# Supplementary material for: Phytoplankton consortia as a blueprint for mutually beneficial eukaryote-bacteria ecosystems based on the biocoenosis of Botryococcus consortia
Source: Sci Rep. 2021 Jan 18;11:1726. doi: 10.1038/s41598-021-81082-1 (PMC7813871; doi:10.1038/s41598-021-81082-1)
Supplement: Supplementary file 2 — Supplementary Information 2. [file 41598_2021_81082_MOESM2_ESM.xlsx]

## Sheet: Table S3
Table S3: Statistics and taxonomic classificaion of 16S rRNA gene amplicon sequencing of the B. braunii consortia.
Datasets include the analysis of the high-throughput 16S rDNA amplicon sequencing results and are supplemental information for Figures S2a and S3. Abbreviations: OTU, operational taxonomic unit; T, time point.
	Statistics
			Sample	Replicate	Raw reads	Processing (incl. discarding reads with > 0.5 expected errors, dereplications and singletons)	Chimera check	OTUs	Classified Reads
		B. braunii race A	linear growth (T1)	1	90711	2164	2164	27	72589
				2	84875	2101	2101	27	66309
				3	98403	2710	2708	27	80401
			stationary growth (T2)	1	119938	2812	2799	26	98995
				2	88487	1883	1873	25	71977
				3	43403	792	790	26	34004
		B. braunii race B	linear growth (T1)	1	102046	3304	3298	29	85921
				2	84304	2615	2609	29	71882
				3	85258	2498	2494	28	70663
			stationary growth (T2)	1	71292	1654	1650	29	58228
				2	113407	3187	3176	29	94783
				3	106178	2859	2855	29	88443
																																	Evaluation of the relative abundance of the identified bacterial associates
											Race A										Race B														Race A										Race B
											linear growth phase					stationary growth phase					linear growth phase					stationary growth phase									linear growth phase					stationary growth phase					linear growth phase
	Taxonomic classification										relative abundance (%)					relative abundance (%)					relative abundance (%)					relative abundance (%)									relative abundance (%)					relative abundance (%)					relative abundance (%)
OTU	phylum	class	order	family	genus	NCBI best hit	accession	identity	best taxa	OTU	Rep 1	Rep 2	Rep 3	mean value	SD	Rep 1	Rep 2	Rep 3	mean value	SD	Rep 1	Rep 2	Rep 3	mean value	SD	Rep 1	Rep 2	Rep 3	mean value	SD			best taxa	OTU	Rep 1	Rep 2	Rep 3	mean value	SD	Rep 1	Rep 2	Rep 3	mean value	SD	Rep 1	Rep 2	Rep 3	mean value	SD
1	Acidobacteria	Acidobacteria_Gp4	Gp4	Gp4	Gp4	Uncultured Acidobacterium sp. S2-047	KF182983.1	0.99	C_Acidobacteria_Gp4	1	0	0	0	0	0	0.00115554	0	0	0.00038518	0.000667151	5.27477	5.82029	5.54858	5.54788	0.272761	7.54019	7.44477	7.65299	7.54598	0.104229			C_Acidobacteria_Gp4	1	0	0	0	0	0	0.00219101	0	0	0.000730336	0.00126498	22.088	22.576	22.1498	22.2713	0.265687
2	Proteobacteria	Alphaproteobacteria	Rhizobiales	Hyphomicrobiaceae	Devosia	Uncultured Devosia sp. clone 1b_18458	MG804088.1	0.99	G_Devosia	2	5.57811	5.55238	5.79319	5.64122	0.132232	16.3502	15.6521	15.3264	15.7762	0.52309	6.29273	6.79214	6.19323	6.42603	0.320939	6.79278	7.08162	6.77054	6.88165	0.173542			G_Devosia	2	21.1082	21.3004	20.9024	21.1037	0.199035	31.0015	29.4238	30.4252	30.2835	0.798313	26.3507	26.3456	24.7233	25.8065	0.938138
3	Bacteroidetes	Sphingobacteria	Sphingobacteriales	Cytophagaceae	Dyadobacter	Dyadobacter endophyticus Ho17-2	LC368135.1	0.99	G_Dyadobacter	3	5.76888	5.69292	6.09844	5.85342	0.21557	1.35536	1.25201	1.3393	1.31556	0.055616	4.09161	4.34077	4.43996	4.29078	0.17947	4.19485	4.36869	4.50386	4.3558	0.15491			G_Dyadobacter	3	21.8301	21.8396	22.0038	21.8912	0.0976531	2.56989	2.35361	2.65873	2.52741	0.156932	17.1336	16.8371	17.7242	17.2316	0.451602
4	Cyanobacteria/ Chloroplast	Chloroplast	Chloroplast	Chlorophyta	Chlorophyta	Uncultured cyanobacterium clone LiUU-11-90	HQ386485.1	0.98	G_Chloroplast	4	0.000960267	0.00468753	0.00228776	0.00264519	0.00188916	0.00346662	0.0069954	0.0015669	0.00400964	0.00275469	60.3126	59.4831	57.8278	59.2078	1.26507	43.2358	44.6821	44.4976	44.1385	0.787198			G_Chloroplast	4
5	Cyanobacteria/ Chloroplast	Chloroplast	Chloroplast	Chlorophyta	Chlorophyta	Uncultured bacterium clone SINP724	HM127670.1	0.99	G_Chloroplast	5	49.3767	48.5068	49.7032	49.1956	0.618408	27.5582	26.1917	25.5812	26.4437	1.0123	0.0048835	0.00119371	0.00116034	0.00241252	0.00214	0.00138848	0.00175513	0.00383166	0.00232509	0.00131754			G_Chloroplast	5
6	Proteobacteria	Alphaproteobacteria	Caulobacterales	Caulobacteraceae	Brevundimonas	Brevundimonas aurantiaca PDS_PXH_8	KY951341.1	0.99	G_Brevundimonas	6	2.01168	1.86259	2.02418	1.96615	0.0899033	4.05008	5.96204	4.41536	4.80916	1.01499	1.02882	1.27889	1.24422	1.18398	0.135484	2.32432	2.40888	2.18946	2.30755	0.110666			G_Brevundimonas	6	7.61243	7.1454	7.30345	7.35376	0.237548	7.67932	11.2078	8.76518	9.21743	1.80719	4.30816	4.96062	4.96689	4.74522	0.37852
7	Proteobacteria	Alphaproteobacteria	Rhizobiales	Phyllobacteriaceae	Aminobacter	Aminobacter sp. MSH1 chromosome	CP026265.1	0.99	G_Aminobacter	7	1.25275	1.13977	1.29651	1.22968	0.0808749	2.03416	2.14791	1.92321	2.03509	0.112356	0.55815	0.586284	0.499775	0.54807	0.0441267	0.822471	0.770169	0.920597	0.837746	0.0763686			G_Aminobacter	7	4.74055	4.37248	4.67794	4.59699	0.196937	3.85695	4.03778	3.81787	3.9042	0.117322	2.33724	2.2741	1.99509	2.20215	0.182072
8	Proteobacteria	Alphaproteobacteria	Sphingomonadales	Sphingomonadaceae	Sphingomonas	Uncultured Sphingomonas sp. Clone B3-16	KX959671.1	1	G_Sphingomonas	8	0.664584	0.634222	0.72089	0.673232	0.0439764	2.66377	2.45514	2.29535	2.47142	0.184748	0.0127981	0.0205489	0.00812238	0.0138231	0.00627636	0.0255644	0.0196408	0.0209908	0.0220653	0.00310456			G_Sphingomonas	8	2.51487	2.43305	2.60105	2.51632	0.0840089	5.05074	4.61533	4.55662	4.7409	0.269932	0.053592	0.079706	0.0324244	0.0552408	0.0236839
9	Proteobacteria	Alphaproteobacteria	Rhizobiales	Rhizobiaceae	Shinella	Shinella yambaruensis strain NBRC 102122	NR_114035.1	0.99	G_Shinella	9	0.378505	0.40508	0.415638	0.399741	0.0191334	1.36907	1.43812	1.34487	1.38402	0.0483936	0.718295	0.768751	0.774609	0.753885	0.0309606	1.05222	1.03227	0.969243	1.01791	0.0433136			G_Shinella	9	1.43231	1.554	1.49966	1.49532	0.0609609	2.59587	2.70348	2.66977	2.65637	0.0550383	3.00785	2.98186	3.09223	3.02731	0.0576991
10	Actinobacteria	Actinobacteria	Actinomycetales	Mycobacteriaceae	Mycobacterium	Uncultured Mycobacterium sp. clone 3a_39373	MG801856.1	0.99	G_Mycobacterium	10	0.940821	0.956724	0.991255	0.962934	0.0257839	3.69632	4.112	3.17602	3.66145	0.468961	0.0157451	0.0168825	0.0104431	0.0143569	0.00343685	0.0099644	0.00986217	0.00766331	0.0091633	0.00130003			G_Mycobacterium	10	3.56018	3.67025	3.57655	3.60233	0.0593916	7.00856	7.72998	6.3049	7.01448	0.712559	0.0659322	0.0654846	0.0416885	0.0577018	0.0138697
11	Proteobacteria	Alphaproteobacteria	Rhizobiales	Phyllobacteriaceae	Mesorhizobium	Uncultured Mesorhizobium sp. clone 2d_18795	MG803744.1	0.99	G_Mesorhizobium	11	0.283119	0.312971	0.327804	0.307964	0.0227594	0.334281	0.309506	0.312596	0.318794	0.0135006	2.0488	2.08397	2.09416	2.07564	0.0238018	5.17471	5.23723	5.29952	5.23715	0.0624036			G_Mesorhizobium	11	1.07136	1.20064	1.18275	1.15158	0.0700519	0.633827	0.581828	0.620552	0.612069	0.0270173	8.5793	8.08338	8.35987	8.34085	0.248508
12	Proteobacteria	Gammaproteobacteria	Xanthomonadales	Xanthomonadaceae	Dokdonella	Dokdonella koreensis strain DM 18007	MH266695.1	0.99	G_Dokdonella	12	4.13763	4.11495	4.37723	4.20993	0.145323	11.9635	10.4138	11.3775	11.2516	0.78251	0.00101038	0	0.00348102	0.00149713	0.00179083	0.00424712	0	0.000916266	0.00172113	0.00223503			G_Dokdonella	12	15.6573	15.7861	15.7935	15.7456	0.0765798	22.684	19.5765	22.5862	21.6156	1.76656	0.00423095	0	0.0138962	0.00604237	0.00712298
13	Bacteroidetes	Sphingobacteria	Sphingobacteriales	Chitinophagaceae	Terrimonas	Terrimonas ferruginea	JX511969.1	0.99	G_Terrimonas	13	1.12751	1.1811	1.21537	1.17466	0.044283	1.36907	1.19613	1.21474	1.25998	0.0949297	0.271203	0.310621	0.298041	0.293288	0.0201345	1.13169	1.10197	1.09802	1.11056	0.0184074			G_Terrimonas	13	4.26665	4.53102	4.3852	4.39429	0.132423	2.59587	2.24856	2.41144	2.41863	0.173766	1.13566	1.20485	1.18978	1.17676	0.0363867
14	Proteobacteria	Alphaproteobacteria	Sphingomonadales	Sphingomonadaceae	Sphingopyxis	Uncultured Sphingopyxis sp. clone 1c_54331	MG801920.1	0.99	G_Sphingopyxis	14	0.057616	0.0649223	0.0653647	0.0626343	0.00435161	0.27246	0.290879	0.287996	0.283778	0.00990736	0.00193656	0.00119371	0.00232068	0.00181698	0.00057292	0.00138848	0.00175513	0.000916266	0.00135329	0.000420539			G_Sphingopyxis	14	0.218026	0.249059	0.235843	0.234309	0.0155735	0.516608	0.546812	0.571717	0.545045	0.0275967	0.00810931	0.00463022	0.00926411	0.00733455	0.00241214
15	Proteobacteria	Alphaproteobacteria	Rhizobiales	Hyphomicrobiaceae	Devosia	Devosia sp. B1110_2	KF295125.1	0.99	G_Devosia	15	0.191733	0.167735	0.176811	0.17876	0.012117	0.212949	0.195465	0.211844	0.206753	0.00979147	0.609259	0.635823	0.715432	0.653505	0.0552511	1.38121	1.22099	1.0742	1.22547	0.153557			G_Devosia	15	0.725542	0.643478	0.637954	0.668991	0.0490518	0.403771	0.367446	0.420544	0.397254	0.0271424	2.55126	2.46625	2.85599	2.6245	0.204932
16	Bacteroidetes	Sphingobacteria	Sphingobacteriales	Chitinophagaceae	Terrimonas	Terrimonas ferruginea strain NBRC 14992	NR_113718.1	0.99	G_Terrimonas	16	0.687471	0.588207	0.715253	0.663643	0.0667907	0.402953	0.44917	0.462548	0.438224	0.031269	0.308502	0.296126	0.325807	0.310145	0.0149083	1.00265	1.14669	1.20297	1.11744	0.103317			G_Terrimonas	16	2.60147	2.25652	2.58071	2.47957	0.193443	0.764035	0.844377	0.91823	0.842214	0.0771202	1.29185	1.14863	1.30061	1.24703	0.0853329
17	Proteobacteria	Alphaproteobacteria	Sphingomonadales	Erythrobacteraceae	Porphyrobacter	Uncultured Porphyrobacter sp. Clone B1-17	KX959643.1	0.99	G_Porphyrobacter	17	0.000960267	0.00117188	0	0.000710716	0.000624526	0	0	0	0	0	0.321301	0.377128	0.366419	0.354949	0.0296283	1.09625	1.02508	1.10477	1.07536	0.0437551			G_Porphyrobacter	17	0.00363377	0.00449566	0	0.00270981	0.002386	0	0	0	0	0	1.34544	1.46282	1.46274	1.42367	0.0677448
18	Proteobacteria	Alphaproteobacteria	Rhizobiales	Methylobacteriaceae	Methylobacterium	Methylobacterium sp. DM1 chromosome	CP029173.1	0.99	G_Methylobacterium	18	0	0	0	0	0	0	0	0	0	0	0.0707265	0.0665069	0.0706978	0.0693104	0.00242798	0.282189	0.30322	0.329106	0.304838	0.0235006			G_Methylobacterium	18	0	0	0	0	0	0	0	0	0	0	0.296166	0.25797	0.282224	0.278787	0.019329
19	Actinobacteria	Actinobacteria	Actinomycetales	Microbacteriaceae	Leifsonia	Leifsonia sp. strain R3	MH141449.1	0.99	G_Leifsonia	19	0.384427	0.399221	0.431407	0.405018	0.0240205	0.587262	0.630644	0.536349	0.584751	0.0471976	0	0	0	0	0	0	0	0	0	0			G_Leifsonia	19	1.45472	1.53152	1.55656	1.51427	0.053069	1.1135	1.18552	1.06474	1.12125	0.0607653	0	0	0	0	0
20	Actinobacteria	Actinobacteria	Actinomycetales	Nocardioidaceae	Pimelobacter	Pimelobacter simplex strain VKM Ac-2033D	CP009896.1	0.99	G_Pimelobacter	20	0.0119233	0.0212501	0.0191192	0.0174309	0.00488724	0.572405	0.600385	0.558599	0.577129	0.0212899	0.249564	0.269523	0.291079	0.270055	0.020763	0.605541	0.621651	0.509444	0.578879	0.0606695			G_Pimelobacter	20	0.0451192	0.0815213	0.0689839	0.0652081	0.0184924	1.08533	1.12864	1.10891	1.10763	0.0216829	1.04504	1.04544	1.16198	1.08416	0.067402
21	Planctomycetes	Planctomycetacia	Planctomycetales	Planctomycetaceae	Planctomyces	Uncultured Planctomyces sp. clone 3d_74322	MG802377.1	0.99	G_Planctomyces	21	0.477813	0.466565	0.560992	0.50179	0.0515781	0.741774	0.744685	0.795827	0.760762	0.0304019	0	0	0	0	0	0	0	0	0	0			G_Planctomyces	21	1.8081	1.78987	2.02412	1.87403	0.1303	1.40647	1.3999	1.57984	1.46207	0.102044	0	0	0	0	0
22	Proteobacteria	Betaproteobacteria	Methylophilales	Methylophilaceae	Methylophilus	Methylophilus sp. APU211a	AB539841.1	0.99	G_Methylophilus	22	0.35866	0.382658	0.382955	0.374758	0.0139422	0.692581	0.784217	0.632321	0.70304	0.0764863	0.117878	0.118433	0.133356	0.123222	0.00878051	0.412706	0.355122	0.359676	0.375835	0.0320125			G_Methylophilus	22	1.35721	1.46798	1.38174	1.40231	0.0581795	1.3132	1.47422	1.25526	1.34756	0.113454	0.49361	0.459384	0.532355	0.495117	0.0365089
23	Proteobacteria	Betaproteobacteria	Burkholderiales	Comamonadaceae	Hydrogenophaga	Hydrogenophaga sp. SBR8	KF013202.1	0.99	G_Hydrogenophaga	23	0.591124	0.605941	0.625131	0.607399	0.0170504	0.620442	0.546862	0.619629	0.595644	0.042249	0.469658	0.490787	0.541547	0.500664	0.0369483	1.62657	1.78447	1.83262	1.74788	0.107787			G_Hydrogenophaga	23	2.23689	2.32455	2.25554	2.27233	0.0461826	1.17641	1.02802	1.23006	1.14483	0.104656	1.96668	1.90368	2.16185	2.01074	0.134602
24	Proteobacteria	Alphaproteobacteria	Rhizobiales	Bradyrhizobiaceae	Bosea	Bosea sp. strain UFLA01-909	KX555392.1	0.99	G_Bosea	24	0.18077	0.177189	0.157692	0.171884	0.0124199	0.115636	0.125673	0.130131	0.123813	0.00742395	0.219084	0.222457	0.235383	0.225641	0.00860358	0.40413	0.408779	0.422648	0.411852	0.00963432			G_Bosea	24	0.684056	0.679743	0.56897	0.644257	0.0652356	0.219257	0.236248	0.25833	0.237945	0.0195916	0.91741	0.862875	0.939645	0.906643	0.0395014
25	Proteobacteria	Alphaproteobacteria	Rhodospirillales	unclassified Rhodospirillales	Reyranella	Reyranella sp. T2-6AA	KU713087.1	0.99	G_Reyranella	25	0.293041	0.294064	0.300759	0.295955	0.00419191	0.208327	0.204819	0.183249	0.198798	0.0135802	0.0845351	0.103938	0.0881029	0.0921921	0.0103277	0.194306	0.175346	0.158347	0.176	0.0179881			G_Reyranella	25	1.1089	1.12811	1.08517	1.10739	0.0215096	0.395007	0.385031	0.363777	0.381272	0.0159508	0.353989	0.40316	0.351705	0.369618	0.0290706
26	Proteobacteria	Alphaproteobacteria	Rhizobiales	Bradyrhizobiaceae	Bradyrhizobium	Uncultured Bradyrhizobium sp. clone OTU_76	MG052488.1	0.99	G_Bradyrhizobium	26	0.0168847	0.0117969	0.0169131	0.0151982	0.00294565	0.0286409	0.0372546	0.0222499	0.0293818	0.00752972	0.0766204	0.0798082	0.0823012	0.0795766	0.00284747	0.0652586	0.0688681	0.0601404	0.0647557	0.00438553			G_Bradyrhizobium	26	0.0638937	0.0452563	0.0610243	0.0567247	0.0100351	0.0543057	0.0700335	0.0441696	0.0561696	0.0130323	0.320847	0.309563	0.328545	0.319652	0.00954705
27	Proteobacteria	Gammaproteobacteria	Xanthomonadales	Xanthomonadaceae	Pseudoxanthomonas	Uncultured Pseudoxanthomonas sp. clone L24	MF327131.1	0.99	G_Pseudoxanthomonas	27	0.715239	0.746489	0.709615	0.723781	0.0198657	1.82583	2.02688	1.95972	1.93748	0.10235	0.0393206	0.0483454	0.0348102	0.0408254	0.00689193	0.175847	0.223654	0.201329	0.200277	0.0239208			G_Pseudoxanthomonas	27	2.70655	2.86373	2.56037	2.71022	0.151717	3.46195	3.81025	3.89035	3.72085	0.227763	0.164654	0.187524	0.138962	0.163713	0.0242949
28	Proteobacteria	Alphaproteobacteria	Caulobacterales	Caulobacteraceae	Caulobacter	Uncultured Caulobacter sp. clone B3-2	KX959657.1	0.99	G_Caulobacter	28	0.242387	0.200782	0.225263	0.222811	0.0209105	1.04403	1.40095	1.05444	1.16647	0.20313	0.0157451	0.0242153	0.0220464	0.0206689	0.00439993	0.0851058	0.127874	0.104954	0.105978	0.0214025			G_Caulobacter	28	0.917223	0.770256	0.812772	0.833417	0.0756272	1.97957	2.63359	2.09324	2.23547	0.34944	0.0659322	0.0939274	0.088009	0.0826229	0.0147543
29	Proteobacteria	Alphaproteobacteria	Sphingomonadales	Sphingomonadaceae	Sphingopyxis	Sphingopyxis sp. strain PRd2	KY203967.1	0.99	G_Sphingopyxis	29	0.0566557	0.0625785	0.0484516	0.0558953	0.0070941	0.211794	0.20246	0.176903	0.197052	0.0180633	0.0127981	0.0181615	0.0185654	0.0165084	0.00321948	0.0567644	0.0581701	0.0582245	0.0577197	0.000827741			G_Sphingopyxis	29	0.214392	0.240068	0.174818	0.20976	0.0328707	0.40158	0.380597	0.35118	0.377785	0.0253177	0.053592	0.0704455	0.0741129	0.0660501	0.0109438
30	Proteobacteria	Alphaproteobacteria	Rhodospirillales	Rhodospirillaceae	Lacibacterium	Lacibacterium sp. strain SS2-100	KY012264.1	0.99	G_Lacibacterium	30	0	0	0	0	0	0	0	0	0	0	0.467721	0.494368	0.478889	0.480326	0.0133812	0.893447	0.846141	0.864289	0.867959	0.0238657			G_Lacibacterium	30	0	0	0	0	0	0	0	0	0	0	1.95858	1.91757	1.91172	1.92929	0.025532
31	Proteobacteria	Gammaproteobacteria	Xanthomonadales	Sinobacteraceae	Nevskia	Nevskia ramosa strain BK-213	KU360722.1	0.99	G_Nevskia	31	0.0128836	0.0177345	0.0134815	0.0146998	0.00264502	0.0114729	0.00927298	0.011125	0.0106236	0.00118254	0.0363737	0.0399041	0.0440929	0.0401236	0.0038643	0.260953	0.249563	0.248974	0.253163	0.00675225			G_Nevskia	31	0.048753	0.0680343	0.0486425	0.0551433	0.0111641	0.0217536	0.0174319	0.0220848	0.0204234	0.00259602	0.152314	0.154782	0.176018	0.161038	0.0130317
32	Proteobacteria	Alphaproteobacteria	Rhizobiales	Bradyrhizobiaceae	unclassified	Uncultured bacterium clone Espejo_1_17_12_ Water.254801	KM185383.1	0.96	F_Bradyrhizobiaceae	32	0	0	0	0	0	0.00115554	0	0	0.00038518	0.000667151	0.404825	0.401343	0.416313	0.407494	0.00783361	0.631024	0.618977	0.628725	0.626242	0.00639605			F_Bradyrhizobiaceae	32	0	0	0	0	0	0.00219101	0	0	0.000730336	0.00126498	1.6952	1.55675	1.66191	1.63795	0.0722692
33	Proteobacteria	Betaproteobacteria	Burkholderiales	Alcaligenaceae	Achromobacter	Uncultured Achromobacter sp. clone 3b_40891	MG804540.1	0.99	G_Achromobacter	33	0.00296082	0.00593753	0.0056377	0.00484535	0.00163892	0.00231108	0.0069954	0.00556248	0.00495632	0.00240027	0.0127981	0.0289902	0.0232068	0.021665	0.00820538	0.100706	0.118095	0.128777	0.115859	0.0141686			G_Achromobacter	33	0.0112041	0.022778	0.0203414	0.0181078	0.00610167	0.00438201	0.0131504	0.0110424	0.00952494	0.00457691	0.053592	0.112448	0.0926411	0.0862271	0.0299478
34	Proteobacteria	Betaproteobacteria	Burkholderiales	Comamonadaceae	Variovorax	Variovorax sp. EMB 263	DQ413166.1	0.98	G_Variovorax	34	0	0	0	0	0	0	0	0	0	0	0.0048835	0.00963497	0.00928272	0.00793373	0.00264744	0.0637885	0.0456334	0.0428979	0.0507733	0.0113542			G_Variovorax	34	0	0	0	0	0	0	0	0	0	0	0.0204496	0.0373725	0.0370564	0.0316262	0.00968051
35	Proteobacteria	Gammaproteobacteria	Pseudomonadales	Moraxellaceae	Acinetobacter	Acinetobacter nosocomialis strain 4723	MH084921.1	0.99	G_Acinetobacter	35	0	0	0	0	0	0.00115554	0	0	0.00038518	0.000667151	0.0431937	0.035044	0.0359705	0.0380694	0.00446189	0.0255644	0.0169663	0.0276546	0.0233951	0.00566475			G_Acinetobacter	35	0	0	0	0	0	0.00219101	0	0	0.000730336	0.00126498	0.180873	0.13593	0.143594	0.153466	0.0240428
36	Archaea	unclassified	unclassified	unclassified	unclassified	Uncultured archaeon clone 40B.10	JN004119.1	0.87	D_Archaea	36	0.0208858	0.0177345	0.0191192	0.0192465	0.00157951	0.00569516	0.00927298	0.00712938	0.00736584	0.00180059	0	0	0	0	0	0	0	0	0	0			D_Archaea	36
unassigned reads									unassigned reads		24.175	25.4037	22.5599	24.0462	1.42624	19.6926	20.5966	24.0362	21.4418	2.29184	15.8017	14.7348	17.1209	15.8858	1.19531	18.3246	16.424	16.704	17.1509	1.02609
									total		99.9997	99.9999	99.9999			100	100	100			99.9998	99.9999	100			100	100	99.9999
									only bacterial associates		26.4261	26.0669	27.7154			52.7402	53.1954	50.3738			23.8807	25.7809	25.0502			38.4384	38.8921	38.7944
[truncated: 5 more columns]

## Sheet: Table S4
Table S4: List of conserved core genes.
Dataset serves as supplemental information for Figure S4 and includes conserved marker (core) genes shared among the 31 genomes, used for the construction of the Maximum-likelihood-based (ML) phylogenetic tree.
Gene	DevG	Devosia insulae DS56 (LAJE02000410)	Devosia sp. 66-14 (MKVB00000000)	DokG	Dokdonella immobilis CGMCC1-7659 (FOVF00000000)	Dokdonella koreensis DS123 (NZ_CP015249)	Pseudoxanthomonas mexicana CCH9-G4 (NZ_LSIF01000001)	Gp4G	Pyrinomonas methylaliphatogenes K22 (CBXV00000000)	Chloracidobacterium thermophilum B (NC_016025_chromosome_1)	DyaG	Dyadobacter beijingensis DSM21582 (NZ_KB907799)	Dyadobacter sp. 50-39 (MKSR00000000)	Ter1G	Ter2G	Terrimonas ferruginea DSM30193 (NZ_AUDS01000038)	Terrimonas sp. NS-102 (QCZJ00000000)	Bre1G	Brevundimonas sp. Bb-A	Bre2G	Brevundimonas sp. DS20 (NZ_CP012897)	Caulobacterales bacterium RIFOXYB1-67-16 (MGLN00000000)	HydG	Hydrogenophaga sp. 70-12 (MKSS00000000)	Hydrogenophaga sp. PML113 (NZ_MIYM01000009)	MycG	Mycobacterium sp. Bb-A	Mycobacterium sp. Root135 (LMEZ00000000)	Pimelobacter sp. Bb-B	Nocardioides dokdonensis FR1436 (CP015079)	Pimelobacter simplex VKM-Ac-2033D (CP009896)
Porphobilinogen synthase / delta-aminolevulinic acid dehydratase	MAG1_04312,Delta-aminolevulinic acid dehydratase	VW23_005505,delta-aminolevulinic acid dehydratase	BGO83_14390,delta-aminolevulinic acid dehydratase	MAG2_01528,Delta-aminolevulinic acid dehydratase	SAMN05216289_11231,porphobilinogen synthase	I596_RS16015,porphobilinogen synthase	AX730_RS02555,porphobilinogen synthase	MAG3_00191,Delta-aminolevulinic acid dehydratase	PYK22_00033,porphobilinogen synthase	CABTHER_RS10575,porphobilinogen synthase	MAG4_02863,Delta-aminolevulinic acid dehydratase	H144_RS0124275,porphobilinogen synthase	BGO21_23820,delta-aminolevulinic acid dehydratase	MAG9_03423,Delta-aminolevulinic acid dehydratase	MAG14_02503,Delta-aminolevulinic acid dehydratase	H608_RS0104205,porphobilinogen synthase	DC498_11970,porphobilinogen synthase	MAG10_02842,Delta-aminolevulinic acid dehydratase	BSP_09425,Delta-aminolevulinic acid dehydratase	MAG16_00721,Delta-aminolevulinic acid dehydratase	JL11_RS10230,porphobilinogen synthase	A2352_09250,delta-aminolevulinic acid dehydratase	MAG19_00622,Delta-aminolevulinic acid dehydratase	BGO22_05210,delta-aminolevulinic acid dehydratase	BHU06_RS16375,porphobilinogen synthase	MAG13_01713,Delta-aminolevulinic acid dehydratase	Myco_0731,Delta-aminolevulinic acid dehydratase	ASD37_09095,delta-aminolevulinic acid dehydratase	PLB5_00766,Delta-aminolevulinic acid dehydratase	I601_0809,Delta-aminolevulinic acid dehydratase	KR76_03685,Porphobilinogen synthase
Carbamoyl-phosphate synthase small chain	MAG1_02584,Carbamoyl-phosphate synthase small chain	VW23_027835,carbamoyl phosphate synthase small subunit	BGO83_25610,carbamoyl phosphate synthase small subunit	MAG2_00427,Carbamoyl-phosphate synthase small chain	SAMN05216289_11169,carbamoyl-phosphate synthase small subunit	I596_RS07500,carbamoyl-phosphate synthase small subunit	AX730_RS02830,carbamoyl-phosphate synthase small subunit	MAG3_01978,Carbamoyl-phosphate synthase small chain	PYK22_00060,carbamoyl-phosphate synthase small subunit	CABTHER_RS09860,carbamoyl-phosphate synthase small subunit	MAG4_04543,Carbamoyl-phosphate synthase small chain	H144_RS0109170,carbamoyl-phosphate synthase small subunit	BGO21_09385,carbamoyl phosphate synthase small subunit	MAG9_01650,Carbamoyl-phosphate synthase small chain	MAG14_00579,Carbamoyl-phosphate synthase small chain	H608_RS0115940,carbamoyl-phosphate synthase small subunit	DC498_07090,carbamoyl phosphate synthase small subunit	MAG10_00728,Carbamoyl-phosphate synthase small chain	BSP_15725,Carbamoyl-phosphate synthase small chain	MAG16_02943,Carbamoyl-phosphate synthase small chain	JL11_RS16555,carbamoyl-phosphate synthase small subunit	A2352_07785,carbamoyl phosphate synthase small subunit	MAG19_02890,Carbamoyl-phosphate synthase small chain	BGO22_12555,carbamoyl phosphate synthase small subunit	BHU06_RS14990,carbamoyl-phosphate synthase small subunit	MAG13_04720,Carbamoyl-phosphate synthase small chain	Myco_2663,Carbamoyl-phosphate synthase small chain	ASD37_03860,carbamoyl phosphate synthase small subunit	PLB5_03086,Carbamoyl-phosphate synthase small chain	I601_3015,Carbamoyl-phosphate synthase small chain	KR76_14665,Carbamoyl-phosphate synthase small chain
NADH-quinone oxidoreductase subunit A	MAG1_03131,NAD(P)H-quinone oxidoreductase subunit 3	VW23_024935,NADH-quinone oxidoreductase subunit A	BGO83_22755,NADH-quinone oxidoreductase subunit A	MAG2_02250,NAD(P)H-quinone oxidoreductase subunit 3	SAMN05216289_10915,NADH dehydrogenase subunit A	I596_RS06150,NADH-quinone oxidoreductase subunit A	AX730_RS06205,NADH-quinone oxidoreductase subunit A	MAG3_02874,NAD(P)H-quinone oxidoreductase subunit 3	PYK22_00423,NADH dehydrogenase subunit A	CABTHER_RS05500,NADH-quinone oxidoreductase	MAG4_00454,NAD(P)H-quinone oxidoreductase subunit 3	H144_RS0107745,NADH-quinone oxidoreductase subunit A	BGO21_10840,NADH-quinone oxidoreductase subunit A	MAG9_01016,NAD(P)H-quinone oxidoreductase subunit 3	MAG14_01326,NAD(P)H-quinone oxidoreductase subunit 3	H608_RS0109375,NADH-quinone oxidoreductase subunit A	DC498_17395,NADH-quinone oxidoreductase subunit A	MAG10_02905,NADH-quinone oxidoreductase subunit 7	BSP_09110,NADH-quinone oxidoreductase subunit 7	MAG16_02794,NAD(P)H-quinone oxidoreductase subunit 3	JL11_RS09925,NADH-quinone oxidoreductase subunit A	A2352_06905,NADH-quinone oxidoreductase subunit A	MAG19_00046,NAD(P)H-quinone oxidoreductase subunit 3	BGO22_10630,NADH-quinone oxidoreductase subunit A	BHU06_RS03020,NADH-quinone oxidoreductase subunit A	MAG13_02551,NAD(P)H-quinone oxidoreductase subunit 3	Myco_1761,NAD(P)H-quinone oxidoreductase subunit 3	ASD37_19895,NADH dehydrogenase	PLB5_00789,NAD(P)H-quinone oxidoreductase subunit 3	I601_0785,NAD(P)H-quinone oxidoreductase subunit 3	KR76_03800,NADH ubiquinone oxidoreductase chain A
NADH-quinone oxidoreductase subunit B	MAG1_03132,NADH-quinone oxidoreductase subunit B	VW23_024940,NADH dehydrogenase	BGO83_22750,NADH dehydrogenase	MAG2_02249,NADH-quinone oxidoreductase subunit B	SAMN05216289_10914,NADH dehydrogenase subunit B	I596_RS06155,NADH dehydrogenase	AX730_RS06210,NADH-quinone oxidoreductase subunit B	MAG3_02875,NADH-quinone oxidoreductase subunit 6	PYK22_00424,NADH dehydrogenase subunit B	CABTHER_RS05505,NADH-quinone oxidoreductase subunit NuoB	MAG4_05228,NADH-quinone oxidoreductase subunit B	H144_RS0104300,NADH-quinone oxidoreductase subunit NuoB	BGO21_11645,NADH dehydrogenase	MAG9_01017,NADH-quinone oxidoreductase subunit 6	MAG14_01327,NADH-quinone oxidoreductase subunit 6	H608_RS0109380,NADH-quinone oxidoreductase subunit NuoB	DC498_17390,NADH-quinone oxidoreductase subunit B	MAG10_02904,NADH-quinone oxidoreductase subunit B	BSP_09115,NADH-quinone oxidoreductase subunit B	MAG16_02793,NADH-quinone oxidoreductase subunit B	JL11_RS09930,NADH-quinone oxidoreductase subunit B	A2352_06900,NADH dehydrogenase	MAG19_00045,NADH-quinone oxidoreductase subunit B	BGO22_10635,NADH dehydrogenase	BHU06_RS03025,NADH-quinone oxidoreductase subunit NuoB	MAG13_02552,NADH-quinone oxidoreductase subunit 6	Myco_1760,NADH-quinone oxidoreductase subunit 6	ASD37_19900,NADH dehydrogenase	PLB5_00790,NADH-quinone oxidoreductase subunit 6	I601_0784,NADH-quinone oxidoreductase subunit 6	KR76_03805,NADH-ubiquinone oxidoreductase chain B
NADH-quinone oxidoreductase subunit D	MAG1_03135,NADH-quinone oxidoreductase subunit D	VW23_024955,NADH dehydrogenase	BGO83_22735,NADH dehydrogenase	MAG2_02247,NADH-quinone oxidoreductase subunit D	SAMN05216289_10912,NADH dehydrogenase subunit D	I596_RS06165,NADH-quinone oxidoreductase subunit NuoD	AX730_RS06220,NADH-quinone oxidoreductase subunit D	MAG3_02879,NADH-quinone oxidoreductase subunit 4	PYK22_00427,NADH dehydrogenase subunit D	CABTHER_RS05515,NADH-quinone oxidoreductase subunit NuoD	MAG4_00457,NADH-quinone oxidoreductase subunit 4	H144_RS0107730,NADH dehydrogenase (quinone) subunit D	BGO21_10855,NADH dehydrogenase (quinone) subunit D	MAG9_01019,NADH-quinone oxidoreductase subunit 4	MAG14_01329,NADH-quinone oxidoreductase subunit 4	H608_RS0109390,NADH-quinone oxidoreductase subunit NuoD	DC498_17380,NADH-quinone oxidoreductase subunit D	MAG10_02902,NADH-quinone oxidoreductase subunit D	BSP_09125,NADH-quinone oxidoreductase subunit D	MAG16_02791,NADH-quinone oxidoreductase subunit D	JL11_RS09940,NADH-quinone oxidoreductase subunit D	A2352_06890,NADH dehydrogenase	MAG19_00043,NADH-quinone oxidoreductase subunit D	BGO22_10645,NADH dehydrogenase	BHU06_RS03035,NADH-quinone oxidoreductase subunit NuoD	MAG13_02554,NADH-quinone oxidoreductase subunit 4	Myco_1758,NADH-quinone oxidoreductase subunit 4	ASD37_19910,NADH dehydrogenase	PLB5_00792,NADH-quinone oxidoreductase subunit 4	I601_0782,NADH-quinone oxidoreductase subunit 4	KR76_03815,NADH-ubiquinone oxidoreductase chain D
NADH-quinone oxidoreductase subunit F	MAG1_03137,NADH-quinone oxidoreductase chain 1	VW23_024965,NADH-quinone oxidoreductase subunit F	BGO83_22725,NADH-quinone oxidoreductase subunit F	MAG2_02245,NADH-quinone oxidoreductase subunit F	SAMN05216289_10910,NADH dehydrogenase subunit F	I596_RS06180,NADH oxidoreductase (quinone) subunit F	AX730_RS06230,NADH oxidoreductase (quinone) subunit F	MAG3_02881,NADH-quinone oxidoreductase subunit 1	PYK22_00429,NADH dehydrogenase subunit F	CABTHER_RS07600,NADH oxidoreductase (quinone) subunit F	MAG4_00459,NADH-quinone oxidoreductase subunit 1	H144_RS0107720,NADH-quinone oxidoreductase subunit F	BGO21_10865,NADH oxidoreductase (quinone) subunit F	MAG9_01021,NADH-quinone oxidoreductase subunit 1	MAG14_03219,NADH-quinone oxidoreductase subunit 1	H608_RS0109405,NADH oxidoreductase (quinone) subunit F	DC498_17355,NADH-quinone oxidoreductase subunit F	MAG10_02899,NADH-quinone oxidoreductase chain 1	BSP_09140,NADH-quinone oxidoreductase chain 1	MAG16_02786,NADH-quinone oxidoreductase chain 1	JL11_RS09955,NADH-quinone oxidoreductase subunit NuoF	A2352_06875,NADH-quinone oxidoreductase subunit F	MAG19_00041,NADH-quinone oxidoreductase subunit F	BGO22_10655,NADH oxidoreductase (quinone) subunit F	BHU06_RS03045,NADH oxidoreductase (quinone) subunit F	MAG13_02556,NADH-quinone oxidoreductase subunit 1	Myco_1756,NADH-quinone oxidoreductase subunit 1	ASD37_19920,NADH dehydrogenase	PLB5_00794,NADH-quinone oxidoreductase subunit F	I601_0780,NADH-quinone oxidoreductase chain 1	KR76_03825,NADH-ubiquinone oxidoreductase chain F
NADH-quinone oxidoreductase subunit K	MAG1_03142,NADH-quinone oxidoreductase subunit K	VW23_024990,NADH-quinone oxidoreductase subunit K	BGO83_22700,NADH-quinone oxidoreductase subunit K	MAG2_02240,NADH-quinone oxidoreductase subunit K	SAMN05216289_1095,NADH dehydrogenase subunit K	I596_RS06205,NADH-quinone oxidoreductase subunit NuoK	AX730_RS06255,NADH-quinone oxidoreductase subunit NuoK	MAG3_02887,NADH-quinone oxidoreductase subunit K	PYK22_00433,NADH dehydrogenase subunit K	CABTHER_RS06670,NADH-quinone oxidoreductase subunit NuoK	MAG4_05433,NADH-quinone oxidoreductase subunit 11	H144_RS0130600,NADH-quinone oxidoreductase subunit NuoK	BGO21_01730,NADH-quinone oxidoreductase subunit K	MAG9_01027,NADH-quinone oxidoreductase subunit 11	MAG14_03225,NADH-quinone oxidoreductase subunit 11	H608_RS0109435,NADH-quinone oxidoreductase subunit NuoK	DC498_17325,NADH-quinone oxidoreductase subunit NuoK	MAG10_02891,NADH-quinone oxidoreductase subunit K	BSP_09180,NADH-quinone oxidoreductase subunit K	MAG16_02344,NADH-quinone oxidoreductase subunit K	JL11_RS09995,NADH-quinone oxidoreductase subunit NuoK	A2352_02750,NADH-quinone oxidoreductase subunit K	MAG19_00036,NADH-quinone oxidoreductase subunit K	BGO22_06095,NADH-quinone oxidoreductase subunit K	BHU06_RS03070,NADH-quinone oxidoreductase subunit NuoK	MAG13_02561,NADH-quinone oxidoreductase subunit 11	Myco_1751,NADH-quinone oxidoreductase subunit 11	ASD37_19945,NADH:ubiquinone oxidoreductase subunit K	PLB5_00799,NADH-quinone oxidoreductase subunit 11	I601_0775,NADH-quinone oxidoreductase subunit 11	KR76_03850,NADH-ubiquinone oxidoreductase chain K
Peptide chain release factor 1	MAG1_02456,Peptide chain release factor 1	VW23_020700,peptide chain release factor 1	BGO83_05795,peptide chain release factor 1	MAG2_03393,Peptide chain release factor 1	SAMN05216289_11716,bacterial peptide chain release factor 1 (bRF-1)	I596_RS12465,peptide chain release factor 1	AX730_RS04365,peptide chain release factor 1	MAG3_03299,Peptide chain release factor 1	PYK22_00448,bacterial peptide chain release factor 1 (bRF-1)	CABTHER_RS10805,peptide chain release factor 1	MAG4_00435,Peptide chain release factor 1	H144_RS0107825,peptide chain release factor 1	BGO21_10755,peptide chain release factor 1	MAG9_04248,Peptide chain release factor 1	MAG14_03977,Peptide chain release factor 1	H608_RS0103625,peptide chain release factor 1	DC498_21945,peptide chain release factor 1	MAG10_01773,Peptide chain release factor 1	BSP_02230,Peptide chain release factor 1	MAG16_01090,Peptide chain release factor 1	JL11_RS02510,peptide chain release factor 1	A2352_05045,peptide chain release factor 1	MAG19_04611,Peptide chain release factor 1	BGO22_20300,peptide chain release factor 1	BHU06_RS10465,peptide chain release factor 1	MAG13_01213,Peptide chain release factor 1	Myco_4124,Peptide chain release factor 1	ASD37_28255,peptide chain release factor 1	PLB5_02226,Peptide chain release factor 1	I601_3936,Peptide chain release factor 1	KR76_10430,Peptide chain release factor 1
Holliday junction ATP-dependent DNA helicase RuvB	MAG1_01049,Holliday junction ATP-dependent DNA helicase RuvB	VW23_016055,Holliday junction DNA helicase RuvB	BGO83_10715,Holliday junction DNA helicase RuvB	MAG2_01146,Holliday junction ATP-dependent DNA helicase RuvB	SAMN05216289_10995,Holliday junction DNA helicase subunit RuvB	I596_RS13970,Holliday junction branch migration DNA helicase RuvB	AX730_RS14355,Holliday junction branch migration DNA helicase RuvB	MAG3_02412,Holliday junction ATP-dependent DNA helicase RuvB	PYK22_00464,Holliday junction DNA helicase subunit RuvB	CABTHER_RS01740,Holliday junction branch migration DNA helicase RuvB	MAG4_02901,Holliday junction ATP-dependent DNA helicase RuvB	H144_RS0124095,Holliday junction branch migration DNA helicase RuvB	BGO21_24015,Holliday junction DNA helicase RuvB	MAG9_02374,Holliday junction ATP-dependent DNA helicase RuvB	MAG14_00398,Holliday junction ATP-dependent DNA helicase RuvB	H608_RS0104025,Holliday junction branch migration DNA helicase RuvB	DC498_15020,Holliday junction branch migration DNA helicase RuvB	MAG10_00875,Holliday junction ATP-dependent DNA helicase RuvB	BSP_04895,Holliday junction ATP-dependent DNA helicase RuvB	MAG16_00865,Holliday junction ATP-dependent DNA helicase RuvB	JL11_RS05115,Holliday junction branch migration DNA helicase RuvB	A2352_11445,Holliday junction DNA helicase RuvB	MAG19_01286,Holliday junction ATP-dependent DNA helicase RuvB	BGO22_11560,Holliday junction DNA helicase RuvB	BHU06_RS16800,Holliday junction branch migration DNA helicase RuvB	MAG13_02860,Holliday junction ATP-dependent DNA helicase RuvB	Myco_2583,Holliday junction ATP-dependent DNA helicase RuvB	ASD37_04270,ATP-dependent DNA helicase RuvB	PLB5_03122,Holliday junction ATP-dependent DNA helicase RuvB	I601_2970,Holliday junction ATP-dependent DNA helicase RuvB	KR76_14845,Holliday junction DNA helicase RuvB
Cell division inhibitor MinD	MAG1_03656,Cell division inhibitor MinD	VW23_024180,sodium:proton antiporter	BGO83_17255,sodium:proton antiporter	MAG2_03488,Flagellum site-determining protein YlxH	SAMN05216289_11043,ATP-binding protein involved in chromosome partitioning	I596_RS12960,iron-sulfur cluster carrier protein ApbC	AX730_RS06015,iron-sulfur cluster carrier protein ApbC	MAG3_00445,Cell division inhibitor MinD	PYK22_00479,ATPase involved in chromosome partitioning	CABTHER_RS09580,iron-sulfur cluster carrier protein ApbC	MAG4_01133,Cell division inhibitor MinD	H144_RS0112095,iron-sulfur cluster carrier protein ApbC	BGO21_27750,MRP family ATP-binding protein	MAG9_01675,Cell division inhibitor MinD	MAG14_00244,Flagellum site-determining protein YlxH	H608_RS23085,iron-sulfur cluster carrier protein ApbC	DC498_02190,MRP family ATP-binding protein	MAG10_00241,Cell division inhibitor MinD	BSP_10760,Septum site-determining protein MinD	MAG16_02970,Cell division inhibitor MinD	JL11_RS12060,iron-sulfur cluster carrier protein ApbC	A2352_00505,sodium:proton antiporter	MAG19_01173,Cell division inhibitor MinD	BGO22_16330,MRP family ATP-binding protein	BHU06_RS00990,iron-sulfur cluster carrier protein ApbC	MAG13_01323,Flagellum site-determining protein YlxH	Myco_4235,Flagellum site-determining protein YlxH	ASD37_27670,sodium:proton antiporter	PLB5_01795,Cell division inhibitor MinD	I601_0128,Septum site-determining protein MinD	KR76_08680,Mrp-like protein
Iron-sulfur cluster insertion protein ErpA	MAG1_04505,Iron-sulfur cluster insertion protein ErpA	VW23_003020,heme biosynthesis protein HemY	BGO83_20480,heme biosynthesis protein HemY	MAG2_01449,Iron-sulfur cluster insertion protein ErpA	SAMN05216289_11432,iron-sulfur cluster insertion protein	I596_RS15580,iron-sulfur cluster insertion protein ErpA	AX730_RS05040,iron-sulfur cluster insertion protein ErpA	MAG3_00439,Iron-sulfur cluster insertion protein ErpA	PYK22_00480,Iron-sulfur cluster assembly accessory protein	CABTHER_RS13755,iron-sulfur cluster assembly accessory protein	MAG4_03673,Iron-sulfur cluster assembly protein	H144_RS0100615,iron-sulfur cluster assembly accessory protein	BGO21_00855,heme biosynthesis protein HemY	MAG9_02405,Iron-sulfur cluster insertion protein ErpA,IDENTICAL PARALOGS:,MAG9_03542,Iron-sulfur cluster insertion protein ErpA	MAG14_04046,Iron-sulfur cluster insertion protein ErpA	H608_RS0111765,iron-sulfur cluster assembly accessory protein	DC498_19210,iron-sulfur cluster assembly accessory protein	MAG10_00034,Iron-sulfur cluster assembly protein	BSP_09695,Iron-binding protein IscA	MAG16_02803,Iron-sulfur cluster assembly protein	JL11_RS10490,iron-sulfur cluster assembly accessory protein	A2352_02680,FeS assembly scaffold SufA	MAG19_01301,Iron-sulfur cluster insertion protein ErpA	BGO22_11485,iron-sulfur cluster insertion protein ErpA	BHU06_RS16875,iron-sulfur cluster insertion protein ErpA	MAG13_03504,Iron-sulfur cluster insertion protein ErpA	Myco_3532,Iron-sulfur cluster insertion protein ErpA	ASD37_17075,iron-sulfur cluster insertion protein ErpA	PLB5_02315,Iron-sulfur cluster insertion protein ErpA	I601_2643,Iron-sulfur cluster insertion protein ErpA	KR76_10890,putative iron binding protein from the HesB_IscA_SufA family
50S ribosomal protein L19	MAG1_01921,50S ribosomal protein L19	VW23_014070,50S ribosomal protein L19	BGO83_08240,50S ribosomal protein L19	MAG2_00433,50S ribosomal protein L19	SAMN05216289_103195,LSU ribosomal protein L19P	I596_RS07470,50S ribosomal protein L19	AX730_RS05610,50S ribosomal protein L19	MAG3_01948,50S ribosomal protein L19	PYK22_00544,LSU ribosomal protein L19P	CABTHER_RS09195,50S ribosomal protein L19	MAG4_00982,50S ribosomal protein L19	H144_RS0112870,50S ribosomal protein L19	BGO21_27000,50S ribosomal protein L19	MAG9_00555,50S ribosomal protein L19	MAG14_03038,50S ribosomal protein L19	H608_RS0115170,50S ribosomal protein L19	DC498_14815,50S ribosomal protein L19	MAG10_01023,50S ribosomal protein L19	BSP_03570,50S ribosomal protein L19	MAG16_02355,50S ribosomal protein L19	JL11_RS03845,50S ribosomal protein L19	A2352_09515,50S ribosomal protein L19	MAG19_02308,50S ribosomal protein L19	BGO22_15245,50S ribosomal protein L19	BHU06_RS09075,50S ribosomal protein L19	MAG13_03398,50S ribosomal protein L19	Myco_2204,50S ribosomal protein L19	ASD37_05690,50S ribosomal protein L19	PLB5_03936,50S ribosomal protein L19	I601_2532,50S ribosomal protein L19	KR76_18240,LSU ribosomal protein L19p
Chaperone protein DnaJ	MAG1_01756,Chaperone protein DnaJ	VW23_011315,molecular chaperone DnaJ	BGO83_07435,molecular chaperone DnaJ	MAG2_00329,Heat shock protein J	SAMN05216289_11173,molecular chaperone DnaJ	I596_RS08005,molecular chaperone DnaJ	AX730_RS02805,molecular chaperone DnaJ	MAG3_02913,Heat shock protein J	PYK22_00554,chaperone protein DnaJ	CABTHER_RS07860,molecular chaperone DnaJ	MAG4_01100,Chaperone protein DnaJ	H144_RS0112265,molecular chaperone DnaJ	BGO21_27585,molecular chaperone DnaJ	MAG9_00581,Heat shock protein J	MAG14_02062,Heat shock protein J	H608_RS0110720,molecular chaperone DnaJ	DC498_10400,molecular chaperone DnaJ	MAG10_01830,Chaperone protein DnaJ	BSP_02520,Chaperone protein DnaJ	MAG16_02023,Chaperone protein DnaJ	JL11_RS02800,molecular chaperone DnaJ	A2352_10910,molecular chaperone DnaJ	MAG19_00405,Heat shock protein J	BGO22_18625,molecular chaperone DnaJ	BHU06_RS03670,molecular chaperone DnaJ	MAG13_01901,Heat shock protein J	Myco_0543,Heat shock protein J	ASD37_10275,molecular chaperone DnaJ	PLB5_03773,Chaperone protein DnaJ	I601_3803,Chaperone protein DnaJ	KR76_17475,Chaperone protein DnaJ
Nicotinate-nucleotide pyrophosphorylase [carboxylating]	MAG1_03997,Nicotinate-nucleotide pyrophosphorylase [carboxylating]	VW23_011890,nicotinate-nucleotide diphosphorylase (carboxylating)	BGO83_15565,nicotinate-nucleotide diphosphorylase (carboxylating)	MAG2_01211,Nicotinate-nucleotide pyrophosphorylase [carboxylating]	SAMN05216289_101206,nicotinate-nucleotide pyrophosphorylase [carboxylating]	I596_RS14330,nicotinate-nucleotide diphosphorylase (carboxylating)	AX730_RS01170,carboxylating nicotinate-nucleotide diphosphorylase	MAG3_01309,putative nicotinate-nucleotide pyrophosphorylase [carboxylating]	PYK22_00659,nicotinate-nucleotide pyrophosphorylase (carboxylating)	CABTHER_RS00450,nicotinate-nucleotide diphosphorylase (carboxylating)	MAG4_05414,putative nicotinate-nucleotide pyrophosphorylase [carboxylating]	H144_RS0130700,nicotinate-nucleotide diphosphorylase (carboxylating)	BGO21_01825,nicotinate-nucleotide diphosphorylase (carboxylating)	MAG9_00862,putative nicotinate-nucleotide pyrophosphorylase [carboxylating]	MAG14_02047,Nicotinate-nucleotide pyrophosphorylase [carboxylating]	H608_RS0113495,nicotinate-nucleotide diphosphorylase (carboxylating)	DC498_02045,carboxylating nicotinate-nucleotide diphosphorylase	MAG10_02271,Nicotinate-nucleotide pyrophosphorylase [carboxylating]	BSP_15255,Nicotinate-nucleotide pyrophosphorylase [carboxylating]	MAG16_02910,putative nicotinate-nucleotide pyrophosphorylase [carboxylating]	JL11_RS16100,carboxylating nicotinate-nucleotide diphosphorylase	A2352_05305,nicotinate-nucleotide diphosphorylase (carboxylating)	MAG19_02349,Nicotinate-nucleotide pyrophosphorylase [carboxylating]	BGO22_13985,nicotinate-nucleotide diphosphorylase (carboxylating)	BHU06_RS00920,nicotinate-nucleotide diphosphorylase (carboxylating)	MAG13_04299,Nicotinate-nucleotide pyrophosphorylase [carboxylating]	Myco_2823,Nicotinate-nucleotide pyrophosphorylase [carboxylating]	ASD37_03100,nicotinate-nucleotide pyrophosphorylase	PLB5_00724,Nicotinate-nucleotide pyrophosphorylase [carboxylating]	I601_1685,Nicotinate-nucleotide pyrophosphorylase [carboxylating]	KR76_03480,Quinolinate phosphoribosyltransferase [decarboxylating]
Ribulose-phosphate 3-epimerase	MAG1_02998,Ribulose-phosphate 3-epimerase	VW23_019325,ribulose-phosphate 3-epimerase	BGO83_23590,ribulose-phosphate 3-epimerase	MAG2_00473,Ribulose-phosphate 3-epimerase	SAMN05216289_13037,ribulose-5-phosphate 3-epimerase	I596_RS07290,ribulose-phosphate 3-epimerase	AX730_RS15225,ribulose-phosphate 3-epimerase	MAG3_01069,Ribulose-phosphate 3-epimerase	PYK22_00927,ribulose-5-phosphate 3-epimerase	CABTHER_RS06980,ribulose-phosphate 3-epimerase	MAG4_00963,Ribulose-phosphate 3-epimerase	H144_RS0112965,ribulose-phosphate 3-epimerase	BGO21_26905,ribulose-phosphate 3-epimerase	MAG9_03670,Ribulose-phosphate 3-epimerase	MAG14_00101,Ribulose-phosphate 3-epimerase	H608_RS0115730,ribulose-phosphate 3-epimerase	DC498_02630,ribulose-phosphate 3-epimerase	MAG10_00979,Ribulose-phosphate 3-epimerase	BSP_03350,Ribulose-phosphate 3-epimerase	MAG16_02083,Ribulose-phosphate 3-epimerase	JL11_RS03630,ribulose-phosphate 3-epimerase	A2352_12530,ribulose-phosphate 3-epimerase	MAG19_01584,Ribulose-phosphate 3-epimerase	BGO22_07755,ribulose-phosphate 3-epimerase	BHU06_RS16545,ribulose-phosphate 3-epimerase	MAG13_04738,Ribulose-phosphate 3-epimerase	Myco_2681,Ribulose-phosphate 3-epimerase	ASD37_03750,ribulose phosphate epimerase	PLB5_03059,Ribulose-phosphate 3-epimerase	I601_3034,Ribulose-phosphate 3-epimerase	KR76_14525,Ribulose-phosphate 3-epimerase
30S ribosomal protein S18	MAG1_04091,hypothetical protein	VW23_016820,30S ribosomal protein S18	BGO83_15035,30S ribosomal protein S18	MAG2_00443,30S ribosomal protein S18	SAMN05216289_103206,SSU ribosomal protein S18P	I596_RS07420,30S ribosomal protein S18	AX730_RS11185,30S ribosomal protein S18	MAG3_00519,hypothetical protein	PYK22_00937,SSU ribosomal protein S18P	CABTHER_RS16535,30S ribosomal protein S18	MAG4_05785,hypothetical protein	H144_RS0106315,30S ribosomal protein S18	BGO21_25105,30S ribosomal protein S18	MAG9_01156,hypothetical protein	MAG14_02392,hypothetical protein	H608_RS0114685,30S ribosomal protein S18	DC498_24450,30S ribosomal protein S18	MAG10_02042,hypothetical protein	BSP_12495,30S ribosomal protein S18	MAG16_00555,hypothetical protein	JL11_RS12945,30S ribosomal protein S18	A2352_13385,30S ribosomal protein S18	MAG19_03813,30S ribosomal protein S18	BGO22_19430,30S ribosomal protein S18	BHU06_RS04010,30S ribosomal protein S18	MAG13_01051,30S ribosomal protein S18 1	Myco_5752,30S ribosomal protein S18 1	ASD37_12565,30S ribosomal protein S18	PLB5_05726,30S ribosomal protein S18	I601_1240,30S ribosomal protein S18	KR76_27455,SSU ribosomal protein S18p, SSU ribosomal protein S18p, zinc-dependent
Ribosome-releasing factor	MAG1_03161,Ribosome-releasing factor	VW23_027330,ribosome recycling factor	BGO83_22615,ribosome recycling factor	MAG2_02660,Ribosome-releasing factor	SAMN05216289_12527,ribosome recycling factor	I596_RS04275,ribosome recycling factor	AX730_RS08660,ribosome recycling factor	MAG3_00541,Vegetative protein 12B	PYK22_00949,ribosome recycling factor	CABTHER_RS01910,ribosome recycling factor	MAG4_03193,Vegetative protein 12B,IDENTICAL PARALOGS:,MAG4_03851,Vegetative protein 12B,IDENTICAL PARALOGS:,MAG4_06175,Vegetative protein 12B	H144_RS0101520,ribosome recycling factor	BGO21_15220,ribosome recycling factor	MAG9_01745,Vegetative protein 12B	MAG14_03700,Ribosome-releasing factor	H608_RS0110890,ribosome recycling factor	DC498_05705,ribosome recycling factor	MAG10_02871,Ribosome-releasing factor	BSP_09280,Ribosome-recycling factor	MAG16_02336,Ribosome-releasing factor	JL11_RS10090,ribosome recycling factor	A2352_11260,ribosome recycling factor	MAG19_02903,Ribosome-releasing factor	BGO22_12490,ribosome recycling factor	BHU06_RS14925,ribosome recycling factor	MAG13_03181,Ribosome-releasing factor	Myco_2259,Ribosome-releasing factor	ASD37_05500,ribosome-recycling factor	PLB5_03918,Ribosome-releasing factor	I601_2547,Ribosome-recycling factor	KR76_18150,Ribosome recycling factor
Uridylate kinase	MAG1_03160,Uridylate kinase	VW23_027325,UMP kinase	BGO83_22620,UMP kinase	MAG2_00132,Uridylate kinase	SAMN05216289_12528,uridylate kinase	I596_RS09025,UMP kinase	AX730_RS08665,UMP kinase	MAG3_00542,Uridylate kinase	PYK22_00950,uridylate kinase	CABTHER_RS01915,UMP kinase	MAG4_03192,Uridylate kinase,IDENTICAL PARALOGS:,MAG4_03852,Uridylate kinase,IDENTICAL PARALOGS:,MAG4_06176,Uridylate kinase	H144_RS0101525,UMP kinase	BGO21_15225,UMP kinase	MAG9_01518,Uridylate kinase	MAG14_01228,Uridylate kinase	H608_RS0118925,UMP kinase	DC498_16225,UMP kinase	MAG10_02872,Uridylate kinase	BSP_09275,Uridylate kinase	MAG16_02337,Uridylate kinase	JL11_RS10085,UMP kinase	A2352_11255,UMP kinase	MAG19_02904,Uridylate kinase	BGO22_12485,UMP kinase	BHU06_RS14920,UMP kinase	MAG13_03182,Uridylate kinase	Myco_2258,Uridylate kinase	ASD37_05505,uridylate kinase	PLB5_03919,Uridylate kinase	I601_2546,Uridylate kinase	KR76_18155,Uridine monophosphate kinase
30S ribosomal protein S2	MAG1_03158,30S ribosomal protein S2	VW23_027315,30S ribosomal protein S2	BGO83_22630,30S ribosomal protein S2	MAG2_00130,30S ribosomal protein S2	SAMN05216289_12531,SSU ribosomal protein S2P	I596_RS09035,30S ribosomal protein S2	AX730_RS08690,30S ribosomal protein S2	MAG3_00544,Vegetative protein 209	PYK22_00952,SSU ribosomal protein S2P	CABTHER_RS01925,30S ribosomal protein S2	MAG4_02709,Vegetative protein 209	H144_RS0125075,30S ribosomal protein S2	BGO21_23040,30S ribosomal protein S2	MAG9_01231,Vegetative protein 209	MAG14_03116,Vegetative protein 209	H608_RS0119055,30S ribosomal protein S2	DC498_04840,30S ribosomal protein S2	MAG10_02874,30S ribosomal protein S2	BSP_09265,30S ribosomal protein S2	MAG16_02521,30S ribosomal protein S2	JL11_RS10075,30S ribosomal protein S2	A2352_11830,30S ribosomal protein S2	MAG19_02906,30S ribosomal protein S2,IDENTICAL PARALOGS:,MAG19_03471,30S ribosomal protein S2	BGO22_12475,30S ribosomal protein S2	BHU06_RS14910,30S ribosomal protein S2	MAG13_03194,30S ribosomal protein S2	Myco_2246,30S ribosomal protein S2	ASD37_05555,30S ribosomal protein S2	PLB5_03924,Vegetative protein 209	I601_2544,30S ribosomal protein S2	KR76_18180,30S ribosomal protein S2
50S ribosomal protein L35	MAG1_01289,hypothetical protein	VW23_010535,50S ribosomal protein L35	BGO83_02860,50S ribosomal protein L35	MAG2_01345,Ribosomal protein A	SAMN05216289_101185,LSU ribosomal protein L35P	I596_RS15030,50S ribosomal protein L35	AX730_RS01270,50S ribosomal protein L35	MAG3_00726,Ribosomal protein A	PYK22_01004,LSU ribosomal protein L35P	CABTHER_RS01465,50S ribosomal protein L35	MAG4_03377,50S ribosomal protein L35	H144_RS0116980,50S ribosomal protein L35	BGO21_17515,50S ribosomal protein L35	MAG9_02028,Ribosomal protein A	MAG14_03232,Ribosomal protein A	H608_RS0110340,50S ribosomal protein L35	DC498_13450,50S ribosomal protein L35	MAG10_00891,hypothetical protein	BSP_01510,50S ribosomal protein L35	MAG16_01678,hypothetical protein	JL11_RS01350,50S ribosomal protein L35	A2352_01510,50S ribosomal protein L35	MAG19_02464,Ribosomal protein A	BGO22_08160,50S ribosomal protein L35	BHU06_RS14755,50S ribosomal protein L35	MAG13_04149,50S ribosomal protein L35	Myco_3386,50S ribosomal protein L35	ASD37_02630,50S ribosomal protein L35	PLB5_02630,hypothetical protein	I601_3051,50S ribosomal protein L35	KR76_12425,LSU ribosomal protein L35p
50S ribosomal protein L20	MAG1_01290,50S ribosomal protein L20	VW23_010540,50S ribosomal protein L20	BGO83_02855,50S ribosomal protein L20	MAG2_01344,50S ribosomal protein L20	SAMN05216289_101184,LSU ribosomal protein L20P	I596_RS15025,50S ribosomal protein L20	AX730_RS01275,50S ribosomal protein L20	MAG3_00725,50S ribosomal protein L20	PYK22_01005,LSU ribosomal protein L20P	CABTHER_RS01460,50S ribosomal protein L20	MAG4_03378,50S ribosomal protein L20	H144_RS0116975,50S ribosomal protein L20	BGO21_17520,50S ribosomal protein L20	MAG9_02029,50S ribosomal protein L20	MAG14_03233,50S ribosomal protein L20	H608_RS0110335,50S ribosomal protein L20	DC498_13445,50S ribosomal protein L20	MAG10_00890,50S ribosomal protein L20	BSP_01505,50S ribosomal protein L20	MAG16_01679,50S ribosomal protein L20	JL11_RS01345,50S ribosomal protein L20	A2352_01505,50S ribosomal protein L20	MAG19_02463,hypothetical protein	BGO22_08155,50S ribosomal protein L20	BHU06_RS14760,50S ribosomal protein L20	MAG13_04150,50S ribosomal protein L20	Myco_3385,50S ribosomal protein L20	ASD37_02625,50S ribosomal protein L20	PLB5_02631,50S ribosomal protein L20	I601_3052,50S ribosomal protein L20	KR76_12430,LSU ribosomal protein L20p
Phenylalanine--tRNA ligase alpha subunit	MAG1_01291,Phenylalanine--tRNA ligase alpha subunit	VW23_010545,phenylalanine--tRNA ligase subunit alpha	BGO83_02850,phenylalanine--tRNA ligase subunit alpha	MAG2_01343,Phenylalanine--tRNA ligase alpha subunit	SAMN05216289_101183,phenylalanyl-tRNA synthetase, alpha subunit	I596_RS15020,phenylalanine--tRNA ligase subunit alpha	AX730_RS01280,phenylalanine--tRNA ligase subunit alpha	MAG3_00710,Phenylalanine--tRNA ligase alpha subunit	PYK22_01006,phenylalanyl-tRNA synthetase, alpha subunit	CABTHER_RS02570,phenylalanine--tRNA ligase subunit alpha	MAG4_01296,Phenylalanine--tRNA ligase alpha subunit	H144_RS0111210,phenylalanine--tRNA ligase subunit alpha	BGO21_28540,phenylalanine--tRNA ligase subunit alpha	MAG9_03345,Phenylalanine--tRNA ligase alpha subunit	MAG14_01893,Phenylalanine--tRNA ligase alpha subunit	H608_RS0107960,phenylalanine--tRNA ligase subunit alpha	DC498_08635,phenylalanine--tRNA ligase subunit alpha	MAG10_00887,Phenylalanine--tRNA ligase alpha subunit	BSP_01490,Phenylalanine--tRNA ligase alpha subunit	MAG16_01680,Phenylalanine--tRNA ligase alpha subunit	JL11_RS01330,phenylalanine--tRNA ligase subunit alpha	A2352_01490,phenylalanine--tRNA ligase subunit alpha	MAG19_02462,Phenylalanine--tRNA ligase alpha subunit	BGO22_08150,phenylalanine--tRNA ligase subunit alpha	BHU06_RS14765,phenylalanine--tRNA ligase subunit alpha	MAG13_04158,Phenylalanine--tRNA ligase alpha subunit	Myco_3377,Phenylalanine--tRNA ligase alpha subunit	ASD37_16290,phenylalanine--tRNA ligase subunit alpha	PLB5_02635,Phenylalanine--tRNA ligase alpha subunit	I601_3055,Phenylalanine--tRNA ligase alpha subunit	KR76_12450,Phenylalanyl-tRNA synthetase alpha chain
Phosphopantetheine adenylyltransferase	MAG1_03539,Phosphopantetheine adenylyltransferase	VW23_002200,pantetheine-phosphate adenylyltransferase	BGO83_20705,pantetheine-phosphate adenylyltransferase	MAG2_00268,Phosphopantetheine adenylyltransferase	SAMN05216289_1055,Phosphopantetheine adenylyltransferase	I596_RS08335,pantetheine-phosphate adenylyltransferase	AX730_RS01400,pantetheine-phosphate adenylyltransferase	MAG3_00086,Phosphopantetheine adenylyltransferase	PYK22_01247,Phosphopantetheine adenylyltransferase	CABTHER_RS04870,pantetheine-phosphate adenylyltransferase	MAG4_01874,Phosphopantetheine adenylyltransferase	H144_RS0120880,pantetheine-phosphate adenylyltransferase	BGO21_03510,pantetheine-phosphate adenylyltransferase	MAG9_02558,Phosphopantetheine adenylyltransferase	MAG14_01508,Phosphopantetheine adenylyltransferase	H608_RS0101600,pantetheine-phosphate adenylyltransferase	DC498_13460,pantetheine-phosphate adenylyltransferase	MAG10_02957,Phosphopantetheine adenylyltransferase	BSP_07360,Phosphopantetheine adenylyltransferase	MAG16_03034,Phosphopantetheine adenylyltransferase	JL11_RS07540,pantetheine-phosphate adenylyltransferase	A2352_13460,pantetheine-phosphate adenylyltransferase	MAG19_00677,Phosphopantetheine adenylyltransferase	BGO22_20825,pantetheine-phosphate adenylyltransferase	BHU06_RS01815,pantetheine-phosphate adenylyltransferase	MAG13_03356,Phosphopantetheine adenylyltransferase	Myco_2162,Phosphopantetheine adenylyltransferase	ASD37_05835,phosphopantetheine adenylyltransferase	PLB5_03964,Phosphopantetheine adenylyltransferase	I601_2511,Phosphopantetheine adenylyltransferase	KR76_18375,Phosphopantetheine adenylyltransferase
Bifunctional protein FolD protein	MAG1_03498,Bifunctional protein FolD protein	VW23_004065,bifunctional methylenetetrahydrofolate dehydrogenase/methenyltetrahydrofolate cyclohydrolase	BGO83_20905,bifunctional methylenetetrahydrofolate dehydrogenase/methenyltetrahydrofolate cyclohydrolase	MAG2_02192,Bifunctional protein FolD protein	SAMN05216289_105119,methenyltetrahydrofolate cyclohydrolase /5,10-methylenetetrahydrofolate dehydrogenase (NADP+)	I596_RS06430,bifunctional methylenetetrahydrofolate dehydrogenase/methenyltetrahydrofolate cyclohydrolase FolD	AX730_RS11325,bifunctional methylenetetrahydrofolate dehydrogenase/methenyltetrahydrofolate cyclohydrolase FolD	MAG3_02983,Bifunctional protein FolD protein	PYK22_01275,5,10-methylene-tetrahydrofolate dehydrogenase/methenyl tetrahydrofolate cyclohydrolase	CABTHER_RS01555,bifunctional methylenetetrahydrofolate dehydrogenase/methenyltetrahydrofolate cyclohydrolase	MAG4_04773,Bifunctional protein FolD protein	H144_RS0117040,bifunctional 5,10-methylene-tetrahydrofolate dehydrogenase/5,10-methylene-tetrahydrofolate cyclohydrolase	BGO21_17460,bifunctional 5,10-methylene-tetrahydrofolate dehydrogenase/5,10-methylene-tetrahydrofolate cyclohydrolase	MAG9_04223,Bifunctional protein FolD protein	MAG14_01026,Bifunctional protein FolD protein	H608_RS0115210,bifunctional 5,10-methylene-tetrahydrofolate dehydrogenase/5,10-methylene-tetrahydrofolate cyclohydrolase	DC498_17910,bifunctional 5,10-methylene-tetrahydrofolate dehydrogenase/5,10-methylene-tetrahydrofolate cyclohydrolase	MAG10_00157,Bifunctional protein FolD protein	BSP_10330,Bifunctional protein FolD protein	MAG16_00953,Bifunctional protein FolD protein	JL11_RS11620,bifunctional methylenetetrahydrofolate dehydrogenase/methenyltetrahydrofolate cyclohydrolase FolD	A2352_12440,bifunctional methylenetetrahydrofolate dehydrogenase/methenyltetrahydrofolate cyclohydrolase	MAG19_02885,Bifunctional protein FolD protein	BGO22_10930,bifunctional methylenetetrahydrofolate dehydrogenase/methenyltetrahydrofolate cyclohydrolase	BHU06_RS15015,bifunctional methylenetetrahydrofolate dehydrogenase/methenyltetrahydrofolate cyclohydrolase FolD	MAG13_02891,Bifunctional protein FolD protein	Myco_2552,Bifunctional protein FolD protein	ASD37_22260,bifunctional 5,10-methylene-tetrahydrofolate dehydrogenase/5,10-methylene-tetrahydrofolate cyclohydrolase	PLB5_01407,Bifunctional protein FolD protein	I601_0269,Bifunctional protein FolD protein	KR76_07010,Methylenetetrahydrofolate dehydrogenase (NADP+)
Phosphate starvation-inducible protein PhoH	MAG1_01679,PhoH-like protein	VW23_020150,phosphate starvation-inducible protein PhoH	BGO83_07070,phosphate starvation-inducible protein PhoH	MAG2_01419,PhoH-like protein	SAMN05216289_107107,phosphate starvation-inducible protein PhoH	I596_RS15390,PhoH family protein	AX730_RS02145,PhoH family protein	MAG3_00349,PhoH-like protein	PYK22_01286,phosphate starvation-inducible protein PhoH, predicted ATPase	CABTHER_RS03260,PhoH family protein	MAG4_04927,PhoH-like protein	H144_RS0117830,PhoH family protein	BGO21_16700,phosphate starvation-inducible protein PhoH	MAG9_04627,PhoH-like protein	MAG14_02030,PhoH-like protein	H608_RS0115720,PhoH family protein	DC498_13760,phosphate starvation-inducible protein PhoH	MAG10_01918,PhoH-like protein	BSP_02965,PhoH-like protein	MAG16_02033,PhoH-like protein	JL11_RS03250,PhoH family protein	A2352_07590,phosphate starvation-inducible protein PhoH	MAG19_01288,PhoH-like protein	BGO22_11550,phosphate starvation-inducible protein PhoH	BHU06_RS16810,PhoH family protein	MAG13_03637,PhoH-like protein	Myco_3668,PhoH-like protein	ASD37_18280,phosphate starvation-inducible protein PhoH	PLB5_03764,PhoH-like protein	I601_3791,PhoH-like protein	KR76_17430,Phosphate starvation-inducible protein PhoH, predicted ATPase
Acetyl-coenzyme A synthetase	MAG1_02859,Acetyl-coenzyme A synthetase	VW23_022165,acetate--CoA ligase	BGO83_24290,acetate--CoA ligase	MAG2_01016,Acetyl-coenzyme A synthetase	SAMN05216289_11026,acetyl-coenzyme A synthetase	I596_RS00340,acetate--CoA ligase	AX730_RS06355,acetate--CoA ligase	MAG3_02072,Acetyl-coenzyme A synthetase	PYK22_01536,acetyl-coenzyme A synthetase	CABTHER_RS14355,acetate--CoA ligase	MAG4_01076,Acetyl-coenzyme A synthetase	H144_RS0112390,acetate--CoA ligase	BGO21_27465,acetate--CoA ligase	MAG9_01179,Acetyl-coenzyme A synthetase	MAG14_03959,Acetyl-coenzyme A synthetase	H608_RS0114345,acetate--CoA ligase	DC498_24600,acetate--CoA ligase	MAG10_00117,Acetyl-coenzyme A synthetase	BSP_10130,Acetyl-coenzyme A synthetase	MAG16_01330,Acetyl-coenzyme A synthetase	JL11_RS11420,acetate--CoA ligase	A2352_10805,acetate--CoA ligase	MAG19_01235,Acetyl-coenzyme A synthetase	BGO22_11285,acetate--CoA ligase	BHU06_RS07390,acetate--CoA ligase	MAG13_05548,Acetyl-coenzyme A synthetase	Myco_5201,Acetyl-coenzyme A synthetase	ASD37_15725,acetyl-coenzyme A synthetase	PLB5_00293,Acetyl-coenzyme A synthetase	I601_1554,Acetyl-coenzyme A synthetase	KR76_01430,Acetyl-coenzyme A synthetase
Adenylosuccinate synthetase	MAG1_01131,Adenylosuccinate synthetase	VW23_024575,adenylosuccinate synthase	BGO83_11145,adenylosuccinate synthase	MAG2_00098,Adenylosuccinate synthetase	SAMN05216289_105210,Adenylosuccinate synthetase	I596_RS09195,adenylosuccinate synthase	AX730_RS09995,adenylosuccinate synthase	MAG3_01398,Adenylosuccinate synthetase	PYK22_01611,Adenylosuccinate synthetase	CABTHER_RS11945,adenylosuccinate synthase	MAG4_04327,Adenylosuccinate synthetase	H144_RS0110230,adenylosuccinate synthase	BGO21_29445,adenylosuccinate synthase	MAG9_03842,Adenylosuccinate synthetase	MAG14_03044,Adenylosuccinate synthetase	H608_RS0115140,adenylosuccinate synthase	DC498_24520,adenylosuccinate synthase	MAG10_00460,Adenylosuccinate synthetase	BSP_06110,Adenylosuccinate synthetase	MAG16_02000,Adenylosuccinate synthetase	JL11_RS06315,adenylosuccinate synthase	A2352_00760,adenylosuccinate synthase	MAG19_00392,Adenylosuccinate synthetase	BGO22_08325,adenylosuccinate synthase	BHU06_RS15265,adenylosuccinate synthase	MAG13_01875,Adenylosuccinate synthetase	Myco_0569,Adenylosuccinate synthetase	ASD37_10115,adenylosuccinate synthetase	PLB5_04937,Adenylosuccinate synthetase	I601_0923,Adenylosuccinate synthetase	KR76_23525,adenylosuccinate synthetase purA
Ditrans,polycis-undecaprenyl-diphosphate synthase	MAG1_03162,Ditrans,polycis-undecaprenyl-diphosphate synthase ((2E,6E)-farnesyl-diphosphate specific)	VW23_027335,di-trans,poly-cis-decaprenylcistransferase	BGO83_22610,di-trans,poly-cis-decaprenylcistransferase	MAG2_02661,Ditrans,polycis-undecaprenyl-diphosphate synthase ((2E,6E)-farnesyl-diphosphate specific)	SAMN05216289_12526,Undecaprenyl pyrophosphate synthetase	I596_RS04270,di-trans,poly-cis-decaprenylcistransferase	AX730_RS08655,di-trans,poly-cis-decaprenylcistransferase	MAG3_01716,Isoprenyl transferase	PYK22_01682,Undecaprenyl pyrophosphate synthetase	CABTHER_RS10300,isoprenyl transferase	MAG4_04525,Ditrans,polycis-undecaprenyl-diphosphate synthase ((2E,6E)-farnesyl-diphosphate specific)	H144_RS0109270,isoprenyl transferase	BGO21_09290,di-trans,poly-cis-decaprenylcistransferase	MAG9_01519,Ditrans,polycis-undecaprenyl-diphosphate synthase ((2E,6E)-farnesyl-diphosphate specific)	MAG14_02190,Ditrans,polycis-undecaprenyl-diphosphate synthase ((2E,6E)-farnesyl-diphosphate specific)	H608_RS0118210,isoprenyl transferase	DC498_24640,isoprenyl transferase	MAG10_02870,Ditrans,polycis-undecaprenyl-diphosphate synthase ((2E,6E)-farnesyl-diphosphate specific)	BSP_09285,Ditrans,polycis-undecaprenyl-diphosphate synthase ((2E,6E)-farnesyl-diphosphate specific)	MAG16_02335,Ditrans,polycis-undecaprenyl-diphosphate synthase ((2E,6E)-farnesyl-diphosphate specific)	JL11_RS10095,di-trans,poly-cis-decaprenylcistransferase	A2352_11265,di-trans,poly-cis-decaprenylcistransferase	MAG19_02902,Ditrans,polycis-undecaprenyl-diphosphate synthase ((2E,6E)-farnesyl-diphosphate specific)	BGO22_12495,di-trans,poly-cis-decaprenylcistransferase	BHU06_RS14930,di-trans,poly-cis-decaprenylcistransferase	MAG13_03629,Decaprenyl diphosphate synthase	Myco_3660,Decaprenyl diphosphate synthase	ASD37_18250,UDP pyrophosphate synthase	PLB5_04092,Trans,polycis-polyprenyl diphosphate synthase ((2Z,6E)-farnesyl diphosphate specific)	I601_3767,Trans,polycis-polyprenyl diphosphate synthase ((2Z,6E)-farnesyl diphosphate specific)	KR76_18980,Undecaprenyl diphosphate synthase
Recombination protein RecR	MAG1_00103,Recombination protein RecR	VW23_008395,recombination protein RecR	BGO83_00600,recombination protein RecR	MAG2_02043,Recombination protein RecR	SAMN05216289_10387,DNA replication and repair protein RecR	I596_RS11330,recombination protein RecR	AX730_RS18180,recombination protein RecR	MAG3_03144,Recombination protein RecR	PYK22_01739,DNA replication and repair protein RecR	CABTHER_RS07615,recombination protein RecR	MAG4_03103,Recombination protein RecR,IDENTICAL PARALOGS:,MAG4_03941,Recombination protein RecR,IDENTICAL PARALOGS:,MAG4_06265,Recombination protein RecR	H144_RS0101985,recombination protein RecR	BGO21_15655,recombination protein RecR	MAG9_02347,Recombination protein RecR	MAG14_00168,Recombination protein RecR	H608_RS0118830,recombination protein RecR	DC498_09225,recombination protein RecR	MAG10_00853,Recombination protein RecR	BSP_05005,Recombination protein RecR	MAG16_03102,Recombination protein RecR	JL11_RS05225,recombination protein RecR	A2352_08015,recombination protein RecR	MAG19_03774,Recombination protein RecR	BGO22_12640,recombination protein RecR	BHU06_RS04610,recombination protein RecR	MAG13_05666,Recombination protein RecR	Myco_5320,Recombination protein RecR	ASD37_15270,recombination protein RecR	PLB5_00566,Recombination protein RecR	I601_1528,Recombination protein RecR	KR76_02765,Recombination protein RecR
Glyceraldehyde-3-phosphate dehydrogenase 1	MAG1_01031,Glyceraldehyde-3-phosphate dehydrogenase 1	VW23_016155,type I glyceraldehyde-3-phosphate dehydrogenase	BGO83_10630,type I glyceraldehyde-3-phosphate dehydrogenase	MAG2_02732,Glyceraldehyde-3-phosphate dehydrogenase 1	SAMN05216289_1317,glyceraldehyde-3-phosphate dehydrogenase (NAD+)	I596_RS03900,type I glyceraldehyde-3-phosphate dehydrogenase	AX730_RS00030,aldehyde dehydrogenase	MAG3_00973,Glyceraldehyde-3-phosphate dehydrogenase 1	PYK22_01746,glyceraldehyde-3-phosphate dehydrogenase (NAD+)	CABTHER_RS13650,type I glyceraldehyde-3-phosphate dehydrogenase	MAG4_04953,Glyceraldehyde-3-phosphate dehydrogenase	H144_RS0117965,type I glyceraldehyde-3-phosphate dehydrogenase	BGO21_16565,type I glyceraldehyde-3-phosphate dehydrogenase	MAG9_01949,Glyceraldehyde-3-phosphate dehydrogenase	MAG14_01971,Glyceraldehyde-3-phosphate dehydrogenase 1	H608_RS0117015,type I glyceraldehyde-3-phosphate dehydrogenase	DC498_12505,type I glyceraldehyde-3-phosphate dehydrogenase	MAG10_00468,Glyceraldehyde-3-phosphate dehydrogenase 1	BSP_06150,Glyceraldehyde-3-phosphate dehydrogenase 1	MAG16_02566,Glyceraldehyde-3-phosphate dehydrogenase 1	JL11_RS06350,type I glyceraldehyde-3-phosphate dehydrogenase	A2352_00800,type I glyceraldehyde-3-phosphate dehydrogenase	MAG19_01765,Glyceraldehyde-3-phosphate dehydrogenase A,IDENTICAL PARALOGS:,MAG19_03573,Glyceraldehyde-3-phosphate dehydrogenase A	BGO22_08065,type I glyceraldehyde-3-phosphate dehydrogenase	BHU06_RS13640,type I glyceraldehyde-3-phosphate dehydrogenase	MAG13_04760,Glyceraldehyde-3-phosphate dehydrogenase	Myco_2703,Glyceraldehyde-3-phosphate dehydrogenase	ASD37_03655,glyceraldehyde-3-phosphate dehydrogenase	PLB5_02968,Glyceraldehyde-3-phosphate dehydrogenase 1	I601_3433,Glyceraldehyde-3-phosphate dehydrogenase	KR76_14070,NAD-dependent glyceraldehyde-3-phosphate dehydrogenase
Phosphoglycerate kinase	MAG1_01028,Phosphoglycerate kinase	VW23_016175,phosphoglycerate kinase	BGO83_10615,phosphoglycerate kinase	MAG2_02681,Phosphoglycerate kinase	SAMN05216289_13240,phosphoglycerate kinase	I596_RS04175,phosphoglycerate kinase	AX730_RS14945,phosphoglycerate kinase	MAG3_00971,Phosphoglycerate kinase	PYK22_01747,phosphoglycerate kinase	CABTHER_RS03675,phosphoglycerate kinase	MAG4_00550,Phosphoglycerate kinase	H144_RS0103055,phosphoglycerate kinase	BGO21_12790,phosphoglycerate kinase	MAG9_01951,Phosphoglycerate kinase	MAG14_01973,Phosphoglycerate kinase	H608_RS0117005,phosphoglycerate kinase	DC498_12500,phosphoglycerate kinase	MAG10_00467,Phosphoglycerate kinase	BSP_06145,Phosphoglycerate kinase	MAG16_01993,Phosphoglycerate kinase	JL11_RS06345,phosphoglycerate kinase	A2352_00795,phosphoglycerate kinase	MAG19_03389,Phosphoglycerate kinase	BGO22_12800,phosphoglycerate kinase	BHU06_RS14045,phosphoglycerate kinase	MAG13_04761,Phosphoglycerate kinase	Myco_2704,Phosphoglycerate kinase	ASD37_03650,phosphoglycerate kinase	PLB5_02967,Phosphoglycerate kinase	I601_3432,Phosphoglycerate kinase	KR76_14065,Phosphoglycerate kinase
Triosephosphate isomerase	MAG1_03201,Triosephosphate isomerase	VW23_025375,triose-phosphate isomerase	BGO83_22415,triose-phosphate isomerase	MAG2_02252,Triosephosphate isomerase	SAMN05216289_10918,triosephosphate isomerase	I596_RS06135,triose-phosphate isomerase	AX730_RS06190,triose-phosphate isomerase	MAG3_00969,Triosephosphate isomerase	PYK22_01748,triosephosphate isomerase	CABTHER_RS10740,triose-phosphate isomerase	MAG4_05404,Triosephosphate isomerase	H144_RS0130750,triose-phosphate isomerase	BGO21_01875,triose-phosphate isomerase	MAG9_03972,Triosephosphate isomerase	MAG14_01663,Triosephosphate isomerase	H608_RS0101720,triose-phosphate isomerase	DC498_15305,triose-phosphate isomerase	MAG10_02849,Triosephosphate isomerase	BSP_09390,Triosephosphate isomerase	MAG16_02312,Triosephosphate isomerase	JL11_RS10200,triose-phosphate isomerase	A2352_03555,triose-phosphate isomerase	MAG19_00048,Triosephosphate isomerase	BGO22_10615,triose-phosphate isomerase	BHU06_RS03005,triose-phosphate isomerase	MAG13_04762,Triosephosphate isomerase	Myco_2705,Triosephosphate isomerase	ASD37_03645,triosephosphate isomerase	PLB5_02966,Triosephosphate isomerase	I601_3431,Triosephosphate isomerase	KR76_14060,Triosephosphate isomerase
Elongation factor P	MAG1_01185,Elongation factor P	VW23_008770,elongation factor P	BGO83_11400,elongation factor P	MAG2_01798,Elongation factor P	SAMN05216289_105187,elongation factor P	I596_RS10020,elongation factor P	AX730_RS10515,elongation factor P	MAG3_03047,Elongation factor P	PYK22_01852,translation elongation factor P (EF-P)	CABTHER_RS05670,elongation factor P	MAG4_00389,Elongation factor P	H144_RS0108065,elongation factor P	BGO21_10520,elongation factor P	MAG9_03005,Elongation factor P	MAG14_01261,Elongation factor P	H608_RS0107555,elongation factor P	DC498_02010,elongation factor P	MAG10_02637,Elongation factor P	BSP_08350,Elongation factor P	MAG16_00150,Elongation factor P	JL11_RS09340,elongation factor P	A2352_11720,elongation factor P	MAG19_03838,Elongation factor P	BGO22_19305,elongation factor P	BHU06_RS04135,elongation factor P	MAG13_02789,Elongation factor P	Myco_2654,Elongation factor P	ASD37_03915,elongation factor P	PLB5_03095,Elongation factor P	I601_2997,Elongation factor P	KR76_14710,Translation elongation factor P
Bifunctional phosphopantothenoylcysteine decarboxylase/phosphopantothenate synthase	MAG1_05070,DNA/pantothenate metabolism flavoprotein	VW23_024435,bifunctional phosphopantothenoylcysteine decarboxylase/phosphopantothenate synthase	BGO83_18365,bifunctional phosphopantothenoylcysteine decarboxylase/phosphopantothenate synthase	MAG2_01554,DNA/pantothenate metabolism flavoprotein	SAMN05216289_14018,phosphopantothenoylcysteine decarboxylase / phosphopantothenate--cysteine ligase	I596_RS16150,bifunctional phosphopantothenoylcysteine decarboxylase/phosphopantothenate--cysteine ligase CoaBC	AX730_RS17675,bifunctional phosphopantothenoylcysteine decarboxylase/phosphopantothenate--cysteine ligase CoaBC	MAG3_00556,DNA/pantothenate metabolism flavoprotein	PYK22_01938,phosphopantothenoylcysteine decarboxylase/phosphopantothenate--cysteine ligase	CABTHER_RS06090,bifunctional phosphopantothenoylcysteine decarboxylase/phosphopantothenate--cysteine ligase CoaBC	MAG4_00870,DNA/pantothenate metabolism flavoprotein	H144_RS0113695,bifunctional phosphopantothenoylcysteine decarboxylase/phosphopantothenate--cysteine ligase CoaBC	BGO21_26420,phosphopantothenoylcysteine decarboxylase	MAG9_01007,DNA/pantothenate metabolism flavoprotein	MAG14_01349,DNA/pantothenate metabolism flavoprotein	H608_RS0114760,bifunctional phosphopantothenoylcysteine decarboxylase/phosphopantothenate--cysteine ligase CoaBC	DC498_04905,bifunctional phosphopantothenoylcysteine decarboxylase/phosphopantothenate--cysteine ligase CoaBC	MAG10_01100,DNA/pantothenate metabolism flavoprotein	BSP_03960,Coenzyme A biosynthesis bifunctional protein CoaBC	MAG16_02028,DNA/pantothenate metabolism flavoprotein	JL11_RS04220,bifunctional phosphopantothenoylcysteine decarboxylase/phosphopantothenate--cysteine ligase CoaBC	A2352_10940,bifunctional phosphopantothenoylcysteine decarboxylase/phosphopantothenate synthase	MAG19_02519,DNA/pantothenate metabolism flavoprotein	BGO22_06845,phosphopantothenate synthase	BHU06_RS14515,bifunctional phosphopantothenoylcysteine decarboxylase/phosphopantothenate--cysteine ligase CoaBC	MAG13_04727,DNA/pantothenate metabolism flavoprotein	Myco_2670,DNA/pantothenate metabolism flavoprotein	ASD37_03825,phosphopantothenate synthase	PLB5_03077,DNA/pantothenate metabolism flavoprotein	I601_3025,Coenzyme A biosynthesis bifunctional protein CoaBC	KR76_14620,Phosphopantothenoylcysteine decarboxylase
Translation elongation factor G	MAG1_03312,Elongation factor G	VW23_025920,translation elongation factor G	BGO83_21865,translation elongation factor G	MAG2_00148,Elongation factor G	SAMN05216289_1492,translation elongation factor 2 (EF-2/EF-G)	I596_RS12325,elongation factor G	AX730_RS04240,elongation factor G	MAG3_02112,Vegetative protein 19	PYK22_02122,translation elongation factor 2 (EF-2/EF-G)	CABTHER_RS07345,elongation factor G	MAG4_04573,Elongation factor G	H144_RS0109025,elongation factor G	BGO21_09530,translation elongation factor G	MAG9_04411,Elongation factor G 1	MAG14_01290,Vegetative protein 19	H608_RS0107095,elongation factor G	DC498_24845,elongation factor G	MAG10_02000,Elongation factor G	BSP_12280,Elongation factor G	MAG16_00656,Elongation factor G	JL11_RS12745,elongation factor G	A2352_12125,translation elongation factor G	MAG19_04034,Elongation factor G	BGO22_11085,translation elongation factor G	BHU06_RS19225,elongation factor G	MAG13_00337,Elongation factor G	Myco_0971,Elongation factor G	ASD37_23240,elongation factor G	PLB5_01252,Elongation factor G	I601_0480,Elongation factor G	KR76_06270,Translation elongation factor G
30S ribosomal protein S19	MAG1_03305,hypothetical protein	VW23_025885,30S ribosomal protein S19	BGO83_21900,30S ribosomal protein S19	MAG2_00838,30S ribosomal protein S19	SAMN05216289_1077,SSU ribosomal protein S19P	I596_RS12290,30S ribosomal protein S19	AX730_RS04205,30S ribosomal protein S19	MAG3_01495,30S ribosomal protein S19	PYK22_02129,SSU ribosomal protein S19P	CABTHER_RS16620,30S ribosomal protein S19	MAG4_04567,30S ribosomal protein S19	H144_RS0109055,30S ribosomal protein S19	BGO21_09500,30S ribosomal protein S19	MAG9_00376,30S ribosomal protein S19	MAG14_02902,30S ribosomal protein S19	H608_RS0107135,30S ribosomal protein S19	DC498_07630,30S ribosomal protein S19	MAG10_02667,hypothetical protein	BSP_08500,30S ribosomal protein S19	MAG16_00008,hypothetical protein	JL11_RS09485,30S ribosomal protein S19	A2352_05140,30S ribosomal protein S19	MAG19_03338,30S ribosomal protein S19	BGO22_19235,30S ribosomal protein S19	BHU06_RS21395,30S ribosomal protein S19	MAG13_00305,30S ribosomal protein S19	Myco_1003,30S ribosomal protein S19	ASD37_23050,30S ribosomal protein S19	PLB5_04540,30S ribosomal protein S19	I601_0470,30S ribosomal protein S19	KR76_21265,SSU ribosomal protein S19p (S15e)
30S ribosomal protein S3	MAG1_03303,hypothetical protein	VW23_025875,30S ribosomal protein S3	BGO83_21910,30S ribosomal protein S3	MAG2_00836,30S ribosomal protein S3	SAMN05216289_1079,SSU ribosomal protein S3P	I596_RS12280,30S ribosomal protein S3	AX730_RS04195,30S ribosomal protein S3	MAG3_01493,hypothetical protein	PYK22_02131,SSU ribosomal protein S3P	CABTHER_RS07325,30S ribosomal protein S3	MAG4_04565,hypothetical protein	H144_RS0109065,30S ribosomal protein S3	BGO21_09490,30S ribosomal protein S3	MAG9_00374,hypothetical protein	MAG14_02904,hypothetical protein	H608_RS0107145,30S ribosomal protein S3	DC498_07640,30S ribosomal protein S3	MAG10_02669,hypothetical protein	BSP_08510,30S ribosomal protein S3	MAG16_00010,hypothetical protein	JL11_RS09495,30S ribosomal protein S3	A2352_05130,30S ribosomal protein S3	MAG19_03336,30S ribosomal protein S3	BGO22_19245,30S ribosomal protein S3	BHU06_RS21385,30S ribosomal protein S3	MAG13_00303,hypothetical protein	Myco_1005,hypothetical protein	ASD37_23040,30S ribosomal protein S3	PLB5_04538,hypothetical protein	I601_0468,30S ribosomal protein S3	KR76_21255,SSU ribosomal protein S3p (S3e)
50S ribosomal protein L16	MAG1_03302,hypothetical protein	VW23_025870,50S ribosomal protein L16	BGO83_21915,50S ribosomal protein L16	MAG2_00835,50S ribosomal protein L16	SAMN05216289_10710,LSU ribosomal protein L16P	I596_RS12275,50S ribosomal protein L16	AX730_RS04190,50S ribosomal protein L16	MAG3_01492,50S ribosomal protein L16	PYK22_02132,LSU ribosomal protein L16P	CABTHER_RS16610,50S ribosomal protein L16	MAG4_04564,hypothetical protein	H144_RS0109070,50S ribosomal protein L16	BGO21_09485,50S ribosomal protein L16	MAG9_00373,hypothetical protein	MAG14_02905,hypothetical protein	H608_RS0107150,50S ribosomal protein L16	DC498_07645,50S ribosomal protein L16	MAG10_02670,50S ribosomal protein L16	BSP_08515,50S ribosomal protein L16	MAG16_00011,50S ribosomal protein L16	JL11_RS09500,50S ribosomal protein L16	A2352_05125,50S ribosomal protein L16	MAG19_03335,50S ribosomal protein L16	BGO22_19250,50S ribosomal protein L16	BHU06_RS21380,50S ribosomal protein L16	MAG13_00302,50S ribosomal protein L16	Myco_1006,50S ribosomal protein L16	ASD37_23035,50S ribosomal protein L16	PLB5_04537,50S ribosomal protein L16	I601_0467,50S ribosomal protein L16	KR76_21250,LSU ribosomal protein L16p (L10e)
Aspartate carbamoyltransferase	MAG1_03468,Aspartate carbamoyltransferase	VW23_003910,aspartate carbamoyltransferase	BGO83_21055,aspartate carbamoyltransferase	MAG2_02762,Aspartate carbamoyltransferase	SAMN05216289_106134,aspartate carbamoyltransferase	I596_RS03730,aspartate carbamoyltransferase catalytic subunit	AX730_RS03820,aspartate carbamoyltransferase catalytic subunit	MAG3_00482,Aspartate carbamoyltransferase	PYK22_02176,aspartate carbamoyltransferase	CABTHER_RS00345,aspartate carbamoyltransferase catalytic subunit	MAG4_05041,Aspartate carbamoyltransferase	H144_RS0103300,aspartate carbamoyltransferase catalytic subunit	BGO21_12585,aspartate carbamoyltransferase	MAG9_02559,Aspartate carbamoyltransferase	MAG14_01507,Aspartate carbamoyltransferase	H608_RS0101595,aspartate carbamoyltransferase catalytic subunit	DC498_13455,aspartate carbamoyltransferase	MAG10_02151,Aspartate carbamoyltransferase	BSP_13080,Aspartate carbamoyltransferase	MAG16_02228,Aspartate carbamoyltransferase	JL11_RS13545,aspartate carbamoyltransferase catalytic subunit	A2352_06035,aspartate carbamoyltransferase	MAG19_01321,Aspartate carbamoyltransferase	BGO22_07930,aspartate carbamoyltransferase	BHU06_RS01340,aspartate carbamoyltransferase catalytic subunit	MAG13_04717,Aspartate carbamoyltransferase	Myco_2660,Aspartate carbamoyltransferase	ASD37_03875,aspartate carbamoyltransferase	PLB5_03088,Aspartate carbamoyltransferase	I601_3007,Aspartate carbamoyltransferase	KR76_14675,Aspartate carbamoyltransferase
Bifunctional purine biosynthesis protein PurH	MAG1_02008,Bifunctional purine biosynthesis protein PurH	VW23_018690,bifunctional phosphoribosylaminoimidazolecarboxamide formyltransferase/IMP cyclohydrolase	BGO83_08705,bifunctional phosphoribosylaminoimidazolecarboxamide formyltransferase/IMP cyclohydrolase	MAG2_03142,Bifunctional purine biosynthesis protein PurH	SAMN05216289_11438,IMP cyclohydrolase /phosphoribosylaminoimidazolecarboxamide formyltransferase	I596_RS02010,bifunctional phosphoribosylaminoimidazolecarboxamide formyltransferase/IMP cyclohydrolase PurH	AX730_RS05085,bifunctional phosphoribosylaminoimidazolecarboxamide formyltransferase/IMP cyclohydrolase PurH	MAG3_02548,Bifunctional purine biosynthesis protein PurH	PYK22_02236,phosphoribosylaminoimidazolecarboxamide formyltransferase/IMP cyclohydrolase	CABTHER_RS02560,bifunctional phosphoribosylaminoimidazolecarboxamide formyltransferase/IMP cyclohydrolase PurH	MAG4_03290,Bifunctional purine biosynthesis protein PurH,IDENTICAL PARALOGS:,MAG4_03754,Bifunctional purine biosynthesis protein PurH,IDENTICAL PARALOGS:,MAG4_06078,Bifunctional purine biosynthesis protein PurH	H144_RS0101090,bifunctional phosphoribosylaminoimidazolecarboxamide formyltransferase/IMP cyclohydrolase PurH	BGO21_13735,bifunctional phosphoribosylaminoimidazolecarboxamide formyltransferase/IMP cyclohydrolase	MAG9_02113,Bifunctional purine biosynthesis protein PurH	MAG14_03110,Bifunctional purine biosynthesis protein PurH	H608_RS0119025,bifunctional phosphoribosylaminoimidazolecarboxamide formyltransferase/IMP cyclohydrolase PurH	DC498_04815,bifunctional phosphoribosylaminoimidazolecarboxamide formyltransferase/IMP cyclohydrolase PurH	MAG10_00981,Bifunctional purine biosynthesis protein PurH	BSP_03360,Bifunctional purine biosynthesis protein PurH	MAG16_02086,Bifunctional purine biosynthesis protein PurH	JL11_RS03640,bifunctional phosphoribosylaminoimidazolecarboxamide formyltransferase/IMP cyclohydrolase PurH	A2352_12520,bifunctional phosphoribosylaminoimidazolecarboxamide formyltransferase/IMP cyclohydrolase	MAG19_02864,Bifunctional purine biosynthesis protein PurH	BGO22_02125,bifunctional phosphoribosylaminoimidazolecarboxamide formyltransferase/IMP cyclohydrolase	BHU06_RS01280,bifunctional phosphoribosylaminoimidazolecarboxamide formyltransferase/IMP cyclohydrolase PurH	MAG13_04941,Bifunctional purine biosynthesis protein PurH	Myco_4584,Bifunctional purine biosynthesis protein PurH	ASD37_25495,phosphoribosylaminoimidazolecarboxamide formyltransferase	PLB5_01405,Bifunctional purine biosynthesis protein PurH	I601_0270,Bifunctional purine biosynthesis protein PurH	KR76_07005,IMP cyclohydrolase
Tryptophan synthase beta (subunit) chain	MAG1_05186,Tryptophan synthase beta chain	VW23_025185,tryptophan synthase subunit beta	BGO83_03400,tryptophan synthase subunit beta	MAG2_00114,Tryptophan synthase beta chain	SAMN05216289_13223,tryptophan synthase, beta chain	I596_RS09115,tryptophan synthase subunit beta	AX730_RS06160,tryptophan synthase subunit beta	MAG3_00775,Tryptophan synthase beta chain	PYK22_02332,tryptophan synthase, beta subunit	CABTHER_RS12715,tryptophan synthase subunit beta	MAG4_04757,Tryptophan synthase beta chain	H144_RS0131215,tryptophan synthase subunit beta	BGO21_00285,tryptophan synthase subunit beta	MAG9_00493,Tryptophan synthase beta chain	MAG14_00756,Tryptophan synthase beta chain	H608_RS22715,tryptophan synthase subunit beta	DC498_20410,tryptophan synthase subunit beta	MAG10_00936,Tryptophan synthase beta chain	BSP_01740,Tryptophan synthase beta chain	MAG16_02187,Tryptophan synthase beta chain	JL11_RS01585,tryptophan synthase subunit beta	A2352_09985,tryptophan synthase subunit beta	MAG19_01864,Tryptophan synthase beta chain	BGO22_14340,tryptophan synthase subunit beta	BHU06_RS02445,tryptophan synthase subunit beta	MAG13_04279,Tryptophan synthase beta chain	Myco_2843,Tryptophan synthase beta chain	ASD37_03005,tryptophan synthase subunit beta	PLB5_02452,Tryptophan synthase beta chain	I601_3685,Tryptophan synthase beta chain	KR76_11545,Tryptophan synthase beta chain
Inosine-5-monophosphate dehydrogenase	MAG1_04045,Inosine-5-monophosphate dehydrogenase	VW23_018515,IMP dehydrogenase	BGO83_15280,IMP dehydrogenase	MAG2_02186,Inosine-5-monophosphate dehydrogenase	SAMN05216289_105120,inosine-5-monophosphate dehydrogenase	I596_RS06460,IMP dehydrogenase	AX730_RS11320,IMP dehydrogenase	MAG3_00666,Inosine-5-monophosphate dehydrogenase	PYK22_02522,inosine-5-monophosphate dehydrogenase	CABTHER_RS01565,IMP dehydrogenase	MAG4_04471,Inosine-5-monophosphate dehydrogenase	H144_RS0109530,IMP dehydrogenase	BGO21_09030,IMP dehydrogenase	MAG9_04230,Inosine-5-monophosphate dehydrogenase	MAG14_03036,Inosine-5-monophosphate dehydrogenase	H608_RS0115180,IMP dehydrogenase	DC498_05965,IMP dehydrogenase	MAG10_02527,Inosine-5-monophosphate dehydrogenase	BSP_07800,Inosine-5-monophosphate dehydrogenase	MAG16_00041,Inosine-5-monophosphate dehydrogenase	JL11_RS08210,IMP dehydrogenase	A2352_11050,IMP dehydrogenase	MAG19_01243,Inosine-5-monophosphate dehydrogenase	BGO22_11325,IMP dehydrogenase	BHU06_RS07350,IMP dehydrogenase	MAG13_00131,Inosine-5-monophosphate dehydrogenase	Myco_1177,Inosine-5-monophosphate dehydrogenase	ASD37_22440,inosine-5-monophosphate dehydrogenase	PLB5_01345,Inosine-5-monophosphate dehydrogenase	I601_0333,Inosine-5-monophosphate dehydrogenase	KR76_06745,Inosine-5-monophosphate dehydrogenase
N5-carboxyaminoimidazole ribonucleotide mutase	MAG1_01008,N5-carboxyaminoimidazole ribonucleotide mutase	VW23_016295,5-(carboxyamino)imidazole ribonucleotide mutase	BGO83_10515,5-(carboxyamino)imidazole ribonucleotide mutase	MAG2_01390,N5-carboxyaminoimidazole ribonucleotide mutase	SAMN05216289_101202,5-(carboxyamino)imidazole ribonucleotide mutase	I596_RS15235,5-(carboxyamino)imidazole ribonucleotide mutase	AX730_RS01180,5-(carboxyamino)imidazole ribonucleotide mutase	MAG3_02006,N5-carboxyaminoimidazole ribonucleotide mutase	PYK22_02571,5-(carboxyamino)imidazole ribonucleotide mutase	CABTHER_RS11910,5-(carboxyamino)imidazole ribonucleotide mutase	MAG4_06480,N5-carboxyaminoimidazole ribonucleotide mutase	H144_RS0122315,5-(carboxyamino)imidazole ribonucleotide mutase	BGO21_31725,5-(carboxyamino)imidazole ribonucleotide mutase	MAG9_04017,N5-carboxyaminoimidazole ribonucleotide mutase	MAG14_01833,N5-carboxyaminoimidazole ribonucleotide mutase	H608_RS0102230,5-(carboxyamino)imidazole ribonucleotide mutase	DC498_24865,5-(carboxyamino)imidazole ribonucleotide mutase	MAG10_02613,N5-carboxyaminoimidazole ribonucleotide mutase	BSP_08230,N5-carboxyaminoimidazole ribonucleotide mutase	MAG16_03051,N5-carboxyaminoimidazole ribonucleotide mutase	JL11_RS09215,5-(carboxyamino)imidazole ribonucleotide mutase	A2352_10405,5-(carboxyamino)imidazole ribonucleotide mutase	MAG19_01625,N5-carboxyaminoimidazole ribonucleotide mutase	BGO22_15855,5-(carboxyamino)imidazole ribonucleotide mutase	BHU06_RS12340,5-(carboxyamino)imidazole ribonucleotide mutase	MAG13_04513,N5-carboxyaminoimidazole ribonucleotide mutase	Myco_1377,N5-carboxyaminoimidazole ribonucleotide mutase	ASD37_20880,N5-carboxyaminoimidazole ribonucleotide mutase	PLB5_04293,N5-carboxyaminoimidazole ribonucleotide mutase	I601_0176,N5-carboxyaminoimidazole ribonucleotide mutase	KR76_19965,Phosphoribosylaminoimidazole carboxylase catalytic subunit
Succinyl-CoA ligase [ADP-forming] subunit alpha	MAG1_02122,Succinyl-CoA ligase [ADP-forming] subunit alpha	VW23_026280,succinate--CoA ligase subunit alpha	BGO83_13645,succinate--CoA ligase subunit alpha	MAG2_01704,Succinyl-CoA ligase [ADP-forming] subunit alpha	SAMN05216289_109107,succinyl-CoA synthetase (ADP-forming) alpha subunit	I596_RS09515,succinate--CoA ligase subunit alpha	AX730_RS14520,succinate--CoA ligase subunit alpha	MAG3_00629,Succinyl-CoA ligase [ADP-forming] subunit alpha	PYK22_02788,succinyl-CoA synthetase (ADP-forming) alpha subunit	CABTHER_RS01575,succinate--CoA ligase subunit alpha	MAG4_03110,Succinyl-CoA ligase [ADP-forming] subunit alpha,IDENTICAL PARALOGS:,MAG4_03934,Succinyl-CoA ligase [ADP-forming] subunit alpha,IDENTICAL PARALOGS:,MAG4_06258,Succinyl-CoA ligase [ADP-forming] subunit alpha	H144_RS0101955,succinate--CoA ligase subunit alpha	BGO21_15625,succinate--CoA ligase subunit alpha	MAG9_03677,Succinyl-CoA ligase [ADP-forming] subunit alpha	MAG14_03993,Succinyl-CoA ligase [ADP-forming] subunit alpha	H608_RS0117415,succinate--CoA ligase subunit alpha	DC498_01055,succinate--CoA ligase subunit alpha	MAG10_01777,Succinyl-CoA ligase [ADP-forming] subunit alpha	BSP_02250,Succinyl-CoA ligase [ADP-forming] subunit alpha	MAG16_01703,Succinyl-CoA ligase [ADP-forming] subunit alpha	JL11_RS02530,succinate--CoA ligase subunit alpha	A2352_00120,succinate--CoA ligase subunit alpha	MAG19_03590,Succinyl-CoA ligase [ADP-forming] subunit alpha	BGO22_21110,succinate--CoA ligase subunit alpha	BHU06_RS13725,succinate--CoA ligase subunit alpha	MAG13_04949,Succinyl-CoA ligase [ADP-forming] subunit alpha	Myco_4592,Succinyl-CoA ligase [ADP-forming] subunit alpha	ASD37_25430,succinyl-CoA synthetase subunit alpha	PLB5_01398,Succinyl-CoA ligase [ADP-forming] subunit alpha	I601_0276,Succinyl-CoA ligase [ADP-forming] subunit alpha	KR76_06970,Succinyl-CoA ligase [ADP-forming] alpha chain
Nucleoside diphosphate kinase	MAG1_04120,Nucleoside diphosphate kinase	VW23_016670,nucleoside-diphosphate kinase	BGO83_14895,nucleoside-diphosphate kinase	MAG2_02211,Nucleoside diphosphate kinase	SAMN05216289_10155,nucleoside diphosphate kinase	I596_RS06340,nucleoside-diphosphate kinase	AX730_RS11400,nucleoside-diphosphate kinase	MAG3_00682,Nucleoside diphosphate kinase	PYK22_02789,nucleoside diphosphate kinase	CABTHER_RS01570,nucleoside-diphosphate kinase	MAG4_04532,Nucleoside diphosphate kinase	H144_RS0109225,nucleoside-diphosphate kinase	BGO21_09330,nucleoside-diphosphate kinase	MAG9_02981,Nucleoside diphosphate kinase	MAG14_03343,Nucleoside diphosphate kinase	H608_RS0102825,nucleoside-diphosphate kinase	DC498_15655,nucleoside-diphosphate kinase	MAG10_02178,Nucleoside diphosphate kinase	BSP_13215,Nucleoside diphosphate kinase	MAG16_00914,Nucleoside diphosphate kinase	JL11_RS13685,nucleoside-diphosphate kinase	A2352_13685,nucleoside-diphosphate kinase	MAG19_03522,Nucleoside diphosphate kinase	BGO22_08990,nucleoside-diphosphate kinase	BHU06_RS15190,nucleoside-diphosphate kinase	MAG13_03729,Nucleoside diphosphate kinase	Myco_3760,Nucleoside diphosphate kinase	ASD37_18615,nucleoside diphosphate kinase	PLB5_04210,Nucleoside diphosphate kinase	I601_2394,Nucleoside diphosphate kinase	KR76_19555,Nucleoside diphosphate kinase
Dihydrolipoyl dehydrogenase	MAG1_03263,Dihydrolipoyl dehydrogenase	VW23_025690,dihydrolipoyl dehydrogenase	BGO83_22110,dihydrolipoyl dehydrogenase	MAG2_01279,Dihydrolipoyl dehydrogenase	SAMN05216289_105148,dihydrolipoamide dehydrogenase	I596_RS14685,dihydrolipoyl dehydrogenase	AX730_RS09590,dihydrolipoyl dehydrogenase	MAG3_03660,Dihydrolipoyl dehydrogenase	PYK22_02844,dihydrolipoamide dehydrogenase	CABTHER_RS10935,dihydrolipoyl dehydrogenase	MAG4_05528,Dihydrolipoyl dehydrogenase	H144_RS0107195,dihydrolipoyl dehydrogenase	BGO21_07020,dihydrolipoyl dehydrogenase	MAG9_02987,Dihydrolipoyl dehydrogenase	MAG14_00105,Dihydrolipoyl dehydrogenase	H608_RS0102130,dihydrolipoyl dehydrogenase	DC498_18905,dihydrolipoyl dehydrogenase	MAG10_00261,Dihydrolipoyl dehydrogenase	BSP_10860,Dihydrolipoyl dehydrogenase	MAG16_02204,Dihydrolipoyl dehydrogenase 3	JL11_RS12155,dihydrolipoyl dehydrogenase	A2352_12630,dihydrolipoyl dehydrogenase	MAG19_03488,Dihydrolipoyl dehydrogenase	BGO22_09030,dihydrolipoyl dehydrogenase	BHU06_RS15150,dihydrolipoyl dehydrogenase	MAG13_01756,Dihydrolipoyl dehydrogenase	Myco_0688,Dihydrolipoyl dehydrogenase	ASD37_09425,dihydrolipoyl dehydrogenase	PLB5_04369,Dihydrolipoyl dehydrogenase	I601_0223,Dihydrolipoyl dehydrogenase	KR76_20325,Dihydrolipoamide dehydrogenase
Ammonia transporter	MAG1_01995,Ammonia transporter	VW23_013415,ammonia channel protein	BGO83_08620,ammonia channel protein	MAG2_02402,Ammonia transporter	SAMN05216289_1485,ammonium transporter	I596_RS00835,ammonium transporter	AX730_RS15830,ammonium transporter	MAG3_01118,Ammonia transporter	PYK22_02853,ammonium transporter (TC 1.A.11)	CABTHER_RS00790,ammonium transporter	MAG4_02074,Ammonia transporter	H144_RS0119700,ammonium transporter	BGO21_04500,ammonia channel protein	MAG9_03047,Ammonia transporter	MAG14_02222,Ammonia transporter	H608_RS0107580,ammonium transporter	DC498_13730,ammonia channel protein	MAG10_00477,Ammonia transporter	BSP_06195,Ammonia channel precursor	MAG16_00302,Ammonia transporter	JL11_RS06400,ammonium transporter	A2352_12035,ammonia channel protein	MAG19_00564,Ammonia transporter	BGO22_21815,ammonia channel protein	BHU06_RS15730,ammonia channel protein	MAG13_04032,Ammonia transporter	Myco_4068,Ammonia transporter	ASD37_05790,ammonia channel protein	PLB5_03952,Ammonia transporter	I601_2522,Ammonia channel precursor	KR76_18315,Ammonium transporter
tRNA-specific 2-thiouridylase MnmA	MAG1_01176,tRNA-specific 2-thiouridylase MnmA	VW23_024805,tRNA 2-thiouridine(34) synthase MnmA	BGO83_11345,tRNA 2-thiouridine(34) synthase MnmA	MAG2_00406,tRNA-specific 2-thiouridylase MnmA	SAMN05216289_12359,tRNA-specific 2-thiouridylase	I596_RS07605,tRNA 2-thiouridine(34) synthase MnmA	AX730_RS02925,tRNA 2-thiouridine(34) synthase MnmA	MAG3_03976,tRNA-specific 2-thiouridylase MnmA	PYK22_02918,tRNA (5-methylaminomethyl-2-thiouridylate)-methyltransferase	CABTHER_RS10645,tRNA 2-thiouridine(34) synthase MnmA	MAG4_05036,tRNA-specific 2-thiouridylase MnmA	H144_RS0103275,tRNA 2-thiouridine(34) synthase MnmA	BGO21_12610,tRNA 2-thiouridine(34) synthase MnmA	MAG9_01639,tRNA-specific 2-thiouridylase MnmA	MAG14_00848,tRNA-specific 2-thiouridylase MnmA	H608_RS0119475,tRNA 2-thiouridine(34) synthase MnmA	DC498_02615,tRNA 2-thiouridine(34) synthase MnmA	MAG10_02502,tRNA-specific 2-thiouridylase MnmA	BSP_07675,tRNA-specific 2-thiouridylase MnmA	MAG16_01804,tRNA-specific 2-thiouridylase MnmA	JL11_RS08080,tRNA 2-thiouridine(34) synthase MnmA	A2352_05830,tRNA 2-thiouridine(34) synthase MnmA	MAG19_03403,tRNA-specific 2-thiouridylase MnmA	BGO22_06635,tRNA 2-thiouridine(34) synthase MnmA	BHU06_RS14115,tRNA 2-thiouridine(34) synthase MnmA	MAG13_02123,tRNA-specific 2-thiouridylase MnmA	Myco_2054,tRNA-specific 2-thiouridylase MnmA	ASD37_06130,tRNA-specific 2-thiouridylase	PLB5_04179,tRNA-specific 2-thiouridylase MnmA	I601_2415,tRNA-specific 2-thiouridylase MnmA	KR76_19400,tRNA-specific 2-thiouridylase MnmA
3-oxoacyl-[acyl-carrier-protein] reductase FabG	MAG1_04098,3-oxoacyl-[acyl-carrier-protein] reductase FabG	VW23_016790,3-oxoacyl-[acyl-carrier-protein] reductase	BGO83_15005,3-oxoacyl-[acyl-carrier-protein] reductase	MAG2_01890,3-oxoacyl-[acyl-carrier-protein] reductase FabG	SAMN05216289_10399,3-oxoacyl-[acyl-carrier-protein] reductase	I596_RS10645,3-oxoacyl-ACP reductase FabG	AX730_RS00500,3-oxoacyl-ACP reductase FabG	MAG3_03524,3-oxoacyl-[acyl-carrier-protein] reductase FabG	PYK22_02922,3-oxoacyl-(acyl-carrier-protein) reductase	CABTHER_RS06035,3-oxoacyl-[acyl-carrier-protein] reductase	MAG4_05116,3-oxoacyl-[acyl-carrier-protein] reductase FabG	H144_RS0103665,3-oxoacyl-[acyl-carrier-protein] reductase	BGO21_12205,3-oxoacyl-[acyl-carrier-protein] reductase	MAG9_01579,3-oxoacyl-[acyl-carrier-protein] reductase FabG	MAG14_00062,3-oxoacyl-[acyl-carrier-protein] reductase FabG	H608_RS0111500,3-oxoacyl-[acyl-carrier-protein] reductase	DC498_18425,3-oxoacyl-[acyl-carrier-protein] reductase	MAG10_00186,3-oxoacyl-[acyl-carrier-protein] reductase FabG	BSP_10475,3-oxoacyl-[acyl-carrier-protein] reductase FabG	MAG16_00931,3-oxoacyl-[acyl-carrier-protein] reductase FabG	JL11_RS11765,3-oxoacyl-[acyl-carrier-protein] reductase	A2352_03785,beta-ketoacyl-ACP reductase	MAG19_01844,3-oxoacyl-[acyl-carrier-protein] reductase FabG	BGO22_14440,3-oxoacyl-ACP reductase	BHU06_RS02345,3-oxoacyl-ACP reductase FabG	MAG13_00605,3-oxoacyl-[acyl-carrier-protein] reductase FabG	Myco_1911,3-oxoacyl-[acyl-carrier-protein] reductase FabG	ASD37_06665,3-oxoacyl-ACP synthase	PLB5_02018,3-oxoacyl-[acyl-carrier-protein] reductase FabG	I601_3387,3-oxoacyl-[acyl-carrier-protein] reductase FabG1	KR76_12895,Acetoacetyl-CoA reductase
Thioredoxin reductase	MAG1_02542,Thioredoxin reductase	VW23_013760,thioredoxin-disulfide reductase	BGO83_25835,thioredoxin-disulfide reductase	MAG2_00249,Thioredoxin reductase	SAMN05216289_1101,thioredoxin reductase (NADPH)	I596_RS08445,thioredoxin-disulfide reductase	AX730_RS16875,thioredoxin-disulfide reductase	MAG3_04023,Thioredoxin reductase	PYK22_02966,thioredoxin-disulfide reductase	CABTHER_RS09900,thioredoxin-disulfide reductase	MAG4_01701,Thioredoxin reductase	H144_RS0121645,thioredoxin-disulfide reductase	BGO21_02670,thioredoxin-disulfide reductase	MAG9_01999,Thioredoxin reductase	MAG14_03273,Thioredoxin reductase	H608_RS0102390,thioredoxin-disulfide reductase	DC498_17970,thioredoxin-disulfide reductase	MAG10_02281,Thioredoxin reductase	BSP_15205,Thioredoxin reductase	MAG16_02921,Glucosaminate ammonia-lyase	JL11_RS16050,thioredoxin-disulfide reductase	A2352_05350,thioredoxin-disulfide reductase	MAG19_00907,Glucosaminate ammonia-lyase	BGO22_19575,thioredoxin-disulfide reductase	BHU06_RS18110,thioredoxin-disulfide reductase	MAG13_01016,Thioredoxin reductase	Myco_5787,Thioredoxin reductase	ASD37_12745,thioredoxin reductase	PLB5_05753,Thioredoxin reductase	I601_1260,Thioredoxin reductase	KR76_27605,Thioredoxin reductase
ATP-dependent Clp protease proteolytic subunit precursor	MAG1_03116,ATP-dependent Clp protease proteolytic subunit precursor	VW23_019390,ATP-dependent Clp protease proteolytic subunit	BGO83_22830,ATP-dependent Clp protease proteolytic subunit	MAG2_01791,ATP-dependent Clp protease proteolytic subunit	SAMN05216289_101100,ATP-dependent Clp protease proteolytic subunit ClpP	I596_RS09960,ATP-dependent Clp endopeptidase, proteolytic subunit ClpP	AX730_RS18040,ATP-dependent Clp endopeptidase proteolytic subunit ClpP	MAG3_01407,ATP-dependent Clp protease proteolytic subunit precursor	PYK22_02985,ATP-dependent Clp protease proteolytic subunit ClpP	CABTHER_RS00100,ATP-dependent Clp endopeptidase, proteolytic subunit ClpP	MAG4_04332,ATP-dependent Clp protease proteolytic subunit	H144_RS0110195,ATP-dependent Clp protease proteolytic subunit	BGO21_29475,ATP-dependent Clp protease proteolytic subunit	MAG9_01788,ATP-dependent Clp protease proteolytic subunit	MAG14_03050,ATP-dependent Clp protease proteolytic subunit	H608_RS0115105,ATP-dependent Clp protease proteolytic subunit	DC498_08985,ATP-dependent Clp protease proteolytic subunit	MAG10_02914,ATP-dependent Clp protease proteolytic subunit	BSP_09050,ATP-dependent Clp protease proteolytic subunit	MAG16_00530,ATP-dependent Clp protease proteolytic subunit	JL11_RS09865,ATP-dependent Clp protease proteolytic subunit	A2352_13105,ATP-dependent Clp protease proteolytic subunit	MAG19_04434,ATP-dependent Clp protease proteolytic subunit	BGO22_15675,ATP-dependent Clp endopeptidase, proteolytic subunit ClpP	BHU06_RS06435,ATP-dependent Clp endopeptidase, proteolytic subunit ClpP	MAG13_03808,ATP-dependent Clp protease proteolytic subunit 1	Myco_3839,ATP-dependent Clp protease proteolytic subunit 1	ASD37_18930,ATP-dependent Clp protease proteolytic subunit	PLB5_04343,ATP-dependent Clp protease proteolytic subunit 1	I601_2385,ATP-dependent Clp protease proteolytic subunit 2	KR76_20215,ATP-dependent Clp protease proteolytic subunit
Ferredoxin-dependent glutamate synthase 1	MAG1_00932,Ferredoxin-dependent glutamate synthase 1	VW23_007065,glutamate synthase subunit alpha	BGO83_10135,glutamate synthase subunit alpha	MAG2_01775,Glutamate synthase [NADPH] large chain precursor	SAMN05216289_13433,glutamate synthase (NADPH) large subunit	I596_RS09875,glutamate synthase large subunit	AX730_RS08190,glutamate synthase large subunit	MAG3_00966,Ferredoxin-dependent glutamate synthase 1	PYK22_03083,glutamate synthase (NADH) large subunit	CABTHER_RS06465,glutamate synthase large subunit	MAG4_06738,Ferredoxin-dependent glutamate synthase 1	H144_RS0123350,glutamate synthase large subunit	BGO21_21290,glutamate synthase subunit alpha	MAG9_00281,Ferredoxin-dependent glutamate synthase 1	MAG14_04151,Ferredoxin-dependent glutamate synthase 1	H608_RS0115835,glutamate synthase large subunit	DC498_00950,glutamate synthase large subunit	MAG10_00737,Glutamate synthase [NADPH] large chain precursor	BSP_15770,Glutamate synthase [NADPH] large chain precursor	MAG16_00244,Glutamate synthase [NADPH] large chain precursor	JL11_RS16600,glutamate synthase large subunit	A2352_05760,glutamate synthase subunit alpha	MAG19_01088,Ferredoxin-dependent glutamate synthase 1	BGO22_18185,glutamate synthase subunit alpha	BHU06_RS10770,glutamate synthase large subunit	MAG13_03248,Glutamate synthase [NADPH] large chain	Myco_5473,Glutamate synthase [NADPH] large chain	ASD37_14150,glutamate synthase	PLB5_02465,Glutamate synthase [NADPH] large chain	I601_3681,Glutamate synthase [NADPH] large chain	KR76_11565,Glutamate synthase [NADPH] large chain
Fumarate hydratase class II	MAG1_02323,Fumarate hydratase class II	VW23_023865,fumarate hydratase, class II	BGO83_05175,fumarate hydratase, class II	MAG2_00627,Fumarate hydratase class II	SAMN05216289_105156,fumarase, class II	I596_RS11910,class II fumarate hydratase	AX730_RS09630,class II fumarate hydratase	MAG3_03667,Fumarate hydratase class II	PYK22_03149,fumarase, class II	CABTHER_RS01680,class II fumarate hydratase	MAG4_03015,Fumarate hydratase class II,IDENTICAL PARALOGS:,MAG4_04028,Fumarate hydratase class II,IDENTICAL PARALOGS:,MAG4_06352,Fumarate hydratase class II	H144_RS0102420,class II fumarate hydratase	BGO21_16095,fumarate hydratase, class II	MAG9_01394,Fumarate hydratase class II	MAG14_02748,Fumarate hydratase class II	H608_RS0111720,class II fumarate hydratase	DC498_21725,class II fumarate hydratase	MAG10_00247,Fumarate hydratase class II	BSP_10790,Fumarate hydratase class II	MAG16_02978,Fumarate hydratase class II	JL11_RS12090,class II fumarate hydratase	A2352_00540,fumarate hydratase, class II	MAG19_02813,Fumarate hydratase class II	BGO22_10385,class II fumarate hydratase	BHU06_RS05000,class II fumarate hydratase	MAG13_00566,Fumarate hydratase class II	Myco_4396,Fumarate hydratase class II	ASD37_23745,fumarate hydratase	PLB5_01259,Fumarate hydratase class II	I601_2038,Fumarate hydratase class II	KR76_06305,Fumarate hydratase class II

## Sheet: Table S5
Table S5: List of all detected functional pathways encoded in the high-quality draft and complete bacterial genomes.
Datasets include KEGG-based functionally assigned pathways of the annotated high-quality MAGs and complete genomes imported to the EMGB platform. (elastic metagenome browser, https://emgb.cebitec.uni-bielefeld.de/Bbraunii-bacterial-consortium/) and serve as supplemental information for Figure 1b.
Displayed are the total number of the enzymes and the corresponding EC numbers encoded within the particular genome for the respective pathway. Bold marked pathway maps have been selected for Figure 1b.
		DevG		DyaG		Gp4G		DokG		Bre1G		Brevundimonas sp. Bb-A		Bre2G		Ter1G		Ter2G		HydG		MycG		Mycobacterium sp. Bb-A		Pimelobacter sp. Bb-B
Pathway Map ID	Pathway Title	pathway total gene number	EC numbers within the pathway	pathway total gene number	EC numbers within the pathway	pathway total gene number	EC numbers within the pathway	pathway total gene number	EC numbers within the pathway	pathway total gene number	EC numbers within the pathway	pathway total gene number	EC numbers within the pathway	pathway total gene number	EC numbers within the pathway	pathway total gene number	EC numbers within the pathway	pathway total gene number	EC numbers within the pathway	pathway total gene number	EC numbers within the pathway	pathway total gene number	EC numbers within the pathway	pathway total gene number	EC numbers within the pathway	pathway total gene number	EC numbers within the pathway
map00010	Glycolysis / Gluconeogenesis	30	ec:1.2.1.3, ec:1.8.1.4, ec:2.3.1.12, ec:4.2.1.11, ec:5.4.2.12, ec:1.1.1.284, ec:1.2.1.12, ec:1.2.4.1, ec:2.7.1.2, ec:2.7.1.40, ec:2.7.1.63, ec:2.7.2.3, ec:3.2.1.86, ec:4.1.1.49, ec:4.1.2.13, ec:5.1.3.3, ec:5.3.1.1, ec:5.3.1.9, ec:5.4.2.11, ec:5.4.2.2, ec:6.2.1.1, ec:3.1.3.37	30	ec:2.7.1.2, ec:2.7.1.11, ec:5.1.3.3, ec:1.2.1.12, ec:4.1.2.13, ec:1.1.1.2, ec:1.2.1.3, ko:K00138, ec:1.2.4.1, ec:1.8.1.4, ec:2.3.1.12, ec:2.7.1.40, ec:2.7.2.3, ec:4.2.1.11, ec:5.3.1.1, ec:5.3.1.9, ec:5.4.2.2, ec:6.2.1.1, ec:3.1.3.11, ec:1.1.1.1	24	ec:2.7.1.2, ec:6.2.1.1, ec:1.2.1.3, ec:1.2.1.12, ko:K00138, ec:1.2.4.1, ec:1.8.1.4, ec:2.3.1.12, ec:2.7.1.11, ec:2.7.1.40, ec:2.7.2.3, ec:4.1.1.32, ec:4.2.1.11, ec:5.3.1.1, ec:5.4.2.11, ec:3.1.3.37, ec:4.1.2.13, ec:5.3.1.9, ec:5.4.2.12, ec:5.4.2.8	29	ec:1.8.1.4, ec:2.3.1.12, ec:3.1.3.11, ec:1.1.2.8, ec:1.1.1.284, ec:1.2.1.3, ec:1.2.1.12, ko:K00138, ec:1.2.4.1, ec:2.7.1.11, ec:2.7.1.40, ec:2.7.2.3, ec:4.1.1.32, ec:4.1.2.13, ec:4.2.1.11, ec:5.3.1.1, ec:5.3.1.9, ec:6.2.1.1, ec:1.1.1.1, ec:1.1.2.7, ec:5.4.2.12, ec:5.4.2.8	20	ec:1.8.1.4, ec:1.1.1.1, ec:1.1.1.284, ko:K00138, ec:1.2.4.1, ec:2.3.1.12, ec:2.7.1.40, ec:2.7.2.3, ec:4.1.2.13, ec:4.2.1.11, ec:5.3.1.1, ec:5.3.1.9, ec:5.4.2.11, ec:5.4.2.2, ec:6.2.1.1, ec:5.4.2.8	22	ec:1.1.1.1, ec:1.1.1.284, ec:1.2.1.12, ec:1.2.4.1, ec:1.8.1.4, ec:2.3.1.12, ec:2.7.1.2, ec:2.7.1.40, ec:2.7.2.3, ec:3.1.3.11, ec:4.1.2.13, ec:4.2.1.11, ec:5.3.1.1, ec:5.3.1.9, ec:5.4.2.11, ec:5.4.2.2, ec:5.4.2.8, ec:6.2.1.1, ko:K00138	25	ec:1.8.1.4, ec:1.2.1.3, ec:1.1.1.1, ec:1.1.1.284, ec:1.2.1.12, ec:1.2.4.1, ec:2.3.1.12, ec:2.7.1.2, ec:2.7.1.40, ec:2.7.2.3, ec:4.1.1.32, ec:4.1.2.13, ec:4.2.1.11, ec:5.3.1.1, ec:5.3.1.9, ec:5.4.2.11, ec:6.2.1.1, ec:3.1.3.37, ec:5.4.2.8	24	ec:5.1.3.3, ec:1.2.1.3, ec:1.2.1.12, ko:K00138, ec:1.2.4.1, ec:1.8.1.4, ec:2.3.1.12, ec:2.7.1.2, ec:2.7.1.11, ec:2.7.1.40, ec:2.7.2.3, ec:4.1.1.49, ec:4.1.2.13, ec:4.2.1.11, ec:5.3.1.1, ec:5.3.1.9, ec:5.4.2.2, ec:6.2.1.1, ec:5.4.2.12	24	ec:1.2.1.3, ec:1.2.1.12, ec:1.2.4.1, ec:5.1.3.3, ko:K00138, ec:1.8.1.4, ec:2.3.1.12, ec:2.7.1.2, ec:2.7.1.11, ec:2.7.1.40, ec:2.7.2.3, ec:4.1.1.49, ec:4.1.2.13, ec:4.2.1.11, ec:5.3.1.1, ec:5.4.2.2, ec:6.2.1.1, ec:5.4.2.12	35	ec:1.2.1.3, ec:1.2.4.1, ec:1.8.1.4, ec:1.2.1.12, ec:5.3.1.9, ec:6.2.1.1, ec:1.1.1.284, ec:2.3.1.12, ec:2.7.1.2, ec:2.7.1.40, ec:2.7.2.3, ec:4.1.1.32, ec:4.1.2.13, ec:4.2.1.11, ec:5.1.3.15, ec:5.3.1.1, ec:5.4.2.11, ec:3.1.3.11, ec:1.1.1.1, ec:5.4.2.12	47	ec:1.2.1.3, ec:5.4.2.12, ec:1.1.1.284, ec:1.8.1.4, ec:4.1.2.13, ec:2.3.1.12, ec:6.2.1.1, ec:1.2.1.12, ko:K00138, ec:1.2.4.1, ec:2.7.1.2, ec:2.7.1.11, ec:2.7.1.40, ec:2.7.1.63, ec:2.7.2.3, ec:4.1.1.32, ec:4.2.1.11, ec:5.3.1.1, ec:5.3.1.9, ec:5.4.2.11, ec:5.4.2.2, ec:3.1.3.11, ec:2.7.1.69, ec:1.1.1.1	46	ec:1.2.1.3, ec:5.4.2.12, ec:1.1.1.284, ec:4.1.2.13, ec:1.8.1.4, ec:2.3.1.12, ec:6.2.1.1, ec:1.2.1.12, ko:K00138, ec:1.2.4.1, ec:2.7.1.2, ec:2.7.1.11, ec:2.7.1.40, ec:2.7.1.63, ec:2.7.2.3, ec:4.1.1.32, ec:4.2.1.11, ec:5.3.1.1, ec:5.3.1.9, ec:5.4.2.11, ec:5.4.2.2, ec:3.1.3.11, ec:2.7.1.69, ec:1.1.1.1	44	ec:1.2.1.3, ec:2.3.1.12, ec:5.4.2.12, ec:1.1.1.284, ec:1.2.1.12, ec:1.2.4.1, ec:1.8.1.4, ec:2.7.1.2, ec:6.2.1.1, ec:1.1.1.1, ko:K00138, ec:2.7.1.11, ec:2.7.1.40, ec:2.7.2.3, ec:4.1.1.32, ec:4.1.2.13, ec:4.2.1.11, ec:5.1.3.3, ec:5.3.1.1, ec:5.3.1.9, ec:5.4.2.11, ec:3.1.3.11
map00020	Citrate cycle (TCA cycle)	24	ec:2.3.3.1, ec:1.8.1.4, ec:2.3.1.12, ec:1.1.1.37, ec:1.1.1.42, ec:1.2.4.1, ec:1.2.4.2, ec:1.3.5.1, ko:K00241, ko:K00242, ec:2.3.1.61, ec:4.1.1.49, ec:4.2.1.2, ec:4.2.1.3, ec:6.2.1.5, ec:6.4.1.1	22	ec:6.2.1.5, ec:1.1.1.42, ec:2.3.1.61, ec:1.1.1.37, ec:1.1.5.4, ec:1.2.4.1, ec:1.2.4.2, ec:1.3.5.1, ko:K00241, ec:1.8.1.4, ec:2.3.1.12, ec:2.3.3.1, ec:4.2.1.3, ec:4.2.1.99, ec:2.8.3.18	19	ec:1.1.1.37, ec:1.1.1.41, ec:1.1.1.42, ec:1.2.4.1, ec:1.2.7.3, ec:1.3.5.1, ko:K00241, ec:1.8.1.4, ec:2.3.1.12, ec:2.3.1.61, ec:4.1.1.32, ec:2.3.3.1, ec:4.2.1.2, ec:4.2.1.3, ec:6.2.1.5	24	ec:1.8.1.4, ec:2.3.1.12, ec:2.3.3.1, ec:1.1.1.37, ec:1.1.1.41, ec:1.1.1.42, ec:1.2.4.1, ec:1.2.4.2, ec:1.3.5.1, ko:K00241, ko:K00242, ec:2.3.1.61, ec:4.1.1.32, ec:4.2.1.2, ec:4.2.1.3, ec:4.2.1.99, ec:6.2.1.5	20	ec:1.8.1.4, ec:2.3.3.1, ec:1.1.1.37, ec:1.1.1.42, ec:1.2.4.1, ec:1.2.4.2, ec:1.3.5.1, ko:K00241, ko:K00242, ec:2.3.1.12, ec:2.3.1.61, ec:4.2.1.3, ec:6.2.1.5, ec:2.8.3.18	21	ec:1.1.1.37, ec:1.1.1.42, ec:1.2.4.1, ec:1.2.4.2, ec:1.3.5.1, ec:1.8.1.4, ec:2.3.1.12, ec:2.3.1.61, ec:2.3.3.1, ec:2.8.3.18, ec:4.2.1.2, ec:4.2.1.3, ec:6.2.1.5, ko:K00241, ko:K00242	22	ec:1.8.1.4, ec:1.1.1.37, ec:1.1.1.42, ec:1.2.4.1, ec:1.2.4.2, ec:1.3.5.1, ko:K00241, ko:K00242, ec:2.3.1.12, ec:2.3.1.61, ec:4.1.1.32, ec:2.3.3.1, ec:4.2.1.2, ec:4.2.1.3, ec:6.2.1.5	21	ec:1.1.1.42, ec:2.3.1.61, ec:1.1.1.37, ec:1.1.5.4, ec:1.2.4.1, ec:1.2.4.2, ec:1.3.5.1, ko:K00241, ec:1.8.1.4, ec:2.3.1.12, ec:4.1.1.49, ec:2.3.3.1, ec:4.2.1.2, ec:4.2.1.3, ec:6.2.1.5, ec:2.8.3.18	22	ec:1.1.1.42, ec:1.2.4.1, ec:2.3.1.61, ec:1.1.1.37, ec:1.2.4.2, ec:1.2.7.3, ec:1.3.5.1, ko:K00241, ec:1.8.1.4, ec:2.3.1.12, ec:4.1.1.49, ec:2.3.3.1, ec:4.2.1.2, ec:4.2.1.3, ec:6.2.1.5	30	ec:1.2.4.1, ec:1.8.1.4, ec:1.1.1.42, ec:1.1.1.37, ec:1.2.4.2, ec:1.3.5.1, ko:K00241, ko:K00242, ec:1.3.5.4, ec:2.3.1.12, ec:2.3.1.61, ec:4.1.1.32, ec:2.3.3.1, ec:4.2.1.2, ec:4.2.1.3, ec:4.2.1.99, ec:6.2.1.5	29	ec:1.8.1.4, ec:1.3.5.1, ec:2.3.1.12, ec:2.3.3.1, ec:4.2.1.3, ec:1.1.1.37, ec:1.1.1.42, ec:1.1.5.4, ec:1.2.4.1, ec:1.2.7.3, ko:K00241, ko:K00242, ec:2.3.1.61, ec:4.1.1.32, ec:4.2.1.2, ec:6.2.1.5, ec:6.4.1.1	28	ec:1.3.5.1, ec:1.8.1.4, ec:2.3.1.12, ec:2.3.3.1, ec:4.2.1.3, ec:1.1.1.37, ec:1.1.1.42, ec:1.1.5.4, ec:1.2.4.1, ec:1.2.7.3, ko:K00241, ko:K00242, ec:2.3.1.61, ec:4.1.1.32, ec:4.2.1.2, ec:6.2.1.5, ec:6.4.1.1	36	ec:2.3.1.12, ec:1.2.4.1, ec:1.2.7.3, ec:1.8.1.4, ec:2.3.1.61, ec:2.3.3.1, ec:1.1.1.37, ec:1.1.1.42, ec:1.2.4.2, ec:1.3.5.1, ko:K00241, ec:1.3.5.4, ec:4.1.1.32, ec:4.2.1.2, ec:4.2.1.3, ec:6.2.1.5, ec:6.4.1.1
map00030	Pentose phosphate pathway	37	ec:2.2.1.1, ec:2.7.1.15, ec:3.1.1.31, ec:1.1.1.44, ec:1.1.1.49, ec:2.7.6.1, ec:1.1.1.47, ec:2.2.1.2, ec:2.7.1.12, ec:2.7.1.45, ec:3.1.1.17, ec:4.1.2.4, ec:4.1.2.13, ec:4.1.3.42, ec:4.2.1.12, ec:5.1.3.1, ec:5.3.1.6, ec:5.3.1.9, ec:5.4.2.2, ec:5.4.2.7, ec:2.7.4.23, ec:4.1.2.43, ec:3.1.3.37, ec:4.3.1.29	47	ec:2.2.1.1, ec:1.1.5.2, ec:3.1.1.31, ec:1.1.1.47, ec:2.7.1.11, ec:3.1.1.17, ec:4.1.2.13, ec:4.1.3.42, ec:1.1.1.44, ec:1.1.1.49, ec:2.2.1.2, ec:2.7.1.12, ec:2.7.1.15, ec:2.7.1.45, ec:2.7.6.1, ec:4.1.2.4, ec:5.1.3.1, ec:5.3.1.6, ec:5.3.1.9, ec:5.4.2.2, ec:3.1.3.11, ec:4.3.1.29	21	ec:5.3.1.6, ec:1.1.1.44, ec:1.1.1.49, ec:2.2.1.1, ec:2.2.1.2, ec:2.7.1.11, ec:2.7.1.12, ec:2.7.1.15, ec:2.7.1.45, ec:2.7.6.1, ec:3.1.1.31, ec:4.1.2.4, ec:4.1.3.42, ec:5.1.3.1, ec:5.4.2.7, ec:3.1.3.37, ec:4.1.2.13, ec:5.3.1.9, ec:5.4.2.8	17	ec:2.7.6.1, ec:2.2.1.1, ec:5.1.3.1, ec:3.1.3.11, ec:1.1.1.215, ec:2.2.1.2, ec:2.7.1.11, ec:4.1.2.13, ec:5.3.1.6, ec:5.3.1.9, ec:5.4.2.8	14	ec:1.1.5.2, ec:2.2.1.1, ec:2.2.1.2, ec:2.7.1.15, ec:2.7.1.45, ec:2.7.6.1, ec:3.1.1.17, ec:4.1.2.13, ec:4.1.3.42, ec:5.1.3.1, ec:5.3.1.6, ec:5.3.1.9, ec:5.4.2.2, ec:5.4.2.8	18	ec:1.1.1.49, ec:1.1.5.2, ec:2.2.1.1, ec:2.2.1.2, ec:2.7.1.15, ec:2.7.1.45, ec:2.7.6.1, ec:3.1.1.17, ec:3.1.1.31, ec:3.1.3.11, ec:4.1.2.13, ec:4.1.2.14, ec:4.1.3.42, ec:4.2.1.12, ec:5.1.3.1, ec:5.3.1.6, ec:5.3.1.9, ec:5.4.2.2, ec:5.4.2.8	15	ec:1.1.1.49, ec:2.2.1.1, ec:2.2.1.2, ec:2.7.1.15, ec:2.7.1.45, ec:2.7.6.1, ec:3.1.1.31, ec:4.1.2.13, ec:4.1.3.42, ec:4.2.1.12, ec:5.1.3.1, ec:5.3.1.6, ec:5.3.1.9, ec:3.1.3.37, ec:5.4.2.8	18	ec:2.2.1.1, ec:2.7.6.1, ec:1.1.1.44, ec:1.1.1.49, ec:2.2.1.2, ec:2.7.1.11, ec:2.7.1.45, ec:3.1.1.31, ec:4.1.2.4, ec:4.1.2.13, ec:4.1.3.42, ec:5.1.3.1, ec:5.3.1.6, ec:5.3.1.9, ec:5.4.2.2	16	ec:2.2.1.1, ec:1.1.1.44, ec:1.1.1.49, ec:2.2.1.2, ec:2.7.1.11, ec:2.7.1.12, ec:2.7.1.45, ec:3.1.1.17, ec:3.1.1.31, ec:4.1.2.4, ec:4.1.2.13, ec:4.1.3.42, ec:5.1.3.1, ec:5.3.1.6, ec:5.4.2.2	17	ec:2.7.6.1, ec:5.3.1.9, ec:1.1.1.49, ec:1.1.1.215, ec:2.2.1.1, ec:2.2.1.2, ec:2.7.1.12, ec:2.7.1.45, ec:3.1.1.31, ec:4.1.2.13, ec:4.1.3.42, ec:4.2.1.12, ec:5.1.3.1, ec:5.3.1.6, ec:3.1.3.11	25	ec:1.1.1.49, ec:2.2.1.1, ec:4.1.2.13, ec:1.1.1.44, ec:5.3.1.6, ec:2.2.1.2, ec:2.7.1.11, ec:2.7.1.12, ec:2.7.1.15, ec:2.7.6.1, ec:3.1.1.31, ec:4.1.2.4, ec:5.1.3.1, ec:5.3.1.9, ec:5.4.2.2, ec:3.1.3.11	25	ec:1.1.1.49, ec:2.2.1.1, ec:4.1.2.13, ec:1.1.1.44, ec:5.3.1.6, ec:2.2.1.2, ec:2.7.1.11, ec:2.7.1.12, ec:2.7.1.15, ec:2.7.6.1, ec:3.1.1.31, ec:4.1.2.4, ec:5.1.3.1, ec:5.3.1.9, ec:5.4.2.2, ec:3.1.3.11	15	ec:1.1.1.49, ec:1.1.1.44, ec:2.2.1.1, ec:2.2.1.2, ec:2.7.1.11, ec:2.7.1.12, ec:2.7.6.1, ec:3.1.1.31, ec:4.1.2.4, ec:4.1.2.13, ec:5.1.3.1, ec:5.3.1.6, ec:5.3.1.9, ec:3.1.3.11
map00040	Pentose and glucuronate interconversions	21	ec:4.2.1.8, ec:1.2.1.3, ec:2.7.1.17, ec:4.2.1.7, ec:5.3.1.5, ec:1.1.1.14, ec:1.1.1.22, ec:1.1.1.57, ec:2.7.7.9, ec:5.1.3.1, ec:5.3.1.12, ec:1.1.1.9	36	ec:1.1.1.125, ec:1.1.1.22, ec:1.1.1.58, ec:5.3.1.17, ko:K03082, ec:4.2.1.8, ec:5.3.1.4, ec:1.1.1.2, ec:1.2.1.3, ec:2.7.1.16, ec:2.7.1.17, ec:2.7.7.9, ec:3.1.1.11, ec:4.2.1.7, ec:5.1.3.1, ec:5.1.3.4, ec:5.3.1.5, ec:5.3.1.12, ec:4.2.1.141, ec:2.7.1.43	9	ec:1.1.1.22, ec:1.1.1.125, ec:1.2.1.3, ec:2.7.7.9, ec:3.1.1.11, ec:4.2.1.7, ec:4.2.1.8, ec:5.1.3.1, ec:5.3.1.17	5	ec:5.1.3.1, ec:1.1.1.22, ec:1.2.1.3, ec:2.7.7.9	8	ec:1.1.1.22, ec:1.1.1.57, ec:1.1.1.125, ec:2.7.7.9, ec:3.1.1.11, ec:4.2.1.7, ec:5.1.3.1, ec:5.3.1.12	8	ec:1.1.1.125, ec:1.1.1.22, ec:1.1.1.57, ec:2.7.7.9, ec:3.1.1.11, ec:4.2.1.7, ec:5.1.3.1, ec:5.3.1.12	6	ec:1.2.1.3, ec:1.1.1.22, ec:1.1.1.125, ec:2.7.7.9, ec:5.1.3.1	18	ec:1.2.1.3, ec:1.1.1.22, ec:1.1.1.58, ec:1.1.1.125, ec:2.7.1.16, ec:2.7.1.17, ec:3.1.1.11, ec:4.2.1.7, ec:4.2.1.8, ec:4.2.2.6, ec:5.1.3.1, ec:5.1.3.4, ec:5.3.1.4, ec:5.3.1.5, ec:5.3.1.12, ec:5.3.1.17, ec:4.2.1.141	19	ec:1.2.1.3, ec:4.2.1.7, ec:4.2.1.8, ec:1.1.1.22, ec:1.1.1.58, ec:1.1.1.125, ec:2.7.1.16, ec:2.7.1.17, ec:3.1.1.11, ec:5.1.3.1, ec:5.1.3.4, ec:5.3.1.4, ec:5.3.1.5, ec:5.3.1.12, ec:5.3.1.17, ec:4.2.1.141	7	ec:1.2.1.3, ec:1.1.1.22, ec:2.7.7.9, ec:5.1.3.1	19	ec:1.2.1.3, ec:1.1.1.14, ec:2.7.1.17, ec:1.1.1.22, ec:2.7.1.5, ec:2.7.1.16, ec:2.7.7.9, ec:5.1.3.1, ec:5.1.3.4, ec:5.3.1.4, ec:5.3.1.5	19	ec:1.2.1.3, ec:1.1.1.14, ec:2.7.1.17, ec:1.1.1.22, ec:2.7.1.5, ec:2.7.1.16, ec:2.7.7.9, ec:5.1.3.1, ec:5.1.3.4, ec:5.3.1.4, ec:5.3.1.5	10	ec:1.2.1.3, ec:1.1.1.14, ec:1.1.1.22, ec:1.1.1.125, ec:2.7.7.9, ec:5.1.3.1
map00051	Fructose and mannose metabolism	22	ec:1.1.1.122, ec:2.7.1.4, ec:5.3.1.5, ko:K18335, ec:1.1.1.14, ec:1.1.1.67, ec:1.1.1.132, ec:2.7.7.13, ec:4.1.2.13, ec:5.3.1.1, ec:5.3.1.6, ec:5.4.2.8, ec:2.7.1.69, ec:3.1.3.37, ec:4.2.1.90, ec:4.2.1.68	26	ec:2.7.1.11, ec:4.2.1.47, ec:2.7.7.13, ec:4.1.2.13, ko:K18333, ko:K00100, ec:2.7.1.4, ko:K01112, ec:3.2.1.78, ec:5.3.1.1, ec:5.3.1.5, ec:5.3.1.6, ec:5.3.1.8, ec:5.4.2.8, ec:1.1.1.271, ec:3.1.3.11, ko:K07046, ec:3.6.1.21	12	ec:5.3.1.6, ec:2.7.1.11, ec:2.7.7.13, ec:4.1.2.17, ec:5.3.1.1, ec:5.3.1.8, ec:2.7.1.69, ec:3.1.3.37, ec:4.1.2.13, ec:5.4.2.8	9	ec:3.1.3.11, ec:2.7.1.11, ec:2.7.7.13, ec:4.1.2.13, ec:4.2.1.47, ec:5.3.1.1, ec:5.4.2.8	7	ec:4.1.2.13, ec:5.3.1.1, ec:5.3.1.8, ec:2.7.1.69, ec:4.2.1.90, ec:5.4.2.8, ec:1.1.1.173	10	ec:1.1.1.173, ec:2.7.1.4, ec:2.7.1.69, ec:3.1.3.11, ec:4.1.2.13, ec:4.2.1.90, ec:5.3.1.1, ec:5.4.2.2, ec:5.4.2.8, ko:K18336, ko:K21883	6	ec:2.7.1.4, ec:4.1.2.13, ec:5.3.1.1, ec:2.7.1.69, ec:3.1.3.37, ec:5.4.2.8	20	ko:K00100, ec:2.7.7.13, ec:4.2.1.47, ko:K07046, ec:2.7.1.4, ec:2.7.1.11, ec:3.2.1.78, ec:4.1.2.13, ec:5.3.1.1, ec:5.3.1.5, ec:5.3.1.6, ec:5.3.1.8, ec:5.4.2.8, ec:1.1.1.271, ko:K18333	12	ec:5.3.1.8, ec:1.1.1.132, ec:2.7.1.11, ec:2.7.7.13, ec:4.1.2.13, ec:5.3.1.1, ec:5.3.1.5, ec:5.3.1.6, ec:5.4.2.8, ko:K07046, ko:K18333	9	ec:4.2.1.47, ec:2.7.7.13, ec:4.1.2.13, ec:5.3.1.1, ec:5.4.2.8, ec:1.1.1.271, ec:3.1.3.11, ec:5.3.1.8	21	ec:4.1.2.13, ec:1.1.1.14, ec:5.3.1.6, ec:5.4.2.8, ec:2.7.1.5, ec:2.7.1.11, ec:2.7.1.56, ec:2.7.7.13, ec:4.2.1.47, ec:5.3.1.1, ec:5.3.1.5, ec:5.3.1.8, ec:3.1.3.11, ec:2.7.1.69, ko:K02800	21	ec:4.1.2.13, ec:1.1.1.14, ec:5.3.1.6, ec:5.4.2.8, ec:2.7.1.5, ec:2.7.1.11, ec:2.7.1.56, ec:2.7.7.13, ec:4.2.1.47, ec:5.3.1.1, ec:5.3.1.5, ec:5.3.1.8, ec:3.1.3.11, ec:2.7.1.69, ko:K02800	17	ko:K00100, ec:4.2.1.47, ec:5.4.2.8, ec:1.1.1.14, ec:2.7.1.4, ec:2.7.1.11, ec:2.7.7.13, ec:4.1.2.13, ec:4.1.2.17, ec:5.3.1.1, ec:5.3.1.6, ec:5.3.1.8, ec:3.1.3.11
map00052	Galactose metabolism	31	ec:4.2.1.6, ec:3.2.1.26, ec:3.2.1.22, ec:3.2.1.20, ec:5.1.3.2, ec:1.1.1.48, ec:2.7.1.2, ec:2.7.1.58, ec:2.7.7.9, ec:4.1.2.21, ec:5.1.3.3, ec:5.4.2.2, ec:5.4.99.9, ec:3.2.1.23	26	ec:2.7.1.2, ec:2.7.1.6, ec:2.7.1.11, ec:4.2.1.6, ec:5.1.3.2, ec:5.1.3.3, ec:3.2.1.20, ec:2.7.1.58, ec:2.7.7.9, ec:3.2.1.23, ec:5.4.2.2, ec:5.4.99.9	13	ec:5.1.3.2, ec:2.7.1.2, ec:3.2.1.20, ec:2.7.1.11, ec:2.7.7.9, ec:5.4.2.8	6	ec:5.1.3.2, ec:2.7.1.11, ec:2.7.7.9, ec:3.2.1.22, ec:5.4.2.8	5	ec:3.2.1.20, ec:2.7.7.9, ec:5.4.2.2, ec:5.4.2.8	6	ec:2.7.1.2, ec:2.7.7.9, ec:3.2.1.20, ec:5.4.2.2, ec:5.4.2.8	5	ec:3.2.1.20, ec:2.7.1.2, ec:2.7.7.9, ec:5.4.2.8	21	ec:3.2.1.23, ec:5.1.3.2, ec:5.1.3.3, ec:3.2.1.20, ec:3.2.1.22, ec:2.7.1.2, ec:2.7.1.6, ec:2.7.1.11, ec:3.2.1.26, ec:5.4.2.2	13	ec:3.2.1.23, ec:5.1.3.2, ec:5.1.3.3, ec:2.7.1.2, ec:2.7.1.6, ec:2.7.1.11, ec:3.2.1.20, ec:5.4.2.2, ec:5.4.99.9	5	ec:5.1.3.2, ec:2.7.1.2, ec:2.7.7.9	14	ec:5.1.3.2, ec:2.7.1.2, ec:2.7.1.6, ec:2.7.1.11, ec:2.7.7.9, ec:2.7.7.12, ec:3.2.1.10, ec:3.2.1.20, ec:5.4.2.2, ec:5.4.99.9, ec:3.2.1.22, ko:K16371	14	ec:5.1.3.2, ec:2.7.1.2, ec:2.7.1.6, ec:2.7.1.11, ec:2.7.7.9, ec:2.7.7.12, ec:3.2.1.10, ec:3.2.1.20, ec:5.4.2.2, ec:5.4.99.9, ec:3.2.1.22, ko:K16371	12	ec:5.1.3.2, ec:2.7.1.2, ec:5.4.99.9, ec:2.7.1.6, ec:2.7.1.11, ec:2.7.7.9, ec:3.2.1.20, ec:5.1.3.3
map00053	Ascorbate and aldarate metabolism	13	ec:1.1.1.122, ec:1.2.1.3, ec:4.2.1.40, ec:1.1.1.22, ec:3.1.1.17, ec:4.1.2.20, ec:4.2.1.41	13	ec:1.1.1.22, ec:4.2.1.43, ec:3.1.1.17, ec:1.2.1.3, ec:4.1.2.20, ec:4.2.1.40, ec:2.7.1.43	3	ec:1.1.1.22, ec:1.2.1.3, ec:4.2.1.40	3	ec:1.1.1.22, ec:1.2.1.3, ec:2.7.1.69	2	ec:1.1.1.22, ec:3.1.1.17	2	ec:1.1.1.22, ec:3.1.1.17	3	ec:1.2.1.3, ec:1.1.1.22	3	ec:1.2.1.3, ec:1.1.1.22	4	ec:1.2.1.3, ec:1.1.1.22, ec:3.1.1.17	10	ec:1.2.1.3, ec:4.2.1.42, ec:1.1.1.22, ec:4.1.2.20, ec:4.2.1.40, ec:2.7.1.69	11	ec:1.2.1.3, ec:4.2.1.40, ec:1.1.1.22, ec:4.2.1.41	11	ec:1.2.1.3, ec:4.2.1.40, ec:1.1.1.22, ec:4.2.1.41	6	ec:1.2.1.3, ec:1.1.1.22
map00061	Fatty acid biosynthesis	23	ec:1.1.1.100, ec:5.3.3.14, ec:2.3.1.179, ec:1.3.1.9, ec:2.3.1.39, ec:2.3.1.41, ec:2.3.1.180, ec:6.2.1.3, ec:6.4.1.2, ko:K02160, ec:4.2.1.59	37	ec:1.1.1.100, ec:2.3.1.180, ec:2.3.1.179, ec:2.3.1.41, ec:6.4.1.3, ec:4.2.1.59, ec:6.4.1.2, ec:1.3.1.9, ec:2.3.1.39, ec:6.2.1.3, ko:K02160, ec:1.14.19.2	20	ec:1.1.1.100, ec:6.2.1.3, ec:2.3.1.39, ec:6.4.1.2, ec:1.3.1.9, ec:2.3.1.180, ko:K02160, ec:4.2.1.59, ec:2.3.1.179	17	ec:1.1.1.100, ec:2.3.1.41, ec:2.3.1.179, ec:1.3.1.9, ec:2.3.1.39, ec:2.3.1.180, ec:5.3.3.14, ec:6.2.1.3, ec:6.4.1.2, ko:K02160, ec:4.2.1.59	14	ec:1.1.1.100, ec:1.3.1.9, ec:2.3.1.39, ec:2.3.1.41, ec:2.3.1.180, ec:5.3.3.14, ec:6.4.1.2, ko:K02160, ec:4.2.1.59, ec:2.3.1.179	13	ec:1.1.1.100, ec:1.3.1.10, ec:1.3.1.9, ec:2.3.1.179, ec:2.3.1.180, ec:2.3.1.39, ec:2.3.1.41, ec:4.2.1.59, ec:5.3.3.14, ec:6.3.4.14, ec:6.4.1.2, ko:K02160	13	ec:2.3.1.180, ec:1.1.1.100, ec:1.3.1.9, ec:2.3.1.39, ec:2.3.1.41, ec:5.3.3.14, ec:6.4.1.2, ko:K02160, ec:4.2.1.59, ec:2.3.1.179	22	ec:1.1.1.100, ec:2.3.1.180, ec:2.3.1.179, ec:2.3.1.41, ec:6.2.1.3, ec:1.3.1.9, ec:6.4.1.2, ec:4.2.1.59	24	ec:1.1.1.100, ec:2.3.1.180, ec:2.3.1.41, ec:2.3.1.179, ec:6.2.1.3, ec:1.3.1.9, ec:2.3.1.39, ec:6.4.1.2, ec:4.2.1.59	30	ec:1.1.1.100, ec:6.2.1.3, ec:2.3.1.180, ec:1.3.1.9, ec:2.3.1.39, ec:2.3.1.41, ec:6.4.1.2, ko:K02160, ec:4.2.1.59, ec:2.3.1.179	20	ec:1.1.1.100, ec:2.3.1.39, ec:6.4.1.3, ec:6.2.1.3, ec:6.4.1.2, ec:1.14.19.2, ec:2.3.1.179, ko:K11533	21	ec:1.1.1.100, ec:1.14.19.2, ec:2.3.1.39, ec:6.4.1.3, ec:6.2.1.3, ec:6.4.1.2, ko:K11533	27	ec:1.1.1.100, ec:6.2.1.3, ec:2.3.1.180, ec:6.4.1.2, ec:1.3.1.9, ec:2.3.1.39, ec:2.3.1.179, ec:6.4.1.3
map00062	Fatty acid elongation	0		0		0		0		0		0		0		0		0		0		0		0		0
map00071	Fatty acid degradation	11	ec:1.2.1.3, ec:2.3.1.9, ec:1.1.1.284, ec:4.2.1.17, ec:5.1.2.3, ec:6.2.1.3, ko:K06445	8	ec:1.3.8.6, ec:1.2.1.3, ec:2.3.1.9, ec:2.3.1.16, ec:6.2.1.3, ec:1.1.1.35, ec:1.1.1.1	8	ec:6.2.1.3, ec:1.2.1.3, ec:2.3.1.9, ec:2.3.1.16, ec:1.1.1.35	11	ec:2.3.1.9, ec:1.1.1.284, ec:1.2.1.3, ec:1.3.8.6, ec:2.3.1.16, ec:5.1.2.3, ec:6.2.1.3, ko:K06445, ec:1.1.1.35, ec:1.1.1.1	14	ec:2.3.1.9, ec:1.18.1.3, ec:1.1.1.1, ec:1.1.1.284, ec:1.3.8.7, ec:4.2.1.17, ec:5.1.2.3, ec:6.2.1.20	14	ec:1.1.1.1, ec:1.1.1.284, ec:1.1.1.35, ec:1.18.1.3, ec:1.3.8.7, ec:2.3.1.40, ec:2.3.1.9, ec:4.2.1.17, ec:5.1.2.3, ec:6.2.1.20	13	ec:2.3.1.9, ec:1.2.1.3, ec:1.1.1.1, ec:1.1.1.284, ec:1.3.8.7, ec:1.3.8.6, ec:1.18.1.3, ec:4.2.1.17, ec:5.1.2.3, ec:6.2.1.20	11	ec:2.3.1.9, ec:1.2.1.3, ec:1.3.8.6, ec:6.2.1.3, ec:2.3.1.16, ec:1.1.1.35	9	ec:1.2.1.3, ec:2.3.1.9, ec:6.2.1.3, ec:1.3.8.6, ec:2.3.1.16, ec:1.1.1.35	43	ec:2.3.1.9, ec:6.2.1.3, ec:4.2.1.17, ec:1.3.8.7, ec:1.2.1.3, ec:1.18.1.3, ec:1.1.1.35, ec:1.1.1.284, ec:1.3.8.1, ec:1.3.8.6, ec:2.3.1.16, ec:5.1.2.3, ec:1.18.1.1, ec:1.1.1.1	60	ec:2.3.1.9, ec:4.2.1.17, ec:1.2.1.3, ec:1.1.1.284, ec:1.14.15.3, ec:6.2.1.20, ec:1.3.3.6, ec:1.3.8.7, ec:1.18.1.3, ec:2.3.1.16, ec:5.1.2.3, ec:6.2.1.3, ec:1.1.1.1, ec:1.6.2.4	60	ec:2.3.1.9, ec:4.2.1.17, ec:1.2.1.3, ec:1.1.1.284, ec:1.14.15.3, ec:6.2.1.20, ec:1.3.3.6, ec:1.3.8.7, ec:1.18.1.3, ec:2.3.1.16, ec:5.1.2.3, ec:6.2.1.3, ec:1.1.1.1, ec:1.6.2.4	51	ec:2.3.1.9, ec:6.2.1.3, ec:4.2.1.17, ec:1.2.1.3, ec:1.3.8.7, ec:1.1.1.284, ec:1.14.15.3, ec:1.1.1.1, ec:1.3.3.6, ec:1.3.8.1, ec:1.3.8.6, ec:2.3.1.16, ec:5.1.2.3
map00072	Synthesis and degradation of ketone bodies	5	ec:2.3.1.9, ec:1.1.1.30, ec:4.1.1.4	2	ec:2.3.1.9, ec:4.1.3.4	1	ec:2.3.1.9	5	ec:2.3.1.9, ec:1.1.1.30, ec:2.8.3.5, ec:4.1.3.4	9	ec:2.3.1.9, ec:1.1.1.30, ec:2.8.3.5, ec:4.1.3.4	9	ec:1.1.1.30, ec:2.3.1.9, ec:2.8.3.5, ec:4.1.3.4	7	ec:2.3.1.9, ec:1.1.1.30, ec:2.8.3.5, ec:4.1.3.4	6	ec:2.3.1.9, ec:2.8.3.5, ec:4.1.3.4	5	ec:2.3.1.9, ec:2.8.3.5, ec:4.1.3.4	14	ec:2.3.1.9, ec:1.1.1.30, ec:2.8.3.5, ec:4.1.3.4	22	ec:2.3.1.9, ec:1.1.1.30, ec:2.8.3.5, ec:4.1.3.4	22	ec:2.3.1.9, ec:1.1.1.30, ec:2.8.3.5, ec:4.1.3.4	19	ec:2.3.1.9, ec:2.8.3.5, ec:4.1.1.4, ec:4.1.3.4
map00073	Cutin, suberine and wax biosynthesis	0		0		0		0		0		0		0		0		0		0		0		0		0
map00100	Steroid biosynthesis	0		0		0		0		0		0		0		0		0		0		1	ec:1.14.13.70	1	ec:1.14.13.70	1	ec:1.14.13.70
map00120	Primary bile acid biosynthesis	0		0		0		0		0		1	ec:5.1.99.4	0		0		0		2	ec:5.1.99.4	3	ec:5.1.99.4, ec:3.5.1.24	3	ec:5.1.99.4, ec:3.5.1.24	1	ec:5.1.99.4
map00121	Secondary bile acid biosynthesis	0		0		0		0		0		0		0		0		0		0		1	ec:3.5.1.24	1	ec:3.5.1.24	0
map00130	Ubiquinone and other terpenoid-quinone biosynthesis	8	ko:K03179, ko:K03185, ec:2.1.1.64, ec:2.1.1.201, ko:K03688, ko:K06134	12	ko:K03179, ec:1.13.11.27, ec:4.1.3.36, ec:6.2.1.26, ec:5.4.4.2, ec:2.5.1.74, ec:4.2.1.113, ec:2.2.1.9, ec:2.1.1.201	11	ec:2.1.1.201, ec:1.13.11.27, ec:2.1.1.64, ec:4.2.1.113, ko:K03179, ko:K03186, ec:4.2.1.151, ec:1.21.99.2, ko:K11785, ec:2.5.1.120	11	ko:K03688, ko:K06134, ec:1.6.5.2, ec:1.13.11.27, ec:2.1.1.64, ko:K03179, ec:2.1.1.201, ko:K03185, ec:4.1.3.45	9	ec:1.13.11.27, ec:2.1.1.64, ko:K03179, ko:K03182, ec:2.1.1.201, ko:K03185, ko:K03186, ko:K03688, ko:K06134	9	ec:1.13.11.27, ec:2.1.1.163, ec:2.1.1.201, ec:2.1.1.222, ec:2.1.1.64, ko:K03179, ko:K03182, ko:K03185, ko:K03186, ko:K03809, ko:K06134	9	ec:1.13.11.27, ec:2.1.1.64, ko:K03179, ko:K03182, ec:2.1.1.201, ko:K03185, ko:K03186, ko:K03688, ko:K06134	11	ec:1.21.99.2, ec:1.13.11.27, ec:2.1.1.114, ko:K03179, ko:K03182, ec:2.1.1.201, ko:K03186, ec:3.2.2.26, ko:K11785, ec:2.5.1.120	9	ec:1.13.11.27, ko:K03179, ko:K03182, ec:2.1.1.201, ko:K03186, ec:3.2.2.26, ec:1.21.99.2, ko:K11785, ec:2.5.1.120	8	ec:1.6.5.2, ec:1.13.11.27, ec:2.1.1.64, ec:3.1.2.23, ko:K03179, ec:2.1.1.201, ko:K03688, ko:K06134	10	ec:4.2.1.113, ec:1.6.5.2, ec:1.13.11.27, ec:4.1.3.36, ec:6.2.1.26, ec:5.4.4.2, ec:2.5.1.74, ec:2.2.1.9, ec:2.1.1.201	10	ec:4.2.1.113, ec:1.6.5.2, ec:1.13.11.27, ec:4.1.3.36, ec:6.2.1.26, ec:5.4.4.2, ec:2.5.1.74, ec:2.2.1.9, ec:2.1.1.201	12	ec:4.2.1.113, ec:1.13.11.27, ec:4.1.3.36, ec:6.2.1.26, ec:5.4.4.2, ec:2.5.1.74, ec:2.2.1.9, ec:2.1.1.201, ko:K03688, ec:3.5.4.40
map00140	Steroid hormone biosynthesis	0		4	ec:3.1.6.1	0		0		0		0		0		0		0		0		12	ec:3.1.6.1, ec:1.1.1.53, ec:2.1.1.6, ec:5.3.3.1	12	ec:3.1.6.1, ec:1.1.1.53, ec:2.1.1.6, ec:5.3.3.1	9	ec:1.1.1.53, ec:3.1.6.1, ec:5.3.3.1
map00190	Oxidative phosphorylation	46	ec:1.9.3.1, ec:1.6.99.3, ko:K02108, ko:K02109, ec:1.3.5.1, ko:K00241, ko:K00242, ec:1.6.5.3, ec:1.10.2.2, ko:K00412, ko:K00425, ko:K00426, ec:2.7.4.1, ec:3.6.1.1, ko:K02110, ec:3.6.3.14, ko:K02113, ko:K02114, ko:K02115, ko:K02258, ko:K02259, ko:K02301	52	ec:2.7.4.1, ec:1.9.3.1, ec:1.6.5.3, ec:1.6.99.3, ec:1.3.5.1, ko:K00241, ko:K00406, ko:K00425, ko:K00426, ec:3.6.1.1, ko:K02108, ko:K02109, ko:K02110, ec:3.6.3.14, ko:K02113, ko:K02114, ko:K02115, ko:K02257, ko:K02259	33	ec:1.9.3.1, ec:1.3.5.1, ko:K00241, ec:1.6.5.3, ec:2.7.4.1, ec:3.6.1.1, ko:K02108, ko:K02109, ko:K02110, ec:3.6.3.14, ko:K02113, ko:K02114, ko:K02115, ko:K02259, ko:K02301, ec:1.6.99.3	43	ec:1.3.5.1, ko:K00241, ko:K00242, ec:1.6.5.3, ec:1.6.99.3, ec:1.9.3.1, ko:K00405, ko:K00406, ec:1.10.2.2, ko:K00412, ko:K00413, ko:K00425, ko:K00426, ec:2.7.4.1, ec:3.6.1.1, ko:K02108, ko:K02109, ko:K02110, ec:3.6.3.14, ko:K02113, ko:K02114, ko:K02115, ko:K02258, ko:K02259, ko:K02301	50	ec:1.6.99.3, ko:K02109, ec:1.9.3.1, ec:1.3.5.1, ko:K00241, ko:K00242, ec:1.6.5.3, ec:1.10.2.2, ko:K00412, ko:K00413, ko:K00425, ko:K00426, ec:2.7.4.1, ec:3.6.1.1, ko:K02108, ko:K02110, ec:3.6.3.14, ko:K02113, ko:K02114, ko:K02115, ko:K02258, ko:K02259, ko:K02297, ko:K02298, ko:K02299, ko:K02300, ko:K02301	49	ec:1.10.2.2, ec:1.3.5.1, ec:1.6.5.3, ec:1.6.99.3, ec:1.9.3.1, ec:2.7.4.1, ec:3.6.1.1, ec:3.6.3.14, ko:K00241, ko:K00242, ko:K00412, ko:K00413, ko:K00425, ko:K00426, ko:K02108, ko:K02109, ko:K02110, ko:K02113, ko:K02114, ko:K02115, ko:K02257, ko:K02258, ko:K02259, ko:K02297, ko:K02298, ko:K02299, ko:K02300	53	ec:1.6.5.3, ec:1.6.99.3, ko:K00425, ko:K00426, ko:K02109, ec:1.9.3.1, ec:1.3.5.1, ko:K00241, ko:K00242, ec:1.10.2.2, ko:K00412, ko:K00413, ec:2.7.4.1, ec:3.6.1.1, ko:K02108, ko:K02110, ec:3.6.3.14, ko:K02113, ko:K02114, ko:K02115, ko:K02258, ko:K02259, ko:K02297, ko:K02298, ko:K02299, ko:K02300, ko:K02301	36	ec:1.9.3.1, ec:1.3.5.1, ko:K00241, ec:1.6.5.3, ko:K00406, ko:K00425, ko:K00426, ec:2.7.4.1, ec:3.6.1.1, ko:K02108, ko:K02110, ec:3.6.3.14, ko:K02113, ko:K02114, ko:K02115, ko:K02257, ko:K02259, ec:1.6.99.3	34	ec:2.7.4.1, ec:3.6.1.1, ec:1.9.3.1, ec:1.3.5.1, ko:K00241, ec:1.6.5.3, ko:K00425, ko:K00426, ko:K02108, ko:K02110, ec:3.6.3.14, ko:K02113, ko:K02115, ko:K02257, ko:K02259, ec:1.6.99.3	52	ec:3.6.3.14, ko:K02114, ko:K02115, ec:1.9.3.1, ec:1.3.5.1, ko:K00241, ko:K00242, ec:1.3.5.4, ec:1.6.5.3, ec:1.6.99.3, ko:K00405, ko:K00406, ko:K00407, ec:1.10.2.2, ko:K00412, ko:K00413, ko:K00425, ko:K00426, ec:2.7.4.1, ec:3.6.1.1, ko:K02108, ko:K02109, ko:K02110, ko:K02113, ko:K02258, ko:K02259, ko:K02301	38	ec:1.3.5.1, ko:K00241, ko:K00242, ec:1.6.5.3, ko:K00425, ko:K00426, ec:2.7.4.1, ec:3.6.1.1, ko:K02108, ko:K02109, ko:K02110, ec:3.6.3.14, ko:K02114, ko:K02115, ko:K02259, ec:1.9.3.1, ko:K02301, ec:1.6.99.3, ko:K03889, ko:K03890, ko:K03891	38	ec:1.3.5.1, ko:K00241, ko:K00242, ec:1.6.5.3, ko:K00425, ko:K00426, ec:2.7.4.1, ec:3.6.1.1, ko:K02108, ko:K02109, ko:K02110, ec:3.6.3.14, ko:K02114, ko:K02115, ko:K02259, ec:1.9.3.1, ko:K02301, ec:1.6.99.3, ko:K03889, ko:K03890, ko:K03891	42	ko:K00425, ko:K00426, ec:1.3.5.1, ko:K00241, ec:1.3.5.4, ec:1.6.5.3, ec:2.7.4.1, ec:3.6.1.1, ko:K02108, ko:K02109, ko:K02110, ec:3.6.3.14, ko:K02113, ko:K02114, ko:K02115, ko:K02259, ec:1.9.3.1, ko:K02301, ec:1.6.99.3, ko:K03889, ko:K03890, ko:K03891
map00195	Photosynthesis	10	ko:K02108, ko:K02109, ko:K02110, ec:3.6.3.14, ko:K02113, ko:K02114, ko:K02115	8	ko:K02108, ko:K02109, ko:K02110, ec:3.6.3.14, ko:K02113, ko:K02114, ko:K02115	8	ko:K02108, ko:K02109, ko:K02110, ec:3.6.3.14, ko:K02113, ko:K02114, ko:K02115	8	ko:K02108, ko:K02109, ko:K02110, ec:3.6.3.14, ko:K02113, ko:K02114, ko:K02115	9	ko:K02109, ko:K02108, ko:K02110, ec:3.6.3.14, ko:K02113, ko:K02114, ko:K02115	9	ec:3.6.3.14, ko:K02108, ko:K02109, ko:K02110, ko:K02113, ko:K02114, ko:K02115	9	ko:K02109, ko:K02108, ko:K02110, ec:3.6.3.14, ko:K02113, ko:K02114, ko:K02115	7	ko:K02108, ko:K02110, ec:3.6.3.14, ko:K02113, ko:K02114, ko:K02115	5	ko:K02108, ko:K02110, ec:3.6.3.14, ko:K02113, ko:K02115	12	ec:3.6.3.14, ko:K02114, ko:K02115, ko:K02108, ko:K02109, ko:K02110, ko:K02113	7	ko:K02108, ko:K02109, ko:K02110, ec:3.6.3.14, ko:K02114, ko:K02115	7	ko:K02108, ko:K02109, ko:K02110, ec:3.6.3.14, ko:K02114, ko:K02115	8	ko:K02108, ko:K02109, ko:K02110, ec:3.6.3.14, ko:K02113, ko:K02114, ko:K02115
map00196	Photosynthesis - antenna proteins	0		0		0		0		0		0		0		0		0		0		0		0		0
map00230	Purine metabolism	73	ec:3.5.4.2, ec:6.3.5.3, ec:1.17.4.1, ec:2.7.6.1, ec:3.5.2.5, ec:4.3.2.3, ec:3.5.4.3, ec:3.6.1.40, ec:2.7.7.7, ec:1.1.1.205, ec:3.5.4.10, ec:2.4.2.7, ec:2.4.2.8, ec:2.4.2.14, ec:2.4.2.22, ec:2.7.1.40, ec:2.7.4.3, ec:2.7.4.6, ec:2.7.4.8, ec:2.7.7.4, ec:2.7.7.8, ec:3.1.4.16, ec:3.1.5.1, ec:3.1.7.2, ec:3.2.2.1, ec:3.2.2.4, ec:3.5.1.5, ec:3.5.4.4, ec:5.4.99.18, ec:6.3.4.18, ec:4.3.2.2, ec:5.4.2.2, ec:…	57	ec:3.5.4.10, ec:1.17.1.4, ko:K13483, ec:6.3.4.4, ec:2.7.7.7, ec:3.1.3.5, ec:1.1.1.205, ec:1.17.4.1, ec:2.1.2.2, ec:2.4.2.14, ec:2.7.1.40, ec:2.7.4.3, ec:2.7.4.8, ec:2.7.6.1, ec:2.7.6.5, ec:2.7.7.4, ec:2.7.7.8, ec:3.1.4.17, ec:3.1.5.1, ec:3.2.2.4, ec:3.5.4.2, ec:3.6.1.40, ec:5.4.99.18, ec:6.3.4.18, ec:4.3.2.2, ec:5.4.2.2, ec:6.3.2.6, ec:6.3.4.13, ec:6.3.5.2, ec:6.3.5.3, ec:3.6.1.66, ec:2.7.7.6, ec…	56	ec:6.3.5.3, ec:2.7.7.7, ec:1.17.4.1, ec:6.3.5.2, ec:4.6.1.1, ec:1.1.1.205, ec:3.5.4.10, ec:2.4.2.7, ec:2.4.2.8, ec:2.4.2.14, ec:2.7.1.40, ec:2.7.4.3, ec:2.7.4.6, ec:2.7.4.8, ec:2.7.6.1, ec:2.7.6.5, ec:2.7.7.8, ec:3.1.7.2, ec:3.5.4.3, ec:3.6.1.9, ec:3.6.1.13, ec:5.4.99.18, ec:6.3.4.18, ec:4.3.2.2, ec:5.4.2.7, ec:6.3.2.6, ec:6.3.3.1, ec:6.3.4.4, ec:6.3.4.13, ec:3.6.1.66, ec:2.7.7.6, ec:2.4.2.1, ec:…	56	ec:1.17.4.1, ec:2.7.6.1, ec:1.1.1.205, ec:3.5.4.10, ec:2.4.2.8, ec:2.4.2.14, ec:2.7.1.20, ec:2.7.1.40, ec:2.7.4.3, ec:2.7.4.6, ec:2.7.4.8, ec:2.7.6.5, ec:2.7.7.4, ec:2.7.7.8, ec:3.1.3.5, ec:3.1.4.16, ec:3.2.2.4, ec:3.6.1.13, ec:3.6.1.40, ec:3.6.1.41, ec:5.4.99.18, ec:6.3.4.18, ec:4.3.2.2, ec:6.3.2.6, ec:6.3.3.1, ec:6.3.4.4, ec:6.3.4.13, ec:6.3.5.2, ec:6.3.5.3, ec:2.7.7.7, ec:3.6.1.66, ec:2.7.7.6,…	51	ec:6.3.5.3, ec:1.17.4.1, ec:3.6.1.40, ec:1.1.1.205, ec:3.5.4.10, ec:2.4.2.8, ec:2.4.2.14, ec:2.7.1.40, ec:2.7.4.3, ec:2.7.4.8, ec:2.7.6.1, ec:2.7.6.5, ec:2.7.7.4, ec:2.7.7.8, ec:3.1.5.1, ec:3.2.2.1, ec:3.2.2.4, ec:3.5.4.4, ec:5.4.99.18, ec:6.3.4.18, ec:4.3.2.2, ec:5.4.2.2, ec:6.3.2.6, ec:6.3.3.1, ec:6.3.4.4, ec:6.3.4.13, ec:6.3.5.2, ec:2.7.7.7, ec:3.6.1.66, ec:2.7.7.6, ec:3.1.3.5, ec:3.6.1.8, ec:…	52	ec:1.1.1.205, ec:1.17.4.1, ec:2.1.2.2, ec:2.1.2.3, ec:2.4.2.14, ec:2.4.2.8, ec:2.7.1.25, ec:2.7.1.40, ec:2.7.4.3, ec:2.7.4.6, ec:2.7.4.8, ec:2.7.6.1, ec:2.7.6.5, ec:2.7.7.4, ec:2.7.7.6, ec:2.7.7.7, ec:2.7.7.8, ec:3.1.3.5, ec:3.1.5.1, ec:3.2.2.1, ec:3.2.2.4, ec:3.5.4.10, ec:3.6.1.11, ec:3.6.1.40, ec:3.6.1.66, ec:3.6.1.8, ec:4.3.2.2, ec:5.4.2.2, ec:5.4.2.8, ec:5.4.99.18, ec:6.3.2.6, ec:6.3.3.1, ec:…	56	ec:6.3.5.3, ec:1.17.4.1, ec:2.7.4.3, ec:3.6.1.40, ec:2.7.7.7, ec:2.7.7.6, ec:1.1.1.205, ec:3.5.4.10, ec:2.4.2.8, ec:2.4.2.14, ec:2.7.1.40, ec:2.7.4.6, ec:2.7.4.8, ec:2.7.6.1, ec:2.7.6.5, ec:2.7.7.4, ec:2.7.7.8, ec:3.1.5.1, ec:3.2.2.1, ec:3.2.2.4, ec:3.5.4.4, ec:5.4.99.18, ec:6.3.4.18, ec:4.3.2.2, ec:6.3.2.6, ec:6.3.3.1, ec:6.3.4.4, ec:6.3.4.13, ec:6.3.5.2, ec:3.6.1.66, ec:3.1.3.5, ec:3.6.1.8, ec:…	46	ec:6.3.5.3, ec:2.7.7.7, ec:1.17.4.1, ec:2.7.6.1, ec:1.1.1.205, ec:2.1.2.2, ec:3.5.4.10, ec:2.4.2.14, ec:2.7.1.40, ec:2.7.4.8, ec:2.7.6.5, ec:2.7.7.4, ec:2.7.7.8, ec:3.1.5.1, ec:3.2.2.4, ec:3.5.4.2, ec:3.6.1.40, ec:5.4.99.18, ec:6.3.4.18, ec:4.3.2.2, ec:5.4.2.2, ec:6.3.2.6, ec:6.3.4.4, ec:6.3.4.13, ec:3.6.1.66, ec:2.7.7.6, ec:3.1.3.5, ec:1.17.1.4, ko:K13483	42	ec:6.3.5.3, ec:2.4.2.1, ec:1.1.1.205, ec:1.17.4.1, ec:2.1.2.2, ec:3.5.4.10, ec:2.4.2.8, ec:2.4.2.14, ec:2.7.1.25, ec:2.7.1.40, ec:2.7.4.8, ec:2.7.6.5, ec:2.7.7.4, ec:2.7.7.8, ec:3.2.2.4, ec:3.5.4.2, ec:3.6.1.40, ec:5.4.99.18, ec:6.3.4.18, ec:4.3.2.2, ec:5.4.2.2, ec:6.3.2.6, ec:6.3.3.1, ec:6.3.4.4, ec:2.7.7.7, ec:3.6.1.66, ec:2.7.7.6, ec:1.17.1.4	64	ec:2.7.6.5, ec:1.17.4.1, ec:2.7.6.1, ec:4.3.2.2, ec:6.3.5.2, ec:2.7.7.7, ec:1.1.1.205, ec:1.7.1.7, ec:3.5.4.10, ec:2.4.2.7, ec:2.4.2.14, ec:2.7.1.20, ec:2.7.1.40, ec:2.7.4.3, ec:2.7.4.6, ec:2.7.4.8, ec:2.7.7.4, ec:2.7.7.8, ec:3.1.3.5, ec:3.1.5.1, ec:3.2.2.4, ec:3.5.1.5, ec:3.5.4.3, ec:3.5.4.4, ec:3.6.1.13, ec:3.6.1.40, ec:3.6.1.41, ec:5.4.99.18, ec:6.3.4.18, ec:6.3.2.6, ec:6.3.3.1, ec:6.3.4.4, ec…	69	ec:1.1.1.205, ec:6.3.5.3, ec:3.5.1.5, ec:3.6.1.40, ec:2.7.7.7, ec:3.6.1.66, ec:2.1.2.2, ec:1.17.4.1, ec:3.5.4.10, ec:2.4.2.7, ec:2.4.2.8, ec:2.4.2.14, ec:2.7.1.20, ec:2.7.1.40, ec:2.7.2.2, ec:2.7.4.3, ec:2.7.4.6, ec:2.7.4.8, ec:2.7.6.1, ec:2.7.6.5, ec:2.7.7.4, ec:2.7.7.8, ec:3.1.5.1, ec:3.5.3.4, ec:3.5.4.3, ec:3.5.4.4, ec:3.6.1.13, ec:5.4.99.18, ec:6.3.4.18, ec:4.3.2.2, ec:5.4.2.2, ec:6.3.2.6, ec…	69	ec:1.1.1.205, ec:6.3.5.3, ec:3.5.1.5, ec:3.6.1.40, ec:2.7.7.7, ec:3.6.1.66, ec:2.1.2.2, ec:1.17.4.1, ec:3.5.4.10, ec:2.4.2.7, ec:2.4.2.8, ec:2.4.2.14, ec:2.7.1.20, ec:2.7.1.40, ec:2.7.2.2, ec:2.7.4.3, ec:2.7.4.6, ec:2.7.4.8, ec:2.7.6.1, ec:2.7.6.5, ec:2.7.7.4, ec:2.7.7.8, ec:3.1.5.1, ec:3.5.3.4, ec:3.5.4.3, ec:3.5.4.4, ec:3.6.1.13, ec:5.4.99.18, ec:6.3.4.18, ec:4.3.2.2, ec:5.4.2.2, ec:6.3.2.6, ec…	62	ec:4.6.1.1, ec:6.3.5.3, ec:1.1.1.205, ec:1.17.4.1, ec:3.5.4.4, ec:3.6.1.13, ec:3.6.1.66, ec:1.17.1.4, ec:3.5.4.10, ec:2.4.2.7, ec:2.4.2.8, ec:2.4.2.14, ec:2.7.1.20, ec:2.7.1.40, ec:2.7.2.2, ec:2.7.4.3, ec:2.7.4.6, ec:2.7.4.8, ec:2.7.6.1, ec:2.7.6.5, ec:2.7.7.4, ec:2.7.7.8, ec:3.1.3.5, ec:3.1.5.1, ec:3.6.1.40, ec:5.4.99.18, ec:6.3.4.18, ec:4.3.2.2, ec:6.3.2.6, ec:6.3.3.1, ec:6.3.4.4, ec:6.3.4.13, …
map00231	Puromycin biosynthesis	0		0		0		0		0		0		0		0		0		0		0		0		0
map00232	Caffeine metabolism	0		0		0		0		0		0		0		0		0		0		1	ec:2.3.1.5	1	ec:2.3.1.5	0
map00240	Pyrimidine metabolism	54	ec:1.8.1.9, ec:3.5.2.3, ec:1.17.4.1, ec:3.5.4.1, ec:3.5.4.5, ec:2.7.7.7, ec:1.3.5.2, ec:2.1.1.45, ec:2.1.3.2, ec:2.4.2.3, ec:2.4.2.4, ec:2.4.2.9, ec:2.4.2.10, ec:2.7.1.21, ec:2.7.4.6, ec:2.7.4.9, ec:2.7.4.14, ec:2.7.7.8, ec:3.1.4.16, ec:3.5.2.2, ec:3.5.4.13, ec:3.6.1.23, ec:4.1.1.23, ec:6.3.4.2, ec:6.3.5.5, ec:2.7.7.6, ec:2.4.2.1, ec:3.1.3.5, ec:3.6.1.8, ec:2.7.4.22, ec:3.2.2.8, ko:K16329, ec:1.3…	45	ec:3.5.2.3, ec:1.8.1.9, ec:4.1.1.23, ec:2.7.4.22, ec:2.7.7.7, ec:2.4.2.9, ec:3.1.3.5, ec:1.3.5.2, ec:1.17.4.1, ec:2.1.1.45, ec:2.4.2.10, ec:2.7.1.48, ec:2.7.4.14, ec:2.7.7.8, ec:3.5.4.12, ec:6.3.4.2, ec:6.3.5.5, ec:2.7.7.6	41	ec:2.7.7.7, ec:1.8.1.9, ec:1.17.4.1, ec:2.4.2.10, ec:1.3.5.2, ec:2.1.3.2, ec:2.4.2.2, ec:2.7.1.21, ec:2.7.1.48, ec:2.7.4.6, ec:2.7.4.9, ec:2.7.4.14, ec:2.7.7.8, ec:3.5.2.3, ec:3.5.4.5, ec:3.5.4.13, ec:4.1.1.23, ec:6.3.4.2, ec:6.3.5.5, ec:2.4.2.9, ec:2.7.7.6, ec:2.4.2.1, ec:3.1.3.5, ec:2.7.4.22, ko:K16329	39	ec:1.17.4.1, ec:1.8.1.9, ec:2.4.2.4, ec:1.3.5.2, ec:2.1.1.45, ec:2.1.3.2, ec:2.4.2.10, ec:2.7.1.21, ec:2.7.4.6, ec:2.7.4.9, ec:2.7.4.14, ec:2.7.7.8, ec:3.1.3.5, ec:3.1.4.16, ec:3.5.2.3, ec:3.5.4.13, ec:3.6.1.23, ec:4.1.1.23, ec:6.3.4.2, ec:6.3.5.5, ec:2.7.7.7, ec:2.7.7.6, ec:3.6.1.8, ec:2.7.4.22	37	ec:1.8.1.9, ec:1.17.4.1, ec:3.5.2.3, ec:1.3.5.2, ec:2.1.1.45, ec:2.1.3.2, ec:2.4.2.10, ec:2.7.1.48, ec:2.7.4.9, ec:2.7.4.14, ec:2.7.7.8, ec:3.5.4.13, ec:3.6.1.23, ec:4.1.1.23, ec:6.3.4.2, ec:6.3.5.5, ec:2.7.7.7, ec:2.7.7.6, ec:3.1.3.5, ec:3.6.1.8, ko:K09019, ec:2.7.4.22	36	ec:1.17.4.1, ec:1.3.5.2, ec:2.1.1.45, ec:2.1.3.2, ec:2.4.2.10, ec:2.7.1.48, ec:2.7.4.14, ec:2.7.4.22, ec:2.7.4.6, ec:2.7.4.9, ec:2.7.7.6, ec:2.7.7.7, ec:2.7.7.8, ec:3.1.3.5, ec:3.5.2.3, ec:3.5.4.13, ec:3.6.1.23, ec:3.6.1.8, ec:4.1.1.23, ec:6.3.4.2, ec:6.3.5.5, ko:K09019	42	ec:1.8.1.9, ec:1.17.4.1, ec:3.5.2.3, ec:2.7.7.7, ec:2.7.7.6, ec:1.3.5.2, ec:2.1.1.45, ec:2.1.3.2, ec:2.4.2.10, ec:2.7.1.48, ec:2.7.4.6, ec:2.7.4.9, ec:2.7.4.14, ec:2.7.7.8, ec:3.5.4.13, ec:3.6.1.23, ec:4.1.1.23, ec:6.3.4.2, ec:6.3.5.5, ec:3.1.3.5, ec:3.6.1.8, ko:K09019, ec:2.7.4.22	38	ec:1.8.1.9, ec:2.7.7.7, ec:1.17.4.1, ec:2.4.2.9, ec:1.3.5.2, ec:2.1.1.45, ec:2.1.3.2, ec:2.4.2.3, ec:2.4.2.10, ec:2.7.4.14, ec:2.7.7.8, ec:3.5.2.3, ec:3.5.4.5, ec:3.5.4.13, ec:3.6.1.23, ec:4.1.1.23, ec:6.3.4.2, ec:6.3.5.5, ec:2.7.7.6, ec:3.1.3.5, ec:2.7.4.22	37	ec:1.8.1.9, ec:3.5.2.3, ec:1.3.5.2, ec:2.4.2.9, ec:2.4.2.1, ec:1.17.4.1, ec:2.1.3.2, ec:2.4.2.3, ec:2.4.2.10, ec:2.7.4.14, ec:2.7.7.8, ec:3.5.4.13, ec:3.6.1.23, ec:4.1.1.23, ec:6.3.4.2, ec:6.3.5.5, ec:2.7.7.7, ec:2.7.7.6, ec:2.7.4.22	42	ec:1.8.1.9, ec:1.17.4.1, ec:3.5.2.2, ec:3.5.2.3, ec:2.7.7.7, ec:1.3.5.2, ec:2.1.3.2, ec:2.4.2.9, ec:2.4.2.10, ec:2.7.4.6, ec:2.7.4.9, ec:2.7.7.8, ec:3.1.3.5, ec:3.5.4.1, ec:3.5.4.13, ec:3.6.1.23, ec:4.1.1.23, ec:6.3.4.2, ec:6.3.5.5, ec:2.7.7.6, ko:K09019, ec:2.7.4.22	42	ec:1.8.1.9, ec:2.4.2.9, ec:3.5.4.1, ec:2.7.7.7, ec:1.3.5.2, ec:1.17.4.1, ec:2.1.1.45, ec:2.1.3.2, ec:2.4.2.4, ec:2.4.2.10, ec:2.7.4.6, ec:2.7.4.9, ec:2.7.4.14, ec:2.7.7.8, ec:3.5.2.3, ec:3.5.4.5, ec:3.5.4.13, ec:3.6.1.23, ec:4.1.1.23, ec:6.3.4.2, ec:6.3.5.5, ec:2.7.7.6, ec:2.4.2.1, ec:2.7.4.22	43	ec:1.8.1.9, ec:2.4.2.9, ec:3.5.4.1, ec:2.7.7.7, ec:1.3.5.2, ec:1.17.4.1, ec:2.1.1.45, ec:2.1.3.2, ec:2.4.2.4, ec:2.4.2.10, ec:2.7.4.6, ec:2.7.4.9, ec:2.7.4.14, ec:2.7.7.8, ec:3.5.2.3, ec:3.5.4.5, ec:3.5.4.13, ec:3.6.1.23, ec:4.1.1.23, ec:6.3.4.2, ec:6.3.5.5, ec:2.7.7.6, ec:2.4.2.1, ko:K09024, ec:2.7.4.22	49	ec:1.8.1.9, ec:1.17.4.1, ec:3.5.2.3, ec:1.3.5.2, ec:2.1.1.45, ec:2.1.3.2, ec:2.4.2.4, ec:2.4.2.9, ec:2.4.2.10, ec:2.7.1.21, ec:2.7.1.48, ec:2.7.4.6, ec:2.7.4.9, ec:2.7.4.14, ec:2.7.7.8, ec:3.1.3.5, ec:3.5.2.2, ec:3.5.4.1, ec:3.5.4.5, ec:3.5.4.13, ec:3.6.1.23, ec:4.1.1.23, ec:6.3.4.2, ec:6.3.5.5, ec:2.7.7.7, ec:2.7.7.6, ec:2.4.2.1, ec:2.7.4.22, ec:2.7.1.83, ko:K16329
map00250	Alanine, aspartate and glutamate metabolism	24	ec:2.6.1.16, ec:1.4.1.14, ec:6.3.1.2, ec:1.2.1.79, ec:1.4.1.4, ec:1.4.3.16, ec:2.1.3.2, ec:2.4.2.14, ec:2.6.1.1, ec:4.3.2.1, ec:4.3.2.2, ec:5.1.1.13, ec:6.3.4.5, ec:6.3.5.5, ec:1.2.1.24, ec:1.5.5.2, ec:1.4.1.2	24	ec:2.6.1.19, ec:1.4.1.1, ec:6.3.1.2, ec:6.3.4.4, ec:1.4.1.2, ec:1.4.1.14, ec:1.4.3.16, ec:1.2.1.88, ec:2.4.2.14, ec:2.6.1.1, ec:3.5.1.1, ec:4.3.2.1, ec:4.3.2.2, ec:6.3.4.5, ec:6.3.5.4, ec:6.3.5.5, ec:2.6.1.66	25	ec:6.3.5.4, ec:2.6.1.16, ec:4.3.2.1, ec:1.2.1.79, ec:1.4.1.1, ec:1.4.1.3, ec:1.4.1.14, ec:1.4.3.16, ec:1.2.1.88, ec:2.1.3.2, ec:2.4.2.14, ec:2.6.1.1, ec:2.6.1.19, ec:4.3.2.2, ec:6.3.1.2, ec:6.3.4.4, ec:6.3.4.5, ec:6.3.5.5, ec:1.4.3.2, ec:2.6.1.66	21	ec:1.4.1.1, ec:1.4.1.14, ec:2.1.3.2, ec:2.4.2.14, ec:2.6.1.1, ec:2.6.1.16, ec:2.6.1.51, ec:3.5.1.1, ec:3.5.1.2, ec:4.3.2.1, ec:4.3.2.2, ec:6.3.1.2, ec:6.3.4.4, ec:6.3.4.5, ec:6.3.5.4, ec:6.3.5.5, ec:1.5.5.2, ec:2.6.1.66, ec:1.4.1.2	20	ec:6.3.5.4, ec:1.2.1.79, ec:1.4.1.1, ec:1.4.1.14, ec:1.4.3.16, ec:2.1.3.2, ec:2.4.2.14, ec:2.6.1.1, ec:2.6.1.16, ec:4.3.2.1, ec:4.3.2.2, ec:6.3.1.2, ec:6.3.4.4, ec:6.3.4.5, ec:6.3.5.5, ec:1.5.5.2, ec:1.4.1.2	20	ec:1.2.1.16, ec:1.2.1.20, ec:1.2.1.79, ec:1.2.1.88, ec:1.4.1.1, ec:1.4.1.13, ec:1.4.1.14, ec:1.4.1.2, ec:1.4.3.16, ec:1.5.5.2, ec:2.1.3.2, ec:2.4.2.14, ec:2.6.1.1, ec:2.6.1.16, ec:4.3.2.1, ec:4.3.2.2, ec:6.3.1.2, ec:6.3.4.4, ec:6.3.4.5, ec:6.3.5.4, ec:6.3.5.5	21	ec:1.2.1.79, ec:1.4.1.1, ec:1.4.1.14, ec:1.4.3.16, ec:2.1.3.2, ec:2.4.2.14, ec:2.6.1.1, ec:2.6.1.16, ec:4.3.2.1, ec:4.3.2.2, ec:5.1.1.13, ec:6.3.1.2, ec:6.3.4.4, ec:6.3.4.5, ec:6.3.5.4, ec:6.3.5.5, ec:1.5.5.2, ec:1.4.1.2	22	ec:2.6.1.1, ec:6.3.5.4, ec:1.4.1.1, ec:1.4.1.3, ec:1.4.1.14, ec:1.4.3.16, ec:1.2.1.88, ec:2.1.3.2, ec:2.4.2.14, ec:3.5.1.1, ec:4.3.2.1, ec:4.3.2.2, ec:6.3.1.2, ec:6.3.4.4, ec:6.3.4.5, ec:6.3.5.5	24	ec:2.6.1.1, ec:6.3.5.4, ec:1.2.1.88, ec:1.4.1.1, ec:1.4.1.3, ec:1.4.1.14, ec:1.4.3.16, ec:2.1.3.2, ec:2.4.2.14, ec:3.5.1.1, ec:4.3.2.1, ec:4.3.2.2, ec:5.1.1.13, ec:6.3.1.2, ec:6.3.4.4, ec:6.3.4.5, ec:6.3.5.5	33	ec:6.3.1.2, ec:6.3.5.4, ec:1.2.1.79, ec:4.3.2.2, ec:1.4.1.3, ec:1.4.1.4, ec:1.4.1.14, ec:1.4.3.16, ec:1.2.1.88, ec:2.1.3.2, ec:2.4.2.14, ec:2.6.1.16, ec:2.6.1.19, ec:3.5.1.1, ec:4.3.2.1, ec:6.3.4.4, ec:6.3.4.5, ec:6.3.5.5, ec:1.5.5.2, ec:2.6.1.66	42	ec:6.3.1.2, ec:1.2.1.79, ec:1.4.1.14, ec:6.3.5.4, ec:1.4.1.1, ec:1.4.3.16, ec:1.2.1.88, ec:2.1.3.2, ec:2.4.2.14, ec:2.6.1.16, ec:2.6.1.19, ec:3.5.1.1, ec:3.5.1.2, ec:4.1.1.15, ec:4.3.2.1, ec:4.3.2.2, ec:6.3.4.4, ec:6.3.4.5, ec:6.3.5.5, ec:2.6.1.22, ec:2.6.1.66, ec:1.4.1.2	41	ec:6.3.1.2, ec:1.2.1.79, ec:1.4.1.14, ec:6.3.5.4, ec:1.4.1.1, ec:1.4.3.16, ec:1.2.1.88, ec:2.1.3.2, ec:2.4.2.14, ec:2.6.1.16, ec:2.6.1.19, ec:3.5.1.1, ec:3.5.1.2, ec:4.1.1.15, ec:4.3.2.1, ec:4.3.2.2, ec:6.3.4.4, ec:6.3.4.5, ec:6.3.5.5, ec:2.6.1.22, ec:2.6.1.66, ec:1.4.1.2	38	ec:1.2.1.79, ec:6.3.1.2, ec:1.4.1.3, ec:1.2.1.88, ec:2.6.1.16, ec:3.5.1.1, ec:1.4.1.1, ec:1.4.1.4, ec:1.4.1.14, ec:1.4.3.16, ec:2.1.3.2, ec:2.4.2.14, ec:4.3.1.1, ec:4.3.2.1, ec:4.3.2.2, ec:5.1.1.13, ec:6.3.4.4, ec:6.3.4.5, ec:6.3.5.5, ec:2.6.1.22, ec:2.6.1.66, ec:1.4.1.2
map00253	Tetracycline biosynthesis	4	ec:6.4.1.2, ko:K02160	8	ec:6.4.1.3, ec:6.4.1.2, ko:K02160	5	ec:6.4.1.2, ko:K02160	4	ec:6.4.1.2, ko:K02160	4	ec:6.4.1.2, ko:K02160	0		4	ec:6.4.1.2, ko:K02160	3	ec:6.4.1.2	3	ec:6.4.1.2	4	ec:6.4.1.2, ko:K02160	4	ec:6.4.1.3, ec:6.4.1.2	4	ec:6.4.1.3, ec:6.4.1.2	4	ec:6.4.1.2, ec:6.4.1.3
map00254	Aflatoxin biosynthesis	0		0		0		0		0		0		0		0		0		0		0		0		0
map00260	Glycine, serine and threonine metabolism	31	ec:1.1.1.95, ec:1.8.1.4, ec:5.4.2.12, ec:1.1.1.3, ec:1.1.1.81, ec:1.1.1.103, ec:1.2.1.11, ec:1.4.4.2, ec:1.5.3.1, ec:1.5.8.3, ec:2.1.2.1, ec:2.1.2.10, ec:2.3.1.29, ec:2.3.1.37, ec:2.6.1.52, ec:2.7.2.4, ec:3.1.3.3, ec:4.1.2.5, ec:4.2.1.20, ec:4.2.3.1, ec:4.3.1.17, ec:4.3.1.18, ec:4.3.1.19, ec:5.4.2.11, ko:K02437	26	ec:1.1.1.95, ec:2.3.1.29, ec:4.3.1.19, ec:1.1.1.29, ec:1.1.99.1, ec:1.2.1.11, ec:1.4.3.4, ec:1.4.3.21, ec:1.4.4.2, ec:1.5.3.1, ec:1.8.1.4, ec:2.1.2.1, ec:2.1.2.10, ec:2.7.1.31, ec:2.7.1.39, ec:2.7.2.4, ec:4.2.1.20, ec:4.2.3.1, ec:4.3.1.17, ec:4.4.1.1, ko:K02437	29	ec:4.3.1.19, ec:4.2.3.1, ec:1.1.1.95, ec:1.1.1.103, ec:1.2.1.11, ec:1.4.4.2, ec:1.5.3.1, ec:1.8.1.4, ec:2.1.2.1, ec:2.1.2.10, ec:2.3.1.29, ec:2.6.1.52, ec:2.7.1.39, ec:2.7.2.4, ec:4.1.2.5, ec:4.2.1.20, ec:4.2.1.22, ec:4.4.1.1, ec:5.4.2.11, ko:K02437, ec:5.4.2.12	29	ec:1.8.1.4, ec:4.3.1.19, ec:2.7.2.4, ec:1.1.1.95, ec:1.1.1.103, ec:1.2.1.11, ec:1.4.4.2, ec:2.1.2.1, ec:2.1.2.10, ec:2.3.1.29, ec:2.6.1.51, ec:2.6.1.52, ec:2.7.1.39, ec:4.1.2.5, ec:4.2.1.20, ec:4.2.1.22, ec:4.2.3.1, ec:4.3.1.17, ec:4.4.1.1, ko:K02437, ec:4.1.1.20, ec:5.4.2.12, ec:2.7.1.31, ec:2.7.8.8	28	ec:1.8.1.4, ec:4.3.1.19, ec:1.2.1.11, ec:1.1.1.95, ec:1.1.1.103, ec:1.4.3.4, ec:1.4.4.2, ec:2.1.2.1, ec:2.1.2.10, ec:2.3.1.29, ec:2.3.1.37, ec:2.6.1.52, ec:2.7.2.4, ec:4.1.2.5, ec:4.2.1.20, ec:4.2.1.22, ec:4.2.3.1, ec:4.4.1.1, ec:5.4.2.11, ec:2.7.1.39, ko:K02437	29	ec:1.1.1.103, ec:1.1.1.95, ec:1.2.1.11, ec:1.4.3.4, ec:1.4.4.2, ec:1.8.1.4, ec:2.1.2.1, ec:2.1.2.10, ec:2.3.1.29, ec:2.3.1.37, ec:2.6.1.52, ec:2.7.1.39, ec:2.7.2.4, ec:4.1.2.5, ec:4.2.1.20, ec:4.2.1.22, ec:4.2.3.1, ec:4.3.1.19, ec:4.4.1.1, ec:5.4.2.11, ko:K02437	26	ec:1.8.1.4, ec:4.3.1.19, ec:1.1.1.95, ec:1.1.1.103, ec:1.2.1.11, ec:1.4.3.4, ec:1.4.4.2, ec:2.1.2.1, ec:2.1.2.10, ec:2.3.1.29, ec:2.3.1.37, ec:2.6.1.52, ec:2.7.2.4, ec:4.1.2.5, ec:4.2.1.20, ec:4.2.1.22, ec:4.4.1.1, ec:5.4.2.11, ko:K02437	26	ec:1.1.1.95, ec:2.3.1.29, ec:2.7.2.4, ec:1.1.1.3, ec:1.2.1.11, ec:1.4.3.4, ec:1.4.4.2, ec:1.8.1.4, ec:2.1.2.1, ec:2.1.2.10, ec:2.6.1.52, ec:2.7.1.39, ec:4.2.1.20, ec:4.2.1.22, ec:4.2.3.1, ec:4.3.1.17, ec:4.3.1.19, ec:4.4.1.1, ko:K02437, ec:5.4.2.12, ec:2.7.8.8	29	ec:1.1.1.95, ec:1.4.3.4, ec:2.3.1.29, ec:2.7.2.4, ec:1.1.1.3, ec:1.2.1.11, ec:1.4.4.2, ec:1.8.1.4, ec:2.1.2.1, ec:2.1.2.10, ec:2.6.1.52, ec:2.7.1.31, ec:2.7.1.39, ec:4.2.1.20, ec:4.2.1.22, ec:4.2.3.1, ec:4.3.1.17, ec:4.3.1.19, ec:4.4.1.1, ko:K02437, ec:5.4.2.12, ec:2.7.8.8	32	ec:1.1.1.95, ec:1.1.99.1, ec:1.8.1.4, ec:4.3.1.19, ec:1.1.1.3, ec:1.1.1.81, ec:1.2.1.11, ec:1.4.4.2, ec:2.1.2.1, ec:2.1.2.10, ec:2.6.1.52, ec:2.7.2.4, ec:3.1.3.3, ec:4.1.2.5, ec:4.2.1.20, ec:4.2.3.1, ec:4.3.1.18, ec:5.4.2.11, ec:2.7.1.39, ko:K02437, ec:5.4.2.12, ec:2.7.8.8	47	ec:5.4.2.12, ec:1.1.99.1, ec:1.4.3.21, ec:1.8.1.4, ec:1.4.3.4, ec:2.1.2.10, ec:2.7.1.31, ec:4.3.1.19, ec:1.1.1.3, ec:1.1.1.95, ec:1.2.1.8, ec:1.2.1.11, ec:1.4.4.2, ec:2.1.2.1, ec:2.6.1.52, ec:2.6.1.76, ec:2.7.1.39, ec:2.7.2.4, ec:3.1.3.3, ec:4.1.2.5, ec:4.2.1.20, ec:4.2.1.22, ec:4.2.3.1, ec:4.3.1.17, ec:4.4.1.1, ec:5.4.2.11, ko:K02437, ec:2.3.1.178, ec:4.2.1.108, ko:K10674, ec:2.7.8.8	47	ec:5.4.2.12, ec:1.1.99.1, ec:1.4.3.21, ec:1.2.1.8, ec:1.4.3.4, ec:1.8.1.4, ec:2.1.2.10, ec:2.7.1.31, ec:4.3.1.19, ec:1.1.1.3, ec:1.1.1.95, ec:1.2.1.11, ec:1.4.4.2, ec:2.1.2.1, ec:2.6.1.52, ec:2.6.1.76, ec:2.7.1.39, ec:2.7.2.4, ec:3.1.3.3, ec:4.1.2.5, ec:4.2.1.20, ec:4.2.1.22, ec:4.2.3.1, ec:4.3.1.17, ec:4.4.1.1, ec:5.4.2.11, ko:K02437, ec:2.3.1.178, ec:4.2.1.108, ko:K10674, ec:2.7.8.8	47	ec:5.4.2.12, ec:1.1.1.95, ec:1.2.1.8, ec:1.4.3.4, ec:1.1.1.103, ec:1.8.1.4, ec:2.1.2.1, ec:2.1.2.10, ec:2.3.1.29, ec:4.1.2.5, ec:4.2.3.1, ec:4.3.1.19, ko:K02437, ec:1.1.1.3, ec:1.1.99.1, ec:1.2.1.11, ec:1.4.4.2, ec:2.6.1.52, ec:2.7.1.31, ec:2.7.1.39, ec:2.7.2.4, ec:3.1.3.3, ec:4.2.1.20, ec:4.2.1.22, ec:4.3.1.17, ec:5.4.2.11, ec:4.1.1.86
map00270	Cysteine and methionine metabolism	25	ec:2.5.1.47, ec:2.1.1.37, ec:2.8.1.2, ec:3.3.1.1, ec:1.1.1.3, ec:1.1.1.37, ec:1.2.1.11, ec:2.1.1.13, ec:2.1.1.14, ec:2.3.1.30, ec:2.3.1.46, ec:2.5.1.6, ec:2.6.1.1, ec:2.7.2.4, ec:2.5.1.49, ec:4.3.1.17, ec:4.4.1.8, ec:4.4.1.11, ko:K10764	20	ec:2.1.1.14, ec:1.1.1.37, ec:1.2.1.11, ec:2.1.1.13, ec:2.3.1.30, ec:2.5.1.16, ec:2.6.1.1, ec:2.7.2.4, ec:3.2.2.9, ec:3.3.1.1, ec:4.1.1.50, ec:2.5.1.49, ec:4.3.1.17, ec:4.4.1.1, ko:K10764, ec:2.5.1.47	22	ec:1.1.1.37, ec:1.2.1.11, ec:1.13.11.20, ec:2.1.1.10, ec:2.1.1.13, ec:2.4.2.28, ec:2.5.1.6, ec:2.5.1.16, ec:2.6.1.1, ec:2.7.2.4, ec:3.3.1.1, ec:4.1.1.50, ec:4.2.1.22, ec:2.5.1.48, ec:4.4.1.1, ec:4.4.1.11, ec:1.4.3.2, ec:5.3.1.23, ec:4.2.1.109, ec:1.13.11.54, ec:3.1.3.77	26	ec:2.1.1.13, ec:2.3.1.31, ec:2.5.1.47, ec:2.7.2.4, ec:1.1.1.37, ec:1.2.1.11, ec:2.4.2.28, ec:2.5.1.6, ec:2.5.1.16, ec:2.6.1.1, ec:2.8.1.2, ec:3.3.1.1, ec:4.1.1.50, ec:4.2.1.22, ec:2.5.1.48, ec:4.3.1.17, ec:4.4.1.1, ec:5.3.1.23, ec:4.2.1.109, ec:1.13.11.54, ec:3.1.3.77, ec:4.1.1.20	21	ec:2.5.1.47, ec:1.2.1.11, ec:2.1.1.13, ec:1.1.1.37, ec:2.1.1.14, ec:2.1.1.37, ec:2.3.1.30, ec:2.3.1.31, ec:2.5.1.6, ec:2.6.1.1, ec:2.7.2.4, ec:2.8.1.2, ec:3.3.1.1, ec:4.2.1.22, ec:2.5.1.48, ec:4.4.1.1, ec:4.4.1.8	26	ec:1.1.1.37, ec:1.2.1.11, ec:1.8.4.14, ec:2.1.1.13, ec:2.1.1.14, ec:2.1.1.37, ec:2.3.1.30, ec:2.3.1.31, ec:2.5.1.47, ec:2.5.1.48, ec:2.5.1.6, ec:2.6.1.1, ec:2.6.1.42, ec:2.7.2.4, ec:2.8.1.1, ec:2.8.1.2, ec:3.2.2.9, ec:3.3.1.1, ec:4.2.1.22, ec:4.4.1.1, ec:4.4.1.8, ec:6.3.2.2, ec:6.3.2.3	20	ec:2.1.1.13, ec:2.1.1.37, ec:1.1.1.37, ec:1.2.1.11, ec:2.3.1.30, ec:2.3.1.31, ec:2.5.1.6, ec:2.6.1.1, ec:2.7.2.4, ec:2.8.1.2, ec:3.2.2.9, ec:3.3.1.1, ec:4.2.1.22, ec:2.5.1.47, ec:2.5.1.48, ec:4.4.1.1, ec:4.4.1.8, ec:4.4.1.25	23	ec:2.6.1.1, ec:2.1.1.37, ec:2.1.1.13, ec:2.7.2.4, ec:1.1.1.3, ec:1.1.1.37, ec:1.2.1.11, ec:3.2.2.9, ec:3.3.1.1, ec:4.2.1.22, ec:2.5.1.49, ec:4.3.1.17, ec:4.4.1.1, ec:4.4.1.11, ko:K10764	21	ec:2.6.1.1, ec:2.1.1.13, ec:2.7.2.4, ec:1.1.1.3, ec:1.1.1.37, ec:1.2.1.11, ec:2.1.1.37, ec:3.2.2.9, ec:3.3.1.1, ec:4.2.1.22, ec:2.5.1.49, ec:4.3.1.17, ec:4.4.1.1, ec:4.4.1.8, ec:4.4.1.11, ko:K10764	21	ec:2.1.1.13, ec:2.8.1.2, ec:3.3.1.1, ec:2.5.1.49, ec:1.1.1.3, ec:1.1.1.37, ec:1.2.1.11, ec:2.1.1.14, ec:2.3.1.30, ec:2.3.1.31, ec:2.5.1.6, ec:2.6.1.57, ec:2.7.2.4, ec:3.2.2.9, ec:4.4.1.8, ko:K10764, ec:2.5.1.47	27	ec:2.8.1.2, ec:2.3.1.31, ec:1.1.1.3, ec:1.1.1.37, ec:1.2.1.11, ec:2.1.1.13, ec:2.1.1.14, ec:2.1.1.37, ec:2.4.2.28, ec:2.5.1.6, ec:2.5.1.16, ec:2.7.2.4, ec:3.2.2.9, ec:3.3.1.1, ec:4.2.1.22, ec:2.5.1.47, ec:2.5.1.48, ec:2.5.1.49, ec:4.3.1.17, ec:4.4.1.1, ko:K10764	27	ec:2.8.1.2, ec:2.3.1.31, ec:1.1.1.3, ec:1.1.1.37, ec:1.2.1.11, ec:2.1.1.13, ec:2.1.1.14, ec:2.1.1.37, ec:2.4.2.28, ec:2.5.1.6, ec:2.5.1.16, ec:2.7.2.4, ec:3.2.2.9, ec:3.3.1.1, ec:4.2.1.22, ec:2.5.1.47, ec:2.5.1.48, ec:2.5.1.49, ec:4.3.1.17, ec:4.4.1.1, ko:K10764	20	ec:2.8.1.2, ec:2.5.1.48, ec:1.1.1.3, ec:1.1.1.37, ec:1.2.1.11, ec:2.1.1.13, ec:2.1.1.37, ec:2.3.1.30, ec:2.3.1.31, ec:2.5.1.6, ec:2.7.2.4, ec:3.2.2.9, ec:3.3.1.1, ec:4.2.1.22, ec:2.5.1.49, ec:4.3.1.17, ec:2.5.1.47
map00280	Valine, leucine and isoleucine degradation	22	ec:1.2.1.3, ec:2.3.1.9, ec:1.8.1.4, ec:2.6.1.42, ec:6.2.1.16, ec:1.2.4.4, ec:1.2.1.27, ec:2.6.1.18, ec:4.2.1.17, ec:5.1.2.3, ec:5.4.99.2, ec:6.4.1.3, ec:5.1.99.1	18	ec:6.4.1.3, ec:2.6.1.42, ec:1.2.1.3, ec:1.2.1.27, ec:1.8.1.4, ec:2.3.1.9, ec:2.3.1.16, ec:4.1.3.4, ec:5.4.99.2, ec:6.2.1.16, ec:6.4.1.4, ec:5.1.99.1	15	ec:2.6.1.42, ec:5.4.99.2, ec:1.2.1.3, ec:1.8.1.4, ec:2.3.1.9, ec:2.3.1.16, ec:6.4.1.3, ec:6.4.1.4, ec:1.4.3.2, ec:5.1.99.1, ec:1.2.4.4, ec:4.2.1.18	19	ec:1.8.1.4, ec:2.3.1.9, ec:2.6.1.42, ec:1.2.1.3, ec:1.3.8.4, ec:1.4.1.9, ec:2.3.1.16, ec:2.8.3.5, ec:4.1.3.4, ec:5.1.2.3, ec:6.2.1.16, ec:6.4.1.4, ec:1.2.4.4, ec:5.4.99.2, ec:4.2.1.18	29	ec:2.3.1.9, ec:1.8.1.4, ec:1.1.1.31, ec:5.4.99.2, ec:1.2.1.27, ec:1.2.4.4, ec:1.3.8.7, ec:1.3.8.4, ec:2.6.1.42, ec:2.8.3.5, ec:4.1.3.4, ec:4.2.1.17, ec:5.1.2.3, ec:6.4.1.3, ec:6.4.1.4, ec:5.1.99.1, ec:4.2.1.18	31	ec:1.1.1.31, ec:1.1.1.35, ec:1.2.1.18, ec:1.2.1.27, ec:1.2.4.4, ec:1.3.8.4, ec:1.3.8.7, ec:1.8.1.4, ec:2.3.1.168, ec:2.3.1.9, ec:2.6.1.42, ec:2.8.3.5, ec:4.1.3.4, ec:4.2.1.17, ec:4.2.1.18, ec:5.1.2.3, ec:5.1.99.1, ec:5.4.99.2, ec:6.4.1.3, ec:6.4.1.4	33	ec:1.8.1.4, ec:2.3.1.9, ec:1.1.1.31, ec:1.2.1.3, ec:5.4.99.2, ec:6.4.1.4, ec:1.2.1.27, ec:1.2.4.4, ec:1.3.8.7, ec:1.3.8.4, ec:1.4.1.9, ec:2.6.1.42, ec:2.8.3.5, ec:4.1.3.4, ec:4.2.1.17, ec:5.1.2.3, ec:6.4.1.3, ec:5.1.99.1, ec:4.2.1.18	19	ec:2.3.1.9, ec:1.2.1.3, ec:1.2.4.4, ec:5.4.99.2, ec:1.8.1.4, ec:2.3.1.16, ec:2.6.1.42, ec:2.8.3.5, ec:4.1.3.4, ec:6.4.1.4, ec:5.1.99.1	18	ec:1.2.1.3, ec:2.3.1.9, ec:2.6.1.42, ec:1.8.1.4, ec:2.3.1.16, ec:2.8.3.5, ec:4.1.3.4, ec:5.4.99.2, ec:6.4.1.4, ec:5.1.99.1, ec:1.2.4.4, ec:4.2.1.18	55	ec:2.3.1.9, ec:4.2.1.17, ec:1.3.8.7, ec:1.2.1.3, ec:1.8.1.4, ec:1.3.8.4, ec:5.4.99.2, ec:6.2.1.16, ec:6.4.1.3, ko:K18661, ec:1.2.1.27, ec:1.3.8.1, ec:2.3.1.16, ec:2.6.1.18, ec:2.6.1.42, ec:2.8.3.5, ec:4.1.3.4, ec:5.1.2.3, ec:6.4.1.4, ec:4.2.1.18	74	ec:2.3.1.9, ec:4.2.1.17, ec:1.2.1.3, ec:1.8.1.4, ec:1.1.1.31, ec:1.2.1.27, ec:2.6.1.42, ec:5.4.99.2, ec:6.4.1.3, ec:1.2.4.4, ec:1.3.8.7, ec:2.3.1.16, ec:2.8.3.5, ec:4.1.3.4, ec:5.1.2.3, ec:6.2.1.16, ec:6.4.1.4, ec:5.1.99.1, ec:2.6.1.22, ec:4.2.1.18	72	ec:2.3.1.9, ec:4.2.1.17, ec:1.2.1.3, ec:1.2.1.27, ec:1.8.1.4, ec:2.6.1.42, ec:5.4.99.2, ec:6.4.1.3, ec:1.2.4.4, ec:1.1.1.31, ec:1.3.8.7, ec:2.3.1.16, ec:2.8.3.5, ec:4.1.3.4, ec:5.1.2.3, ec:6.2.1.16, ec:6.4.1.4, ec:5.1.99.1, ec:2.6.1.22, ec:4.2.1.18	59	ec:2.3.1.9, ec:4.2.1.17, ec:1.2.1.3, ec:1.3.8.7, ec:2.6.1.42, ec:1.8.1.4, ec:5.4.99.2, ec:6.2.1.16, ec:1.2.1.27, ec:1.3.8.1, ec:1.4.1.23, ec:2.3.1.16, ec:2.8.3.5, ec:4.1.3.4, ec:5.1.2.3, ec:6.4.1.3, ec:6.4.1.4, ec:5.1.99.1, ec:2.6.1.22, ec:1.2.4.4, ec:4.2.1.18
map00281	Geraniol degradation	2	ec:4.2.1.17, ec:5.1.2.3	5	ko:K00257, ec:2.3.1.16, ec:4.1.3.4	1	ec:2.3.1.16	5	ko:K00257, ec:2.3.1.16, ec:4.1.3.4, ec:5.1.2.3, ko:K13775	4	ko:K00257, ec:4.1.3.4, ec:4.2.1.17, ec:5.1.2.3	4	ec:1.1.1.35, ec:4.1.3.4, ec:4.2.1.17, ec:5.1.2.3	3	ec:4.1.3.4, ec:4.2.1.17, ec:5.1.2.3	2	ec:2.3.1.16, ec:4.1.3.4	2	ec:2.3.1.16, ec:4.1.3.4	18	ec:4.2.1.17, ko:K00257, ec:2.3.1.16, ec:4.1.3.4, ec:5.1.2.3, ko:K11731, ko:K13774, ec:6.4.1.5, ec:4.2.1.57	23	ec:4.2.1.17, ko:K00257, ec:2.3.1.16, ec:4.1.3.4, ec:5.1.2.3	25	ec:4.2.1.17, ko:K00257, ec:2.3.1.16, ec:4.1.3.4, ec:5.1.2.3	14	ec:4.2.1.17, ko:K00257, ec:2.3.1.16, ko:K01041, ec:4.1.3.4, ec:5.1.2.3
map00290	Valine, leucine and isoleucine biosynthesis	13	ec:4.2.1.9, ec:2.6.1.42, ec:2.3.3.13, ec:1.1.1.85, ec:2.2.1.6, ec:4.2.1.35, ec:4.3.1.19	15	ec:2.6.1.42, ec:4.2.1.9, ec:4.3.1.19, ec:1.1.1.85, ec:1.1.1.86, ec:2.3.3.13, ec:2.2.1.6, ec:4.2.1.35, ec:2.3.1.182, ec:2.6.1.66	15	ec:4.3.1.19, ec:2.6.1.42, ec:1.1.1.85, ec:1.1.1.86, ec:2.3.3.13, ec:2.2.1.6, ec:4.2.1.9, ec:4.2.1.35, ec:2.6.1.66	14	ec:2.6.1.42, ec:4.3.1.19, ec:1.1.1.85, ec:1.1.1.86, ec:1.4.1.9, ec:2.3.3.13, ec:2.2.1.6, ec:4.2.1.9, ec:4.2.1.35, ec:2.6.1.66	13	ec:4.3.1.19, ec:1.1.1.86, ec:1.1.1.85, ec:2.6.1.42, ec:2.3.3.13, ec:2.2.1.6, ec:4.2.1.9, ec:4.2.1.35	14	ec:1.1.1.85, ec:1.1.1.86, ec:2.2.1.6, ec:2.3.3.13, ec:2.6.1.42, ec:4.2.1.33, ec:4.2.1.35, ec:4.2.1.9, ec:4.3.1.19	6	ec:4.3.1.19, ec:1.1.1.86, ec:1.4.1.9, ec:2.6.1.42, ec:2.2.1.6	10	ec:1.1.1.85, ec:1.1.1.86, ec:2.6.1.42, ec:2.3.3.13, ec:2.2.1.6, ec:4.2.1.9, ec:4.2.1.35, ec:4.3.1.19	10	ec:2.6.1.42, ec:1.1.1.85, ec:1.1.1.86, ec:2.2.1.6, ec:4.2.1.9, ec:4.2.1.35, ec:4.3.1.19	23	ec:2.2.1.6, ec:1.1.1.86, ec:4.3.1.19, ec:2.3.3.13, ec:4.2.1.9, ec:1.1.1.85, ec:2.6.1.42, ec:4.2.1.35, ec:2.6.1.66	20	ec:2.2.1.6, ec:4.2.1.9, ec:1.1.1.85, ec:2.6.1.42, ec:2.3.3.13, ec:4.3.1.19, ec:1.1.1.86, ec:4.2.1.35, ec:2.6.1.66	20	ec:2.2.1.6, ec:4.2.1.9, ec:1.1.1.85, ec:2.6.1.42, ec:2.3.3.13, ec:4.3.1.19, ec:1.1.1.86, ec:4.2.1.35, ec:2.6.1.66	19	ec:2.6.1.42, ec:2.3.3.13, ec:2.2.1.6, ec:4.2.1.35, ec:4.3.1.19, ec:1.1.1.85, ec:1.1.1.86, ec:4.2.1.9, ec:2.6.1.66
map00300	Lysine biosynthesis	23	ec:4.3.3.7, ec:3.5.1.18, ec:4.1.1.20, ec:1.1.1.3, ec:1.2.1.11, ec:1.17.1.8, ec:2.3.1.117, ec:2.6.1.17, ec:2.7.2.4, ec:5.1.1.7, ec:6.3.2.13, ec:6.3.2.10	20	ec:1.5.1.7, ec:4.1.1.20, ec:4.3.3.7, ec:2.6.1.83, ec:1.2.1.11, ec:1.17.1.8, ec:2.3.1.117, ec:2.7.2.4, ec:5.1.1.7, ec:6.3.2.13, ec:6.3.2.10	11	ec:1.2.1.11, ec:1.17.1.8, ec:2.3.1.117, ec:2.6.1.17, ec:2.7.2.4, ec:4.1.1.20, ec:4.3.3.7, ec:5.1.1.7, ec:6.3.2.13, ec:6.3.2.10	12	ec:2.7.2.4, ec:1.2.1.11, ec:1.17.1.8, ec:2.3.1.117, ec:2.6.1.17, ec:3.5.1.18, ec:4.3.3.7, ec:5.1.1.7, ec:6.3.2.13, ec:6.3.2.10, ec:4.1.1.20	13	ec:1.2.1.11, ec:1.17.1.8, ec:1.5.1.7, ec:2.3.1.117, ec:2.6.1.17, ec:2.7.2.4, ec:3.5.1.18, ec:4.1.1.20, ec:4.3.3.7, ec:5.1.1.7, ec:6.3.2.13, ec:6.3.2.10	13	ec:1.17.1.8, ec:1.2.1.11, ec:1.5.1.7, ec:2.3.1.117, ec:2.6.1.11, ec:2.6.1.17, ec:2.7.2.4, ec:3.5.1.18, ec:4.1.1.20, ec:4.3.3.7, ec:5.1.1.7, ec:6.3.2.10, ec:6.3.2.13	12	ec:4.3.3.7, ec:1.2.1.11, ec:1.17.1.8, ec:2.3.1.117, ec:2.6.1.17, ec:2.7.2.4, ec:3.5.1.18, ec:4.1.1.20, ec:5.1.1.7, ec:6.3.2.13, ec:6.3.2.10	15	ec:4.3.3.7, ec:2.7.2.4, ec:1.1.1.3, ec:1.2.1.11, ec:1.17.1.8, ec:2.3.1.117, ec:4.1.1.20, ec:5.1.1.7, ec:6.3.2.13, ec:6.3.2.10, ec:2.6.1.83	13	ec:2.7.2.4, ec:1.1.1.3, ec:1.2.1.11, ec:1.17.1.8, ec:2.3.1.117, ec:4.1.1.20, ec:4.3.3.7, ec:5.1.1.7, ec:6.3.2.13, ec:6.3.2.10, ec:2.6.1.83	13	ec:1.1.1.3, ec:1.2.1.11, ec:1.17.1.8, ec:2.3.1.117, ec:2.7.2.4, ec:3.5.1.18, ec:4.1.1.20, ec:4.3.3.7, ec:5.1.1.7, ec:6.3.2.13, ec:6.3.2.10, ko:K05825, ec:2.6.1.17	14	ec:1.17.1.8, ec:1.1.1.3, ec:1.2.1.11, ec:2.3.1.117, ec:2.7.2.4, ec:3.5.1.18, ec:4.1.1.20, ec:4.3.3.7, ec:5.1.1.7, ec:6.3.2.13, ec:6.3.2.10, ec:2.6.1.17	14	ec:1.17.1.8, ec:1.1.1.3, ec:1.2.1.11, ec:2.3.1.117, ec:2.7.2.4, ec:3.5.1.18, ec:4.1.1.20, ec:4.3.3.7, ec:5.1.1.7, ec:6.3.2.13, ec:6.3.2.10, ec:2.6.1.17	15	ec:1.17.1.8, ec:4.3.3.7, ec:1.1.1.3, ec:1.2.1.11, ec:2.3.1.117, ec:2.7.2.4, ec:3.5.1.18, ec:4.1.1.20, ec:5.1.1.7, ec:6.3.2.13, ec:6.3.2.10, ko:K05825, ec:2.6.1.17
map00310	Lysine degradation	13	ec:1.2.1.3, ec:2.3.1.9, ec:1.2.1.79, ec:1.2.4.2, ec:2.3.1.61, ec:4.2.1.17, ec:5.1.2.3, ec:5.4.3.2, ec:1.5.1.21	10	ec:1.5.1.7, ec:1.3.8.6, ec:2.3.1.61, ec:1.2.1.3, ec:1.2.4.2, ec:2.3.1.9	4	ec:1.2.1.3, ec:1.2.1.79, ec:2.3.1.9, ec:2.3.1.61	7	ec:2.3.1.9, ec:1.2.1.3, ec:1.2.4.2, ec:1.3.8.6, ec:2.3.1.61, ec:5.1.2.3	12	ec:2.3.1.9, ec:1.2.1.79, ec:1.2.4.2, ec:1.5.1.7, ec:2.3.1.61, ec:2.6.1.21, ec:4.2.1.17, ec:5.1.2.3	13	ec:1.1.1.35, ec:1.2.1.16, ec:1.2.1.20, ec:1.2.1.79, ec:1.2.4.2, ec:1.5.1.7, ec:2.3.1.61, ec:2.3.1.9, ec:2.6.1.21, ec:4.2.1.17, ec:5.1.2.3	13	ec:2.3.1.9, ec:1.2.1.3, ec:1.2.1.79, ec:1.2.4.2, ec:1.3.8.6, ec:2.3.1.61, ec:2.6.1.21, ec:4.2.1.17, ec:5.1.2.3	13	ec:2.3.1.9, ec:1.2.1.3, ec:1.3.8.6, ec:2.3.1.61, ec:1.2.4.2, ec:2.6.1.21, ec:1.14.13.59, ec:1.5.1.9	9	ec:1.2.1.3, ec:2.3.1.9, ec:2.3.1.61, ec:1.2.4.2, ec:1.3.8.6, ec:1.5.1.9	28	ec:2.3.1.9, ec:4.2.1.17, ec:1.2.1.3, ec:1.2.1.79, ec:1.2.4.2, ec:1.3.8.6, ec:2.3.1.61, ec:2.6.1.21, ec:5.1.2.3	52	ec:2.3.1.9, ec:4.2.1.17, ec:1.2.1.3, ec:1.2.1.79, ec:2.3.1.61, ec:5.1.2.3	51	ec:2.3.1.9, ec:4.2.1.17, ec:1.2.1.3, ec:1.2.1.79, ec:2.3.1.61, ec:5.1.2.3	39	ec:2.3.1.9, ec:1.2.1.79, ec:4.2.1.17, ec:1.2.1.3, ec:2.3.1.61, ec:1.2.4.2, ec:1.3.8.6, ec:5.1.2.3, ec:1.14.13.59
map00311	Penicillin and cephalosporin biosynthesis	3	ec:3.1.1.41, ec:5.1.1.17, ec:3.5.2.6	5	ec:3.5.2.6, ec:3.1.1.41, ec:3.5.1.11	4	ec:3.1.1.41, ec:3.5.1.11, ec:3.5.2.6	3	ec:3.5.1.11, ec:3.5.2.6	1	ec:3.5.2.6	1	ec:3.5.2.6	1	ec:3.5.2.6	3	ec:3.5.1.11, ec:3.5.2.6	5	ec:3.5.2.6, ec:3.5.1.11	3	ec:3.5.1.11, ec:2.3.1.164, ec:3.5.2.6	3	ec:3.5.2.6	3	ec:3.5.2.6	3	ec:3.5.1.11
map00312	beta-Lactam resistance	26	ko:K10823, ko:K15580, ko:K15582, ec:3.2.1.52, ko:K15581, ko:K03587, ko:K05366, ko:K15583, ko:K12340, ec:3.5.2.6	20	ko:K03585, ko:K05366, ko:K18138, ec:3.2.1.52, ko:K12340, ec:3.5.2.6, ko:K03587, ko:K05515	14	ec:3.2.1.52, ko:K10823, ko:K15582, ko:K03587, ko:K05366, ko:K05515, ko:K15580, ko:K15581, ko:K15583, ec:3.5.2.6	14	ko:K18138, ko:K03585, ec:3.2.1.52, ec:3.5.2.6, ko:K03587, ko:K05366, ko:K05515, ko:K08218, ko:K12340, ko:K17850	10	ko:K12340, ec:3.2.1.52, ko:K03587, ko:K05366, ko:K05515, ko:K08218, ec:3.5.2.6, ec:2.7.13.3, ko:K18144	0		7	ec:3.2.1.52, ko:K03587, ko:K05366, ko:K05515, ko:K08218, ko:K12340, ec:3.5.2.6	17	ko:K03585, ko:K12340, ec:3.2.1.52, ko:K03587, ko:K05366, ko:K05515, ko:K15580, ko:K15582, ec:3.5.2.6, ko:K18138, ko:K18139	15	ko:K03585, ko:K12340, ec:3.5.2.6, ko:K18138, ec:3.2.1.52, ko:K05366, ko:K05515, ko:K15580, ko:K15582	16	ko:K05366, ko:K18138, ko:K03585, ec:3.2.1.52, ko:K03587, ko:K05515, ko:K08218, ko:K12340, ec:3.5.2.6, ko:K17850, ko:K18139	8	ec:3.5.2.6, ko:K10823, ec:3.2.1.52, ko:K03587, ko:K15583	8	ec:3.5.2.6, ko:K10823, ec:3.2.1.52, ko:K03587, ko:K15583	3	ko:K03587, ko:K05515, ko:K10823
map00330	Arginine and proline metabolism	41	ec:3.4.11.5, ec:1.2.1.3, ec:3.5.2.10, ec:3.5.2.14, ec:3.5.4.1, ec:4.3.1.12, ec:6.3.1.2, ec:1.2.1.19, ec:1.2.1.38, ec:1.2.1.41, ec:1.4.1.4, ec:1.5.1.2, ec:1.5.99.6, ec:2.3.1.35, ec:2.6.1.1, ec:2.6.1.17, ec:2.7.2.11, ec:3.5.1.5, ec:3.5.1.16, ec:3.5.3.1, ec:4.1.1.17, ec:4.3.2.1, ec:6.3.4.5, ec:5.1.1.8, ec:1.5.5.2, ec:1.4.1.2	31	ec:3.5.2.10, ec:6.3.1.2, ec:1.2.1.3, ec:1.2.1.38, ec:1.2.1.41, ec:1.4.1.2, ec:1.4.3.4, ec:1.5.1.2, ec:1.2.1.88, ko:K00318, ec:2.3.1.1, ec:2.5.1.16, ec:2.6.1.1, ec:2.6.1.11, ec:2.6.1.13, ec:2.7.2.8, ec:2.7.2.11, ec:3.5.1.16, ec:3.5.3.6, ec:4.1.1.19, ec:4.1.1.50, ec:4.3.2.1, ec:6.3.4.5, ec:2.1.3.9, ec:3.5.3.12, ec:3.5.1.53, ec:5.1.1.8, ec:4.1.1.96	24	ec:3.4.11.5, ec:4.3.2.1, ec:1.2.1.3, ec:1.2.1.38, ec:1.2.1.41, ec:1.4.1.3, ec:1.2.1.88, ko:K00318, ec:2.5.1.16, ec:2.6.1.1, ec:2.6.1.17, ec:2.7.2.8, ec:2.7.2.11, ec:3.5.1.4, ec:3.5.3.1, ec:4.1.1.19, ec:4.1.1.50, ec:6.3.1.2, ec:6.3.4.5, ec:2.1.3.9, ec:3.5.3.12, ec:3.5.1.53	21	ec:1.2.1.3, ec:1.2.1.38, ec:1.2.1.41, ec:1.5.1.2, ec:2.5.1.16, ec:2.6.1.1, ec:2.6.1.17, ec:2.7.2.8, ec:2.7.2.11, ec:3.4.11.5, ec:3.5.1.2, ec:3.5.1.16, ec:3.5.3.1, ec:4.1.1.19, ec:4.1.1.50, ec:4.3.2.1, ec:6.3.1.2, ec:6.3.4.5, ec:3.5.1.53, ec:1.5.5.2, ec:1.4.1.2	25	ec:1.2.1.38, ec:1.2.1.41, ec:1.4.3.4, ec:1.5.1.2, ec:2.3.1.1, ec:2.3.1.35, ec:2.3.1.109, ec:2.6.1.1, ec:2.6.1.17, ec:2.6.1.21, ec:2.7.2.8, ec:2.7.2.11, ec:3.4.11.5, ec:3.5.1.4, ec:3.5.3.23, ec:4.1.1.17, ec:4.3.2.1, ec:6.3.1.2, ec:6.3.4.5, ec:1.2.1.71, ec:3.5.3.12, ec:3.5.1.53, ec:4.1.1.96, ec:1.5.5.2, ec:1.4.1.2	16	ec:1.2.1.41, ec:1.2.1.71, ec:1.2.1.88, ec:1.4.3.4, ec:1.5.1.2, ec:1.5.5.2, ec:2.3.1.109, ec:2.6.1.1, ec:2.6.1.21, ec:2.7.2.11, ec:3.4.11.5, ec:3.5.1.4, ec:3.5.1.53, ec:3.5.3.12, ec:3.5.3.23, ec:4.1.1.17, ec:4.1.1.96	27	ec:1.2.1.3, ec:2.3.1.1, ec:1.2.1.38, ec:1.2.1.41, ec:1.4.3.4, ec:1.5.1.2, ec:1.14.11.2, ec:2.3.1.35, ec:2.3.1.109, ec:2.6.1.1, ec:2.6.1.17, ec:2.6.1.21, ec:2.7.2.8, ec:2.7.2.11, ec:3.4.11.5, ec:3.5.3.23, ec:4.1.1.17, ec:4.3.2.1, ec:6.3.1.2, ec:6.3.4.5, ec:1.2.1.71, ec:3.5.3.12, ec:3.5.1.53, ec:1.5.5.2, ec:1.4.1.2	31	ec:2.6.1.1, ec:1.2.1.3, ec:3.4.11.5, ec:1.2.1.38, ec:1.2.1.41, ec:1.4.1.3, ec:1.4.3.4, ec:1.2.1.88, ko:K00318, ec:2.6.1.11, ec:2.6.1.13, ec:2.6.1.21, ec:2.7.2.8, ec:2.7.2.11, ec:3.5.1.16, ec:3.5.2.10, ec:3.5.3.6, ec:3.5.3.11, ec:4.1.1.19, ec:4.3.1.12, ec:4.3.2.1, ec:6.3.1.2, ec:6.3.4.5, ec:3.5.3.12, ec:3.5.1.53, ec:5.1.1.8	25	ec:2.6.1.1, ec:1.2.1.3, ec:1.4.3.4, ec:1.2.1.88, ec:1.2.1.38, ec:1.4.1.3, ko:K00318, ec:2.6.1.11, ec:2.6.1.13, ec:2.7.2.8, ec:3.4.11.5, ec:3.5.1.16, ec:3.5.3.11, ec:4.1.1.19, ec:4.3.2.1, ec:6.3.1.2, ec:6.3.4.5, ec:2.1.3.9, ec:3.5.3.12, ec:3.5.1.53	54	ec:6.3.1.2, ec:1.2.1.3, ec:3.5.2.14, ec:2.1.3.3, ec:3.5.1.4, ec:3.5.2.10, ec:3.5.3.6, ec:3.5.3.11, ec:4.3.1.12, ko:K09471, ko:K12256, ec:2.3.1.1, ec:1.2.1.38, ec:1.2.1.41, ec:1.4.1.3, ec:1.4.1.4, ec:1.5.1.2, ec:1.2.1.88, ec:1.14.11.2, ec:2.3.1.35, ec:2.6.1.11, ec:2.6.1.21, ec:2.7.2.8, ec:2.7.2.11, ec:3.5.1.5, ec:3.5.3.1, ec:3.5.4.1, ec:4.1.1.17, ec:4.3.2.1, ec:6.3.4.5, ko:K09472, ec:1.5.5.2	55	ec:6.3.1.2, ec:1.2.1.3, ec:3.5.1.4, ec:1.4.3.4, ec:2.1.3.3, ec:3.5.1.5, ec:3.5.3.6, ec:3.5.3.11, ec:3.5.4.1, ec:1.2.1.19, ec:1.2.1.38, ec:1.2.1.41, ec:1.5.1.2, ec:1.2.1.88, ko:K00318, ec:2.3.1.1, ec:2.3.1.35, ec:2.5.1.16, ec:2.6.1.11, ec:2.6.1.13, ec:2.7.2.2, ec:2.7.2.8, ec:2.7.2.11, ec:3.5.1.2, ec:4.3.2.1, ec:6.3.4.5, ec:6.3.4.6, ec:3.5.3.12, ec:3.5.1.53, ec:1.4.1.2	55	ec:6.3.1.2, ec:1.2.1.3, ec:3.5.1.4, ec:1.4.3.4, ec:2.1.3.3, ec:3.5.1.5, ec:3.5.3.6, ec:3.5.3.11, ec:3.5.4.1, ec:1.2.1.38, ec:1.2.1.41, ec:1.5.1.2, ec:1.2.1.88, ko:K00318, ec:2.3.1.1, ec:2.3.1.35, ec:2.5.1.16, ec:2.6.1.11, ec:2.6.1.13, ec:2.7.2.2, ec:2.7.2.8, ec:2.7.2.11, ec:3.5.1.2, ec:4.3.1.12, ec:4.3.2.1, ec:6.3.4.5, ec:6.3.4.6, ec:3.5.3.12, ec:3.5.1.53, ec:1.4.1.2	55	ec:3.5.1.4, ec:1.2.1.3, ec:6.3.1.2, ec:1.4.1.3, ec:1.4.3.4, ec:3.5.1.16, ec:1.2.1.88, ko:K00318, ec:2.6.1.13, ec:3.5.2.14, ec:3.5.3.11, ec:1.2.1.38, ec:1.2.1.41, ec:1.4.1.4, ec:1.5.1.2, ec:2.1.3.3, ec:2.3.1.35, ec:2.6.1.11, ec:2.7.2.2, ec:2.7.2.8, ec:2.7.2.11, ec:3.4.11.5, ec:3.5.2.10, ec:3.5.3.6, ec:3.5.4.1, ec:4.3.2.1, ec:6.3.4.5, ec:1.4.1.2
map00331	Clavulanic acid biosynthesis	0		0		0		0		0		0		0		0		0		0		0		0		0
map00332	Carbapenem biosynthesis	2	ec:1.2.1.41, ec:2.7.2.11	2	ec:1.2.1.41, ec:2.7.2.11	2	ec:1.2.1.41, ec:2.7.2.11	2	ec:1.2.1.41, ec:2.7.2.11	2	ec:1.2.1.41, ec:2.7.2.11	2	ec:1.2.1.41, ec:2.7.2.11	2	ec:1.2.1.41, ec:2.7.2.11	2	ec:1.2.1.41, ec:2.7.2.11	0		2	ec:1.2.1.41, ec:2.7.2.11	2	ec:1.2.1.41, ec:2.7.2.11	2	ec:1.2.1.41, ec:2.7.2.11	2	ec:1.2.1.41, ec:2.7.2.11
map00340	Histidine metabolism	16	ec:1.2.1.3, ec:2.6.1.9, ec:1.1.1.23, ec:2.4.2.17, ec:3.5.4.19, ec:3.6.1.31, ec:4.2.1.19, ec:4.2.1.49, ec:4.3.1.3, ec:5.3.1.16, ko:K02500, ko:K02501, ko:K02502	13	ec:4.2.1.19, ec:1.1.1.23, ec:2.6.1.9, ec:1.2.1.3, ec:1.4.3.4, ec:4.3.1.3, ec:5.3.1.16, ko:K02501, ec:3.6.1.31	13	ko:K02501, ec:1.1.1.23, ec:1.2.1.3, ec:2.6.1.9, ec:4.2.1.19, ec:3.5.2.7, ec:3.5.3.8, ec:4.2.1.49, ec:4.3.1.3, ec:5.3.1.16, ko:K02500, ec:3.6.1.31	20	ec:4.3.1.3, ec:2.6.1.9, ec:4.2.1.49, ec:1.1.1.23, ec:1.2.1.3, ec:2.4.2.17, ec:4.2.1.19, ec:3.5.1.68, ec:3.5.2.7, ec:3.5.3.8, ec:5.3.1.16, ko:K02500, ko:K02501, ec:3.1.3.15, ec:3.5.3.13, ec:3.6.1.31	12	ec:1.1.1.23, ec:1.4.3.4, ec:2.4.2.17, ec:2.6.1.9, ec:4.2.1.19, ec:3.5.2.7, ec:3.5.3.8, ec:4.2.1.49, ec:4.3.1.3, ec:5.3.1.16, ko:K02500, ko:K02501	13	ec:1.1.1.23, ec:1.4.3.4, ec:2.4.2.17, ec:2.6.1.9, ec:3.1.3.15, ec:3.5.2.7, ec:3.5.3.8, ec:3.5.4.19, ec:3.6.1.31, ec:4.2.1.19, ec:4.2.1.49, ec:4.3.1.3, ec:5.3.1.16, ko:K02500, ko:K02501	16	ec:1.2.1.3, ko:K02500, ko:K02501, ec:1.1.1.23, ec:1.4.3.4, ec:2.4.2.17, ec:2.6.1.9, ec:4.2.1.19, ec:3.5.2.7, ec:3.5.3.8, ec:4.3.1.3, ec:5.3.1.16, ec:3.6.1.31	17	ec:1.2.1.3, ec:4.3.1.3, ko:K02500, ko:K02501, ec:1.1.1.23, ec:1.4.3.4, ec:2.4.2.17, ec:2.6.1.9, ec:4.2.1.19, ec:3.5.2.7, ec:4.2.1.49, ec:5.3.1.16, ec:4.3.1.4	16	ec:1.2.1.3, ec:1.4.3.4, ec:4.3.1.3, ec:1.1.1.23, ec:2.4.2.17, ec:2.6.1.9, ec:4.2.1.19, ec:3.5.2.7, ec:4.2.1.49, ec:5.3.1.16, ko:K02500, ko:K02501, ec:3.6.1.31	17	ec:1.2.1.3, ec:2.6.1.9, ec:1.1.1.23, ec:2.4.2.17, ec:3.5.4.19, ec:3.6.1.31, ec:4.2.1.19, ec:5.3.1.16, ko:K02500, ko:K02501, ko:K02502	21	ec:1.2.1.3, ec:2.6.1.9, ec:1.4.3.4, ec:1.1.1.23, ko:K00492, ec:2.4.2.17, ec:3.5.4.19, ec:3.6.1.31, ec:4.2.1.19, ko:K02500, ko:K02501, ec:3.1.3.15	20	ec:1.2.1.3, ec:2.6.1.9, ec:1.4.3.4, ec:1.1.1.23, ec:2.4.2.17, ec:3.5.4.19, ec:3.6.1.31, ec:4.2.1.19, ko:K02500, ko:K02501, ec:3.1.3.15	24	ec:1.2.1.3, ec:1.4.3.4, ec:2.6.1.9, ec:4.2.1.49, ec:4.3.1.3, ec:1.1.1.23, ec:2.4.2.17, ec:3.5.2.7, ec:3.5.4.19, ec:3.6.1.31, ec:4.2.1.19, ko:K02500, ko:K02501, ec:3.1.3.15
map00350	Tyrosine metabolism	10	ec:2.6.1.9, ec:4.1.2.52, ec:1.1.1.284, ec:1.2.1.79, ec:1.14.18.1, ec:2.6.1.1, ec:3.7.1.20	10	ec:2.6.1.9, ec:1.4.3.4, ec:1.4.3.21, ec:1.13.11.5, ec:1.13.11.27, ec:2.6.1.1, ec:3.7.1.2, ec:4.1.2.52, ec:1.1.1.1	7	ec:1.2.1.79, ec:1.13.11.5, ec:1.13.11.27, ec:2.6.1.1, ec:2.6.1.9, ec:3.7.1.2, ec:1.4.3.2	10	ec:2.6.1.9, ec:1.1.1.284, ec:1.13.11.5, ec:1.13.11.27, ec:2.6.1.1, ec:5.2.1.2, ec:1.1.1.1, ec:3.7.1.20, ec:3.7.1.2	12	ec:1.1.1.1, ec:1.1.1.284, ec:1.2.1.79, ec:1.4.3.4, ec:1.13.11.5, ec:1.13.11.27, ec:2.6.1.1, ec:2.6.1.9, ec:5.2.1.4, ec:3.7.1.20, ec:3.7.1.2	10	ec:1.1.1.1, ec:1.1.1.284, ec:1.13.11.27, ec:1.13.11.5, ec:1.2.1.16, ec:1.2.1.20, ec:1.2.1.79, ec:1.4.3.4, ec:2.6.1.1, ec:2.6.1.9, ec:3.7.1.2, ec:3.7.1.20	12	ec:1.2.1.79, ec:1.1.1.1, ec:1.1.1.284, ec:1.4.3.4, ec:1.13.11.5, ec:1.13.11.27, ec:2.6.1.1, ec:2.6.1.9, ec:5.2.1.4, ec:3.7.1.20, ec:3.7.1.2	8	ec:2.6.1.1, ec:1.4.3.4, ec:1.13.11.5, ec:1.13.11.27, ec:2.6.1.9	8	ec:2.6.1.1, ec:1.4.3.4, ec:1.13.11.5, ec:1.13.11.27, ec:2.6.1.9	27	ec:2.6.1.9, ec:1.2.1.79, ec:4.1.2.52, ec:4.1.1.68, ec:3.7.1.20, ec:3.7.1.2, ec:1.1.1.284, ec:1.2.1.60, ec:1.13.11.4, ec:1.13.11.15, ec:1.13.11.27, ec:2.6.1.57, ec:5.2.1.4, ec:5.3.3.10, ko:K02509, ec:1.1.1.312, ec:1.1.1.1	26	ec:1.2.1.79, ec:1.1.1.284, ec:1.4.3.21, ec:2.6.1.9, ec:1.1.1.90, ec:1.4.3.4, ec:1.13.11.5, ec:1.13.11.27, ec:1.14.14.9, ec:2.1.1.6, ec:1.1.1.1	26	ec:1.2.1.79, ec:1.1.1.284, ec:1.4.3.21, ec:2.6.1.9, ec:1.1.1.90, ec:1.4.3.4, ec:1.13.11.5, ec:1.13.11.27, ec:1.14.14.9, ec:2.1.1.6, ec:1.1.1.1, ec:3.7.1.20	24	ec:1.2.1.79, ec:1.1.1.284, ec:1.4.3.4, ec:2.6.1.9, ec:1.1.1.1, ec:1.13.11.5, ec:1.13.11.27, ec:1.14.14.9, ec:3.7.1.2, ec:4.1.2.52, ec:5.2.1.4
map00351	DDT degradation	0		0		0		0		0		0		0		0		0		0		0		0		0
map00360	Phenylalanine metabolism	15	ec:3.5.1.32, ec:1.4.99.1, ec:2.6.1.9, ec:6.2.1.30, ec:2.6.1.1, ec:4.2.1.17, ec:1.11.1.21	15	ec:2.1.1.104, ec:2.6.1.9, ec:1.1.1.157, ec:1.4.3.4, ec:1.4.3.21, ec:1.4.99.1, ec:1.13.11.27, ec:1.14.16.1, ec:2.6.1.1, ec:6.2.1.30, ec:1.11.1.21, ec:5.3.3.18	9	ec:1.1.1.157, ec:1.13.11.27, ec:2.1.1.104, ec:2.6.1.1, ec:2.6.1.9, ec:3.5.1.4, ec:1.4.3.2, ec:1.11.1.21, ec:5.3.3.18	7	ec:2.6.1.9, ec:1.4.99.1, ec:1.13.11.27, ec:1.14.16.1, ec:2.6.1.1, ec:6.2.1.30	15	ec:1.18.1.3, ec:5.3.3.18, ec:1.1.1.157, ec:1.4.3.4, ec:1.13.11.27, ec:1.14.16.1, ec:2.6.1.1, ec:2.6.1.9, ec:2.6.1.21, ec:3.5.1.4, ec:4.2.1.17, ec:4.2.1.80, ec:1.11.1.21	15	ec:1.1.1.157, ec:1.11.1.21, ec:1.13.11.27, ec:1.14.16.1, ec:1.18.1.3, ec:1.4.3.4, ec:2.6.1.1, ec:2.6.1.21, ec:2.6.1.9, ec:3.5.1.4, ec:4.2.1.17, ec:4.2.1.80, ec:5.3.3.18	12	ec:1.1.1.157, ec:1.4.3.4, ec:1.13.11.27, ec:1.14.16.1, ec:1.18.1.3, ec:2.6.1.1, ec:2.6.1.9, ec:2.6.1.21, ec:4.2.1.17, ec:4.2.1.80, ec:1.11.1.21, ec:5.3.3.18	25	ec:2.6.1.1, ec:1.1.1.157, ko:K02613, ko:K02614, ec:1.4.3.4, ec:1.4.99.1, ec:1.13.11.27, ec:2.1.1.104, ec:2.6.1.9, ec:2.6.1.21, ec:6.2.1.30, ec:1.14.13.149, ko:K02610, ko:K02612, ec:3.3.2.12, ec:1.11.1.21, ec:5.3.3.18	22	ec:1.1.1.157, ec:2.6.1.1, ec:1.4.3.4, ec:1.14.13.149, ec:1.13.11.27, ec:2.1.1.104, ec:2.6.1.9, ec:6.2.1.30, ko:K02610, ko:K02612, ko:K02613, ko:K02614, ec:3.3.2.12, ec:1.11.1.21, ec:5.3.3.18	45	ec:1.4.99.1, ec:4.2.1.17, ec:2.6.1.9, ec:1.1.1.157, ec:5.3.3.18, ec:1.18.1.3, ec:3.5.1.4, ec:3.5.1.32, ec:6.2.1.30, ec:1.14.13.127, ec:1.13.11.27, ec:1.14.16.1, ec:2.6.1.21, ec:2.6.1.57, ec:1.14.13.149, ko:K02610, ko:K02612, ko:K02613, ko:K02614, ec:1.11.1.21, ec:1.13.11.16	55	ec:4.2.1.17, ec:5.3.3.18, ec:1.4.3.21, ec:2.6.1.9, ec:3.5.1.4, ec:4.1.3.39, ec:1.2.1.10, ec:1.14.13.127, ec:1.1.1.90, ec:1.4.3.4, ec:1.11.1.21, ec:1.1.1.157, ec:1.4.99.1, ec:1.13.11.27, ec:1.18.1.3, ec:4.2.1.80, ko:K02614, ec:1.13.11.16, ec:3.7.1.14	55	ec:4.2.1.17, ec:5.3.3.18, ec:1.4.3.21, ec:2.6.1.9, ec:3.5.1.4, ec:4.1.3.39, ec:1.2.1.10, ec:1.14.13.127, ec:1.1.1.90, ec:1.4.3.4, ec:1.11.1.21, ec:1.1.1.157, ec:1.4.99.1, ec:1.13.11.27, ec:1.18.1.3, ec:4.2.1.80, ko:K02614, ko:K05710, ec:1.13.11.16, ec:3.7.1.14	40	ec:3.5.1.4, ec:4.2.1.17, ec:1.4.3.4, ec:2.6.1.9, ec:1.1.1.157, ec:4.1.3.39, ec:1.2.1.10, ec:1.14.13.127, ec:3.7.1.14, ec:1.13.11.27, ec:1.14.16.1, ec:3.5.1.32, ec:6.2.1.30, ec:4.2.1.80, ko:K02614, ec:1.11.1.21, ko:K05710, ec:1.13.11.16, ec:5.3.3.18
map00361	Chlorocyclohexane and chlorobenzene degradation	2	ec:3.1.1.45, ec:3.8.1.2	3	ec:3.1.1.45, ec:3.8.1.2	3	ec:3.1.1.45	3	ec:3.1.1.45	2	ec:3.1.1.45	1	ec:3.1.1.45	1	ec:3.1.1.45	1	ec:3.1.1.45	2	ec:3.1.1.45, ec:3.8.1.2	6	ec:3.1.1.45, ec:3.8.1.2, ec:1.13.11.37, ko:K06912	8	ec:3.1.1.45, ec:3.8.1.5, ko:K00492, ec:3.8.1.2	7	ec:3.1.1.45, ec:3.8.1.5, ec:3.8.1.2	2	ec:3.8.1.5, ec:1.13.11.1
map00362	Benzoate degradation	8	ec:2.3.1.9, ec:5.3.2.6, ec:4.2.1.17, ko:K01726	4	ec:1.1.1.157, ec:2.3.1.9, ec:2.3.1.16, ec:5.3.2.6	6	ec:1.1.1.157, ec:1.13.11.3, ec:2.3.1.9, ec:2.3.1.16, ec:1.2.1.85, ec:1.3.99.32	5	ec:2.3.1.9, ec:1.13.11.3, ec:2.3.1.16, ec:1.2.1.85	8	ec:2.3.1.9, ec:1.1.1.157, ec:4.2.1.17, ec:4.2.1.80	10	ec:1.1.1.157, ec:1.1.1.35, ec:2.3.1.9, ec:4.2.1.17, ec:4.2.1.80, ec:5.1.2.3	6	ec:2.3.1.9, ec:1.1.1.157, ec:4.2.1.17, ec:4.2.1.80	8	ec:1.1.1.157, ec:2.3.1.9, ec:1.13.11.3, ec:2.3.1.16	8	ec:1.1.1.157, ec:2.3.1.9, ec:1.13.11.3, ec:2.3.1.16, ec:1.2.1.85	43	ec:2.3.1.9, ec:4.2.1.17, ec:3.1.1.24, ec:1.1.1.157, ec:1.14.13.2, ec:1.13.11.8, ec:3.1.1.57, ec:1.13.11.3, ec:2.3.1.16, ec:2.8.3.6, ec:3.1.2.23, ec:4.1.1.44, ec:1.13.11.37, ec:6.2.1.25, ec:1.14.12.10, ec:4.1.3.17, ec:1.1.1.312, ec:4.2.1.83	54	ec:2.3.1.9, ec:4.2.1.17, ec:4.1.3.39, ec:1.2.1.10, ec:3.1.1.24, ec:1.1.1.157, ec:1.13.11.3, ec:2.3.1.16, ec:4.1.1.44, ec:4.1.1.77, ec:5.5.1.2, ec:4.2.1.80, ko:K07535	55	ec:2.3.1.9, ec:4.2.1.17, ec:4.1.3.39, ec:1.2.1.10, ec:3.1.1.24, ec:1.1.1.157, ec:1.13.11.3, ec:2.3.1.16, ec:4.1.1.44, ec:4.1.1.77, ko:K01726, ec:5.5.1.2, ec:4.2.1.80, ko:K07535	39	ec:2.3.1.9, ec:4.2.1.17, ec:1.1.1.157, ec:4.1.3.39, ec:1.2.1.10, ec:2.3.1.16, ec:2.8.3.6, ec:4.1.1.44, ec:4.2.1.80, ec:1.13.11.1, ec:5.3.3.4, ko:K04116, ec:1.14.12.10, ko:K07535, ec:1.13.11.14
map00363	Bisphenol degradation	2	ko:K01066, ko:K01726	2	ko:K00100, ko:K00517	0		0		0		0		0		3	ko:K00100	0		2	ko:K00517, ec:1.14.13.84	5	ko:K00517, ec:1.14.13.84, ko:K00492	5	ko:K00517, ec:1.14.13.84, ko:K01726	7	ko:K00100, ko:K00517, ec:1.14.13.84
map00364	Fluorobenzoate degradation	1	ec:3.1.1.45	2	ec:3.1.1.45	3	ec:3.1.1.45	3	ec:3.1.1.45	2	ec:3.1.1.45	1	ec:3.1.1.45	1	ec:3.1.1.45	1	ec:3.1.1.45	1	ec:3.1.1.45	3	ec:3.1.1.45, ec:1.14.12.10	8	ec:3.1.1.45, ec:4.2.1.84	8	ec:3.1.1.45, ec:4.2.1.84	4	ec:4.2.1.84, ec:1.13.11.1, ec:1.14.12.10
map00365	Furfural degradation	0		0		0		0		0		0		0		0		0		2	ec:6.2.1.31, ec:1.3.99.8	0		0		0
map00380	Tryptophan metabolism	12	ec:1.2.1.3, ec:2.3.1.9, ec:1.2.4.2, ec:3.5.1.9, ec:3.7.1.3, ec:4.2.1.17, ec:5.1.2.3, ec:1.11.1.21	8	ec:1.3.8.6, ec:1.2.1.3, ec:1.2.4.2, ec:1.4.3.4, ec:2.3.1.9, ec:1.11.1.6, ec:1.11.1.21	13	ec:1.2.1.3, ec:1.13.11.6, ec:1.13.11.11, ec:1.14.13.9, ec:2.3.1.9, ec:3.5.1.4, ec:3.7.1.3, ec:1.4.3.2, ec:4.1.1.45, ec:1.11.1.21, ec:3.5.1.9, ec:1.2.1.85, ec:3.5.99.5	13	ec:2.3.1.9, ec:1.2.1.3, ec:1.2.4.2, ec:1.3.8.6, ec:1.13.11.6, ec:1.13.11.11, ec:1.14.13.9, ec:3.7.1.3, ec:5.1.2.3, ec:4.1.1.45, ec:1.11.1.6, ec:1.2.1.85	12	ec:2.3.1.9, ec:1.2.4.2, ec:1.4.3.4, ec:1.13.11.11, ec:3.5.1.4, ec:4.2.1.17, ec:5.1.2.3, ec:1.11.1.21	13	ec:1.1.1.35, ec:1.11.1.21, ec:1.13.11.11, ec:1.2.4.2, ec:1.4.3.4, ec:2.3.1.9, ec:3.5.1.4, ec:4.2.1.17, ec:5.1.2.3	12	ec:2.3.1.9, ec:1.2.1.3, ec:1.2.4.2, ec:1.3.8.6, ec:1.4.3.4, ec:1.13.11.11, ec:4.2.1.17, ec:5.1.2.3, ec:1.11.1.21	12	ec:2.3.1.9, ec:1.2.1.3, ec:1.3.8.6, ec:1.2.4.2, ec:1.4.3.4, ec:1.13.11.11, ec:3.7.1.3, ec:1.11.1.21	16	ec:1.2.1.3, ec:1.4.3.4, ec:2.3.1.9, ec:1.2.4.2, ec:1.3.8.6, ec:1.13.11.6, ec:1.13.11.11, ec:1.14.13.9, ec:3.7.1.3, ec:4.1.1.45, ec:1.11.1.21, ec:1.2.1.85, ec:3.5.99.5	34	ec:2.3.1.9, ec:4.2.1.17, ec:1.2.1.3, ec:3.5.1.4, ec:1.2.4.2, ec:1.3.8.6, ec:1.13.11.11, ec:1.13.12.3, ec:3.5.1.9, ec:3.5.5.1, ec:3.7.1.3, ec:5.1.2.3, ec:4.1.1.45, ec:1.11.1.6, ec:1.11.1.21	59	ec:2.3.1.9, ec:4.2.1.17, ec:1.2.1.3, ec:4.2.1.84, ec:3.5.1.4, ec:1.4.3.4, ec:1.11.1.6, ec:1.11.1.21, ec:5.1.2.3, ec:4.1.1.45, ec:1.6.2.4	59	ec:2.3.1.9, ec:4.2.1.17, ec:1.2.1.3, ec:4.2.1.84, ec:3.5.1.4, ec:1.4.3.4, ec:1.11.1.6, ec:1.11.1.21, ec:5.1.2.3, ec:4.1.1.45, ec:1.6.2.4	48	ec:2.3.1.9, ec:3.5.1.4, ec:4.2.1.17, ec:1.2.1.3, ec:1.4.3.4, ec:3.7.1.3, ec:4.2.1.84, ec:1.2.4.2, ec:1.3.8.6, ec:1.13.11.11, ec:1.13.12.3, ec:5.1.2.3, ec:1.11.1.6, ec:1.11.1.21
map00400	Phenylalanine, tyrosine and tryptophan biosynthesis	21	ec:2.6.1.9, ec:2.7.1.71, ec:2.5.1.54, ec:1.1.1.25, ec:1.3.1.43, ec:2.4.2.18, ec:2.5.1.19, ec:2.6.1.1, ec:4.1.1.48, ec:4.1.3.27, ec:4.2.1.20, ec:4.2.3.4, ec:4.2.3.5, ec:5.3.1.24, ec:4.2.1.10, ec:4.2.1.51	23	ec:4.2.3.4, ec:1.3.1.12, ec:2.6.1.9, ec:1.1.1.25, ec:1.14.16.1, ec:2.4.2.18, ec:2.5.1.19, ec:2.6.1.1, ec:2.7.1.71, ec:4.1.1.48, ec:4.1.3.27, ec:4.2.1.20, ec:5.3.1.24, ec:4.2.1.10, ec:5.4.99.5	18	ec:2.5.1.54, ec:2.4.2.18, ec:2.5.1.19, ec:2.6.1.1, ec:2.6.1.9, ec:2.7.1.71, ec:4.1.1.48, ec:4.1.3.27, ec:4.2.1.20, ec:4.2.3.4, ec:4.2.3.5, ec:5.3.1.24, ec:1.4.3.2, ec:4.2.1.10, ec:5.4.99.5	22	ec:2.6.1.9, ec:2.5.1.54, ec:4.1.3.27, ec:1.1.1.25, ec:1.14.16.1, ec:2.4.2.18, ec:2.5.1.19, ec:2.6.1.1, ec:2.7.1.71, ec:4.1.1.48, ec:4.2.1.20, ec:4.2.3.4, ec:4.2.3.5, ec:5.3.1.24, ec:4.2.1.10, ec:5.4.99.5, ec:4.1.3.45	19	ec:1.1.1.25, ec:1.3.1.12, ec:1.14.16.1, ec:2.4.2.18, ec:2.5.1.19, ec:2.6.1.1, ec:2.6.1.9, ec:2.7.1.71, ec:4.1.1.48, ec:2.5.1.54, ec:4.1.3.27, ec:4.2.1.20, ec:4.2.3.4, ec:4.2.3.5, ec:5.3.1.24, ec:4.2.1.10, ec:4.2.1.51	18	ec:1.1.1.25, ec:1.14.16.1, ec:2.4.2.18, ec:2.5.1.19, ec:2.5.1.54, ec:2.6.1.1, ec:2.6.1.9, ec:2.7.1.71, ec:4.1.1.48, ec:4.1.3.27, ec:4.2.1.10, ec:4.2.1.20, ec:4.2.1.51, ec:4.2.3.4, ec:4.2.3.5, ec:5.3.1.24	18	ec:1.1.1.25, ec:1.14.16.1, ec:2.4.2.18, ec:2.5.1.19, ec:2.6.1.1, ec:2.6.1.9, ec:2.7.1.71, ec:4.1.1.48, ec:2.5.1.54, ec:4.1.3.27, ec:4.2.1.20, ec:4.2.3.4, ec:4.2.3.5, ec:5.3.1.24, ec:4.2.1.10, ec:4.2.1.51	22	ec:2.6.1.1, ec:5.3.1.24, ec:1.1.1.25, ec:2.4.2.18, ec:2.5.1.19, ec:2.6.1.9, ec:2.7.1.71, ec:4.1.1.48, ec:4.1.3.27, ec:4.2.1.20, ec:4.2.3.4, ec:4.2.3.5, ec:4.2.1.10, ec:5.4.99.5, ec:1.3.1.12, ec:4.2.1.51	20	ec:2.6.1.1, ec:1.1.1.25, ec:2.4.2.18, ec:2.5.1.19, ec:2.6.1.9, ec:2.7.1.71, ec:4.1.1.48, ec:4.1.3.27, ec:4.2.1.20, ec:4.2.3.4, ec:4.2.3.5, ec:5.3.1.24, ec:4.2.1.10, ec:5.4.99.5, ec:1.3.1.12, ec:4.2.1.51	24	ec:2.6.1.9, ec:1.1.1.25, ec:4.2.1.10, ec:1.14.16.1, ec:2.4.2.18, ec:2.5.1.19, ec:2.6.1.57, ec:2.7.1.71, ec:4.1.1.48, ec:2.5.1.54, ec:4.1.3.27, ec:4.2.1.20, ec:4.2.3.4, ec:4.2.3.5, ec:5.3.1.24, ec:1.3.1.12, ec:5.4.99.5	23	ec:1.1.1.25, ec:2.6.1.9, ec:2.5.1.54, ec:5.4.99.5, ec:2.4.2.18, ec:2.5.1.19, ec:2.7.1.71, ec:4.1.1.48, ec:4.1.3.27, ec:4.2.1.20, ec:4.2.3.4, ec:4.2.3.5, ec:5.3.1.24, ec:4.2.1.10, ec:1.3.1.12, ec:4.2.1.51	23	ec:1.1.1.25, ec:2.6.1.9, ec:2.5.1.54, ec:5.4.99.5, ec:2.4.2.18, ec:2.5.1.19, ec:2.7.1.71, ec:4.1.1.48, ec:4.1.3.27, ec:4.2.1.20, ec:4.2.3.4, ec:4.2.3.5, ec:5.3.1.24, ec:4.2.1.10, ec:1.3.1.12, ec:4.2.1.51	21	ec:2.6.1.9, ec:1.1.1.25, ec:1.14.16.1, ec:2.4.2.18, ec:2.5.1.19, ec:2.7.1.71, ec:4.1.1.48, ec:2.5.1.54, ec:4.1.3.27, ec:4.2.1.20, ec:4.2.3.4, ec:4.2.3.5, ec:5.3.1.24, ec:4.2.1.10, ec:5.4.99.5, ec:1.3.1.12, ec:4.2.1.51
map00401	Novobiocin biosynthesis	5	ec:2.6.1.9, ec:1.3.1.43, ec:2.6.1.1	6	ec:1.3.1.12, ec:2.6.1.9, ec:2.6.1.1	2	ec:2.6.1.1, ec:2.6.1.9	3	ec:2.6.1.9, ec:2.6.1.1	3	ec:1.3.1.12, ec:2.6.1.1, ec:2.6.1.9	2	ec:2.6.1.1, ec:2.6.1.9	2	ec:2.6.1.1, ec:2.6.1.9	6	ec:2.6.1.1, ec:2.6.1.9, ec:1.3.1.12	5	ec:2.6.1.1, ec:2.6.1.9, ec:1.3.1.12	6	ec:2.6.1.9, ec:2.6.1.57, ec:1.3.1.12	4	ec:2.6.1.9, ec:1.3.1.12	4	ec:2.6.1.9, ec:1.3.1.12	4	ec:2.6.1.9, ec:1.3.1.12
map00402	Benzoxazinoid biosynthesis	0		0		0		0		0		0		0		0		0		0		0		0		0
map00403	Indole diterpene alkaloid biosynthesis	0		0		0		0		0		0		0		0		0		0		0		0		0
map00410	beta-Alanine metabolism	11	ec:1.2.1.3, ec:1.2.1.19, ec:1.2.1.27, ec:1.5.99.6, ec:2.6.1.18, ec:3.5.2.2, ec:4.2.1.17, ec:5.1.2.3, ec:1.3.1.1	8	ec:2.6.1.19, ec:1.2.1.3, ec:1.2.1.27, ec:1.4.3.21, ec:2.5.1.16, ec:4.1.1.11	5	ec:1.2.1.3, ec:2.5.1.16, ec:2.6.1.19, ec:4.1.1.11, ec:6.3.2.1	5	ec:1.2.1.3, ec:2.5.1.16, ec:4.1.1.11, ec:5.1.2.3, ec:6.3.2.1	6	ec:1.2.1.27, ec:1.3.8.7, ec:4.1.1.11, ec:4.2.1.17, ec:5.1.2.3, ec:6.3.2.1	7	ec:1.1.1.35, ec:1.2.1.18, ec:1.2.1.27, ec:1.3.8.7, ec:4.1.1.11, ec:4.2.1.17, ec:5.1.2.3, ec:6.3.2.1	8	ec:1.2.1.3, ec:1.2.1.27, ec:1.3.8.7, ec:4.1.1.11, ec:4.2.1.17, ec:5.1.2.3, ec:6.3.2.1	4	ec:1.2.1.3, ec:4.1.1.11, ec:6.3.2.1	3	ec:1.2.1.3, ec:6.3.2.1	25	ec:4.2.1.17, ec:1.3.8.7, ec:1.2.1.3, ec:3.5.2.2, ec:6.3.2.1, ec:1.2.1.27, ec:2.6.1.18, ec:2.6.1.19, ec:4.1.1.9, ec:4.1.1.11, ec:5.1.2.3	40	ec:4.2.1.17, ec:1.2.1.3, ec:1.4.3.21, ec:1.2.1.27, ec:1.2.1.19, ec:1.3.8.7, ec:2.5.1.16, ec:2.6.1.19, ec:4.1.1.11, ec:4.1.1.15, ec:5.1.2.3, ec:6.3.2.1, ec:2.6.1.22, ec:2.6.1.55	39	ec:4.2.1.17, ec:1.2.1.3, ec:1.4.3.21, ec:1.2.1.27, ec:1.3.8.7, ec:2.5.1.16, ec:2.6.1.19, ec:4.1.1.11, ec:4.1.1.15, ec:5.1.2.3, ec:6.3.2.1, ec:2.6.1.22, ec:2.6.1.55	23	ec:4.2.1.17, ec:1.2.1.3, ec:1.3.8.7, ec:1.2.1.27, ec:3.5.2.2, ec:4.1.1.11, ec:5.1.2.3, ec:6.3.2.1, ec:2.6.1.22, ec:2.6.1.55
map00430	Taurine and hypotaurine metabolism	1	ec:1.4.1.2	5	ec:1.4.1.1, ec:3.4.19.13, ec:1.4.1.2	5	ec:1.4.1.1, ec:1.13.11.20, ec:2.3.1.8, ec:3.4.19.13, ec:2.7.2.1	6	ec:3.4.19.13, ec:1.4.1.1, ec:2.3.1.8, ec:2.7.2.1, ec:1.4.1.2	4	ec:3.4.19.13, ec:1.4.1.1, ec:1.4.1.2	4	ec:1.4.1.1, ec:1.4.1.2, ec:2.3.2.2, ec:3.4.19.13	4	ec:3.4.19.13, ec:1.4.1.1, ec:1.4.1.2	3	ec:3.4.19.13, ec:1.4.1.1	2	ec:1.4.1.1, ec:3.4.19.13	3	ec:3.4.19.13	8	ec:1.4.1.1, ec:3.4.19.13, ec:2.7.2.1, ec:4.1.1.15, ec:1.14.11.17, ec:2.3.1.8, ec:1.4.1.2, ec:2.6.1.55	8	ec:1.4.1.1, ec:3.4.19.13, ec:2.7.2.1, ec:4.1.1.15, ec:1.14.11.17, ec:2.3.1.8, ec:1.4.1.2, ec:2.6.1.55	6	ec:3.4.19.13, ec:1.4.1.1, ec:1.14.11.17, ec:1.4.1.2, ec:2.6.1.55
map00440	Phosphonate and phosphinate metabolism	15	ec:3.6.1.63, ec:2.7.8.37, ec:4.7.1.1, ec:2.3.1.183, ec:3.1.4.55	2	ec:2.3.1.183, ec:3.1.4.55	1	ec:3.1.4.55	2	ec:2.3.1.183, ec:3.11.1.2	4	ec:2.3.1.183, ec:3.11.1.1, ec:3.1.4.55, ec:3.11.1.2	3	ec:2.3.1.183, ec:3.1.4.55, ec:3.11.1.1	3	ec:2.3.1.183, ec:3.1.4.55, ec:3.11.1.2	2	ec:3.1.4.55, ec:3.11.1.2	2	ec:3.1.4.55, ec:3.11.1.2	1	ec:2.3.1.183	0		1	ec:3.11.1.2	2	ec:2.3.1.183, ec:3.11.1.2
map00450	Selenocompound metabolism	12	ec:1.8.1.9, ec:2.1.1.13, ec:2.1.1.14, ec:2.7.7.4, ec:4.4.1.8, ec:4.4.1.11, ec:6.1.1.10, ec:4.4.1.16	15	ec:1.8.1.9, ec:2.1.1.14, ec:2.9.1.1, ec:2.1.1.13, ec:2.7.7.4, ec:4.4.1.1, ec:4.4.1.16	8	ec:1.8.1.9, ec:2.1.1.13, ec:2.5.1.48, ec:4.4.1.1, ec:4.4.1.11, ec:6.1.1.10, ec:4.4.1.16	12	ec:1.8.1.9, ec:2.1.1.13, ec:2.7.7.4, ec:2.7.9.3, ec:2.5.1.48, ec:4.4.1.1, ec:6.1.1.10, ec:4.4.1.16	12	ec:1.8.1.9, ec:2.1.1.13, ec:2.1.1.14, ec:2.7.7.4, ec:2.5.1.48, ec:4.4.1.1, ec:4.4.1.8, ec:6.1.1.10, ec:4.4.1.16	12	ec:1.8.1.9, ec:2.1.1.13, ec:2.1.1.14, ec:2.5.1.48, ec:2.7.1.25, ec:2.7.7.4, ec:2.8.1.7, ec:4.4.1.1, ec:4.4.1.16, ec:4.4.1.8, ec:6.1.1.10	12	ec:1.8.1.9, ec:2.1.1.13, ec:2.7.7.4, ec:2.7.9.3, ec:2.5.1.48, ec:4.4.1.1, ec:4.4.1.8, ec:6.1.1.10, ec:4.4.1.16	11	ec:1.8.1.9, ec:2.1.1.13, ec:2.7.7.4, ec:4.4.1.1, ec:4.4.1.11, ec:4.4.1.16	11	ec:1.8.1.9, ec:2.1.1.13, ec:2.7.7.4, ec:4.4.1.1, ec:4.4.1.8, ec:4.4.1.11, ec:4.4.1.16	12	ec:1.8.1.9, ec:2.1.1.13, ec:2.7.9.3, ec:2.1.1.14, ec:2.7.7.4, ec:2.9.1.1, ec:4.4.1.8, ec:6.1.1.10	12	ec:1.8.1.9, ec:2.1.1.13, ec:2.1.1.14, ec:2.7.7.4, ec:2.5.1.48, ec:4.4.1.1, ec:6.1.1.10, ec:4.4.1.16	12	ec:1.8.1.9, ec:2.1.1.13, ec:2.1.1.14, ec:2.7.7.4, ec:2.5.1.48, ec:4.4.1.1, ec:6.1.1.10, ec:4.4.1.16	16	ec:1.8.1.9, ec:2.7.9.3, ec:2.5.1.48, ec:2.1.1.13, ec:2.7.7.4, ec:2.9.1.1, ec:6.1.1.10, ec:4.4.1.16
map00460	Cyanoamino acid metabolism	5	ec:3.2.1.21, ec:2.1.2.1	5	ec:3.4.19.13, ec:2.1.2.1, ec:3.5.1.1, ec:3.2.1.21	4	ec:3.2.1.21, ec:2.1.2.1, ec:3.4.19.13	4	ec:3.4.19.13, ec:2.1.2.1, ec:3.5.1.1	6	ec:3.2.1.21, ec:3.4.19.13, ec:2.1.2.1	6	ec:2.1.2.1, ec:2.3.2.2, ec:3.2.1.21, ec:3.4.19.13	4	ec:3.4.19.13, ec:2.1.2.1, ec:3.2.1.21	8	ec:3.2.1.21, ec:3.4.19.13, ec:2.1.2.1, ec:3.5.1.1	8	ec:3.2.1.21, ec:2.1.2.1, ec:3.4.19.13, ec:3.5.1.1	6	ec:3.4.19.13, ec:2.1.2.1, ec:3.5.1.1, ec:3.5.5.1	5	ec:2.1.2.1, ec:3.4.19.13, ec:3.5.1.1, ec:3.5.1.49, ec:3.2.1.21	5	ec:2.1.2.1, ec:3.4.19.13, ec:3.5.1.1, ec:3.5.1.49, ec:3.2.1.21	8	ec:2.1.2.1, ec:3.4.19.13, ec:3.5.1.1, ec:3.5.1.49, ec:3.2.1.21
map00471	D-Glutamine and D-glutamate metabolism	2	ec:6.3.2.8, ec:6.3.2.9	2	ec:5.1.1.3, ec:6.3.2.8	5	ec:5.1.1.3, ec:1.4.1.3, ec:6.3.2.8, ec:6.3.2.9	3	ec:3.5.1.2, ec:6.3.2.8, ec:6.3.2.9	4	ec:6.3.2.8, ec:5.1.1.3, ec:6.3.2.9	4	ec:5.1.1.3, ec:6.3.2.8, ec:6.3.2.9	4	ec:6.3.2.8, ec:5.1.1.3, ec:6.3.2.9	4	ec:6.3.2.8, ec:1.4.1.3, ec:5.1.1.3	4	ec:6.3.2.8, ec:1.4.1.3, ec:5.1.1.3	5	ec:6.3.2.8, ec:1.4.1.3, ec:5.1.1.3, ec:6.3.2.9	3	ec:3.5.1.2, ec:6.3.2.8, ec:6.3.2.9	3	ec:3.5.1.2, ec:6.3.2.8, ec:6.3.2.9	6	ec:1.4.1.3, ec:5.1.1.3, ec:6.3.2.8, ec:6.3.2.9
map00472	D-Arginine and D-ornithine metabolism	0		0		0		0		1	ec:2.6.1.21	1	ec:2.6.1.21	1	ec:2.6.1.21	1	ec:2.6.1.21	0		1	ec:2.6.1.21	0		0		0
map00473	D-Alanine metabolism	2	ec:5.1.1.1, ec:6.3.2.4	2	ec:5.1.1.1, ec:6.3.2.4	2	ec:5.1.1.1, ec:6.3.2.4	2	ec:5.1.1.1, ec:6.3.2.4	3	ec:2.6.1.21, ec:5.1.1.1, ec:6.3.2.4	3	ec:2.6.1.21, ec:5.1.1.1, ec:6.3.2.4	3	ec:2.6.1.21, ec:5.1.1.1, ec:6.3.2.4	2	ec:2.6.1.21, ec:5.1.1.1	2	ec:5.1.1.1	3	ec:2.6.1.21, ec:5.1.1.1, ec:6.3.2.4	2	ec:5.1.1.1, ec:6.3.2.4	2	ec:5.1.1.1, ec:6.3.2.4	4	ec:5.1.1.1, ec:6.3.2.4
map00480	Glutathione metabolism	20	ec:2.5.1.18, ec:1.1.1.44, ec:1.1.1.49, ec:3.4.11.1, ec:1.1.1.42, ec:1.8.1.7, ec:1.11.1.9, ec:3.4.11.2, ec:4.1.1.17, ec:6.3.2.2, ec:6.3.2.3	18	ec:3.4.11.1, ec:6.3.1.8, ec:1.1.1.42, ec:3.4.19.13, ec:3.4.11.2, ec:1.1.1.44, ec:1.1.1.49, ec:2.5.1.16, ec:3.5.2.9, ec:1.17.4.1	10	ec:1.11.1.9, ec:3.4.11.2, ec:1.1.1.42, ec:1.1.1.44, ec:1.1.1.49, ec:3.4.19.13, ec:2.5.1.16, ec:3.4.11.1	18	ec:2.5.1.18, ec:1.11.1.9, ec:3.4.19.13, ec:3.4.11.1, ec:1.1.1.42, ec:1.8.1.7, ec:2.5.1.16, ec:3.4.11.2, ec:6.3.2.2, ec:6.3.2.3	16	ec:2.5.1.18, ec:3.4.19.13, ec:3.4.11.1, ec:1.1.1.42, ec:1.8.1.7, ec:1.11.1.9, ec:4.1.1.17, ec:6.3.2.2, ec:6.3.2.3	15	ec:1.1.1.42, ec:1.1.1.49, ec:1.11.1.9, ec:1.8.1.7, ec:2.3.2.2, ec:2.5.1.18, ec:3.4.11.1, ec:3.4.19.13, ec:4.1.1.17, ec:6.3.2.2, ec:6.3.2.3	20	ec:2.5.1.18, ec:1.8.1.7, ec:3.4.19.13, ec:3.4.11.1, ec:1.1.1.42, ec:1.1.1.49, ec:3.5.2.9, ec:4.1.1.17, ec:6.3.2.2, ec:6.3.2.3	9	ec:1.1.1.42, ec:1.11.1.9, ec:3.4.19.13, ec:1.1.1.44, ec:1.1.1.49, ec:3.4.11.2	9	ec:1.1.1.42, ec:3.4.11.2, ec:1.1.1.44, ec:1.1.1.49, ec:3.4.19.13, ec:1.17.4.1	32	ec:2.5.1.18, ec:3.4.19.13, ec:6.3.2.2, ec:1.1.1.42, ec:1.11.1.9, ec:1.1.1.49, ec:1.8.1.7, ec:3.4.11.1, ec:3.4.11.2, ec:3.5.2.9, ec:4.1.1.17, ec:6.3.2.3	11	ec:1.1.1.49, ec:1.1.1.44, ec:1.1.1.42, ec:3.4.19.13, ec:2.5.1.16, ec:3.4.11.1, ec:3.4.11.2, ec:6.3.2.2	12	ec:1.1.1.49, ec:1.1.1.44, ec:1.1.1.42, ec:1.11.1.9, ec:3.4.19.13, ec:2.5.1.16, ec:3.4.11.1, ec:3.4.11.2, ec:6.3.2.2	12	ec:1.1.1.49, ec:3.4.19.13, ec:3.4.11.1, ec:3.4.11.2, ec:1.1.1.42, ec:1.1.1.44, ec:1.8.1.7, ec:1.11.1.9
map00500	Starch and sucrose metabolism	25	ec:3.2.1.26, ec:3.2.1.21, ec:2.7.1.4, ec:3.2.1.20, ec:1.1.1.22, ec:2.4.1.1, ec:2.4.1.18, ec:2.4.1.21, ec:2.7.1.2, ec:2.7.7.9, ec:2.7.7.27, ec:3.2.1.3, ec:3.2.1.37, ec:3.2.1.65, ec:5.3.1.9, ec:5.4.2.2, ko:K02438, ec:5.1.3.6	43	ec:1.1.1.22, ec:2.4.1.12, ec:2.4.1.18, ec:2.7.1.2, ec:3.2.1.4, ko:K02438, ec:2.4.1.11, ec:3.2.1.20, ec:3.2.1.141, ec:5.4.99.16, ec:2.4.1.1, ec:2.4.1.21, ec:2.7.1.4, ec:2.7.7.9, ec:3.1.1.11, ec:3.2.1.28, ec:3.2.1.37, ec:3.2.1.65, ec:5.3.1.9, ec:5.4.2.2, ec:5.4.2.6, ec:3.2.1.21, ec:5.4.99.15, ec:3.1.3.12, ec:2.4.99.16, ec:3.6.1.21	19	ec:2.7.1.2, ec:3.2.1.20, ec:3.2.1.21, ec:1.1.1.22, ec:2.4.1.1, ec:2.4.1.18, ec:2.4.1.21, ec:2.4.1.25, ec:2.7.7.9, ec:2.7.7.27, ec:2.7.7.33, ec:3.1.1.11, ec:3.2.1.3, ec:3.6.1.9, ec:5.3.1.9, ec:5.4.2.8	8	ec:1.1.1.22, ec:2.4.1.15, ec:2.7.7.9, ec:3.1.3.12, ec:3.2.1.4, ec:5.3.1.9, ec:5.1.3.6, ec:5.4.2.8	15	ec:3.2.1.21, ec:3.2.1.20, ec:1.1.1.22, ec:2.4.1.15, ec:2.7.7.9, ec:3.1.1.11, ec:3.1.3.12, ec:3.2.1.3, ec:5.3.1.9, ec:5.4.2.2, ec:5.1.3.6, ec:5.4.2.8	15	ec:2.4.1.15, ec:2.7.1.2, ec:2.7.1.4, ec:2.7.7.9, ec:3.1.3.12, ec:3.2.1.20, ec:3.2.1.21, ec:3.2.1.3, ec:3.2.1.4, ec:5.3.1.9, ec:5.4.2.2, ec:5.4.2.8	13	ec:3.2.1.20, ec:1.1.1.22, ec:2.4.1.15, ec:2.7.1.2, ec:2.7.1.4, ec:2.7.7.9, ec:3.1.3.12, ec:3.2.1.3, ec:5.3.1.9, ec:3.2.1.21, ec:5.1.3.6, ec:5.4.2.8	26	ec:3.2.1.21, ec:3.2.1.1, ec:3.2.1.4, ec:2.4.1.18, ec:2.4.1.21, ec:3.2.1.20, ec:1.1.1.22, ec:2.4.1.14, ec:2.4.1.25, ec:2.7.1.2, ec:2.7.1.4, ec:2.7.7.27, ec:3.1.1.11, ec:3.2.1.26, ec:5.3.1.9, ec:5.4.2.2	22	ec:3.2.1.21, ec:2.4.1.21, ec:2.4.1.25, ec:3.2.1.1, ec:1.1.1.22, ec:2.4.1.18, ec:2.7.1.2, ec:2.7.7.27, ec:3.1.1.11, ec:3.2.1.4, ec:3.2.1.20, ec:3.2.1.28, ec:3.2.1.141, ec:5.4.2.2, ec:5.1.3.6	7	ec:5.3.1.9, ec:1.1.1.22, ec:2.4.1.15, ec:2.7.1.2, ec:2.7.7.9, ec:5.1.3.6	26	ec:2.4.1.1, ko:K02438, ec:1.1.1.22, ec:2.4.1.15, ec:2.4.1.18, ec:2.4.1.25, ec:2.7.1.2, ec:2.7.7.9, ec:2.7.7.27, ec:3.1.3.12, ec:3.2.1.4, ec:3.2.1.10, ec:3.2.1.20, ec:3.2.1.141, ec:5.3.1.9, ec:5.4.2.2, ec:2.7.1.69, ec:3.2.1.21, ec:5.4.99.15, ec:2.7.1.175, ec:2.4.99.16, ec:2.4.1.21, ec:2.4.1.11	26	ec:2.4.1.1, ko:K02438, ec:1.1.1.22, ec:2.4.1.15, ec:2.4.1.18, ec:2.4.1.25, ec:2.7.1.2, ec:2.7.7.9, ec:2.7.7.27, ec:3.1.3.12, ec:3.2.1.4, ec:3.2.1.10, ec:3.2.1.20, ec:3.2.1.141, ec:5.3.1.9, ec:5.4.2.2, ec:2.7.1.69, ec:3.2.1.21, ec:5.4.99.15, ec:2.7.1.175, ec:2.4.99.16, ec:2.4.1.21, ec:2.4.1.11	17	ec:2.7.1.2, ec:1.1.1.22, ec:2.4.1.1, ec:2.4.1.15, ec:2.4.1.18, ec:2.7.1.4, ec:2.7.7.9, ec:3.1.3.12, ec:3.2.1.20, ec:5.3.1.9, ko:K02438, ec:2.4.1.64, ec:5.4.99.16, ec:3.2.1.21, ec:2.7.1.175, ec:2.4.99.16
map00510	N-Glycan biosynthesis	1	ec:2.4.1.83	3	ec:2.4.1.83	1	ec:2.4.1.83	3	ec:2.4.1.83	1	ec:2.4.1.83	0		2	ec:2.4.1.83, ec:3.2.1.113	0		1	ec:2.4.1.83	1	ec:2.4.1.144	1	ec:2.4.1.83	1	ec:2.4.1.83	1	ec:2.4.1.83
map00511	Other glycan degradation	7	ec:3.2.1.24, ec:3.2.1.51, ec:3.2.1.25, ec:3.2.1.52	14	ec:3.2.1.51, ec:3.2.1.52, ec:3.2.1.18, ec:3.2.1.23, ec:3.5.1.26	2	ec:3.5.1.26, ec:3.2.1.52	0		1	ec:3.5.1.26	1	ec:3.5.1.26	1	ec:3.5.1.26	27	ec:3.2.1.23, ec:3.2.1.51, ec:3.2.1.52, ec:3.2.1.45, ec:3.2.1.25, ec:3.2.1.18, ec:3.5.1.26	9	ec:3.2.1.23, ec:3.2.1.45, ec:3.2.1.52, ec:3.5.1.26, ec:3.2.1.51	0		0		0		0
map00512	Mucin type O-Glycan biosynthesis	0		0		0		0		0		0		0		0		0		0		0		0		0
map00513	Various types of N-glycan biosynthesis	0		0		0		0		0		0		1	ec:3.2.1.113	0		0		0		0		0		0
map00514	Other types of O-glycan biosynthesis	0		0		0		0		0		0		0		0		0		0		0		0		0
map00520	Amino sugar and nucleotide sugar metabolism	39	ec:2.6.1.16, ec:3.2.1.52, ec:3.5.1.25, ec:2.5.1.7, ec:2.7.1.4, ec:5.1.3.2, ec:1.1.1.22, ec:1.1.1.132, ec:1.3.1.98, ec:2.7.1.2, ec:2.7.1.59, ec:2.7.1.63, ec:2.7.7.9, ec:2.7.7.13, ec:2.7.7.27, ec:3.2.1.37, ec:3.2.1.55, ec:4.1.3.3, ec:5.1.3.14, ec:5.3.1.9, ec:5.4.2.2, ec:5.4.2.8, ec:1.1.1.336, ec:3.5.99.6, ec:2.7.1.69, ec:5.4.2.10, ec:2.7.7.23, ec:4.2.1.126, ec:5.1.3.6	49	ec:1.1.1.22, ec:3.2.1.14, ec:2.7.1.2, ec:2.7.1.6, ec:4.2.1.47, ec:5.1.3.2, ec:2.7.7.13, ec:3.2.1.52, ec:5.1.3.8, ec:5.1.3.10, ec:1.3.1.98, ec:2.5.1.7, ec:2.7.1.4, ec:2.7.7.9, ec:3.2.1.37, ec:3.2.1.55, ec:3.5.1.25, ec:4.1.3.3, ec:2.5.1.56, ec:5.1.3.14, ec:5.3.1.8, ec:5.3.1.9, ec:5.4.2.2, ec:5.4.2.8, ec:1.1.1.271, ko:K02474, ec:3.5.99.6, ec:4.2.1.126, ec:2.7.1.43	35	ec:5.1.3.2, ec:2.6.1.16, ec:2.7.1.2, ec:3.2.1.52, ec:5.1.3.14, ec:1.1.1.22, ec:1.3.1.98, ec:2.5.1.7, ec:2.7.7.9, ec:2.7.7.13, ec:2.7.7.27, ec:2.7.7.33, ec:3.2.1.132, ec:3.5.1.25, ec:4.2.1.45, ec:5.3.1.8, ec:2.7.1.69, ec:5.4.2.10, ec:2.7.7.23, ec:4.2.1.126, ec:5.1.3.10, ec:1.1.1.136, ec:5.3.1.9, ec:5.4.2.8	18	ec:5.1.3.2, ec:1.1.1.22, ec:1.3.1.98, ec:2.5.1.7, ec:2.6.1.16, ec:2.7.7.9, ec:2.7.7.13, ec:3.2.1.14, ec:3.2.1.52, ec:4.2.1.47, ec:5.3.1.9, ko:K02474, ec:5.4.2.10, ec:2.7.7.23, ec:5.1.3.6, ec:2.4.2.53, ec:5.4.2.8	17	ec:1.1.1.22, ec:1.3.1.98, ec:2.5.1.7, ec:2.6.1.16, ec:2.7.7.9, ec:3.2.1.52, ec:5.3.1.8, ec:5.3.1.9, ec:5.4.2.2, ec:1.1.1.336, ec:2.7.1.69, ec:5.4.2.10, ec:2.7.7.23, ec:3.13.1.1, ec:5.1.3.6, ec:5.1.3.10, ec:5.4.2.8	20	ec:1.1.1.22, ec:1.1.1.336, ec:1.3.1.98, ec:2.3.1.157, ec:2.5.1.7, ec:2.6.1.16, ec:2.7.1.2, ec:2.7.1.4, ec:2.7.1.69, ec:2.7.7.23, ec:2.7.7.9, ec:3.13.1.1, ec:3.2.1.52, ec:5.1.3.10, ec:5.1.3.6, ec:5.3.1.9, ec:5.4.2.10, ec:5.4.2.2, ec:5.4.2.8, ko:K00992, ko:K07102	16	ec:1.1.1.22, ec:1.3.1.98, ec:2.5.1.7, ec:2.6.1.16, ec:2.7.1.2, ec:2.7.1.4, ec:2.7.7.9, ec:3.2.1.52, ec:5.1.3.14, ec:5.3.1.9, ec:2.7.1.69, ec:5.4.2.10, ec:2.7.7.23, ec:3.13.1.1, ec:5.1.3.6, ec:5.4.2.8	32	ec:3.2.1.52, ec:5.1.3.2, ec:2.7.7.13, ec:4.2.1.47, ec:1.1.1.22, ec:1.3.1.98, ec:2.5.1.7, ec:2.7.1.2, ec:2.7.1.4, ec:2.7.1.6, ec:2.7.7.27, ec:3.2.1.14, ec:3.2.1.55, ec:5.3.1.8, ec:5.3.1.9, ec:5.4.2.2, ec:5.4.2.8, ec:1.1.1.271, ko:K02474, ec:3.5.99.6, ec:4.2.1.126, ec:3.2.1.184, ec:2.5.1.101	27	ec:4.2.1.126, ec:5.1.3.2, ec:5.3.1.8, ec:3.5.99.6, ec:3.2.1.52, ec:1.1.1.22, ec:1.1.1.132, ec:1.3.1.98, ec:2.5.1.7, ec:2.7.1.2, ec:2.7.1.6, ec:2.7.7.13, ec:2.7.7.27, ec:3.2.1.55, ec:3.5.1.25, ec:5.4.2.2, ec:5.4.2.8, ko:K02474, ec:5.1.3.6, ec:2.3.1.201	28	ec:1.17.1.1, ec:4.2.1.47, ec:5.1.3.2, ec:5.3.1.9, ec:1.1.1.22, ec:1.3.1.98, ec:2.5.1.7, ec:2.6.1.16, ec:2.7.1.2, ec:2.7.7.9, ec:2.7.7.13, ec:3.2.1.52, ec:5.1.3.14, ec:5.4.2.8, ec:1.1.1.271, ko:K02474, ec:5.4.2.10, ec:2.7.7.23, ec:5.1.3.6, ec:1.1.1.335, ec:2.6.1.98, ec:2.3.1.201, ec:5.3.1.8	25	ec:5.1.3.2, ec:5.4.2.8, ec:1.1.1.22, ec:1.3.1.98, ec:2.5.1.7, ec:2.6.1.16, ec:2.7.1.2, ec:2.7.1.6, ec:2.7.1.63, ec:2.7.7.9, ec:2.7.7.12, ec:2.7.7.13, ec:2.7.7.27, ec:3.2.1.52, ec:3.5.1.25, ec:4.2.1.47, ec:5.3.1.8, ec:5.3.1.9, ec:5.4.2.2, ec:3.5.99.6, ec:2.7.1.69, ec:5.4.2.10, ec:2.7.7.23	25	ec:5.1.3.2, ec:5.4.2.8, ec:1.1.1.22, ec:1.3.1.98, ec:2.5.1.7, ec:2.6.1.16, ec:2.7.1.2, ec:2.7.1.6, ec:2.7.1.63, ec:2.7.7.9, ec:2.7.7.12, ec:2.7.7.13, ec:2.7.7.27, ec:3.2.1.52, ec:3.5.1.25, ec:4.2.1.47, ec:5.3.1.8, ec:5.3.1.9, ec:5.4.2.2, ec:3.5.99.6, ec:2.7.1.69, ec:5.4.2.10, ec:2.7.7.23	27	ec:5.1.3.2, ec:1.3.1.98, ec:2.6.1.16, ec:2.7.1.2, ec:4.2.1.47, ec:5.4.2.8, ec:1.1.1.22, ec:2.5.1.7, ec:2.7.1.4, ec:2.7.1.6, ec:2.7.7.9, ec:2.7.7.13, ec:3.2.1.14, ec:3.5.1.25, ec:5.1.3.14, ec:5.3.1.8, ec:5.3.1.9, ec:3.5.99.6, ec:5.4.2.10, ec:2.7.7.23
map00521	Streptomycin biosynthesis	12	ec:3.1.3.25, ec:1.1.1.369, ec:4.2.1.46, ec:1.1.1.133, ec:2.7.1.2, ec:2.7.7.24, ec:5.1.3.13, ec:5.4.2.2	27	ec:1.1.1.369, ec:4.2.1.46, ec:2.7.1.2, ec:2.7.7.24, ec:5.1.3.13, ec:5.5.1.4, ec:1.1.1.133, ec:3.1.3.25, ec:5.4.2.2	12	ec:1.1.1.133, ec:2.7.1.2, ec:4.2.1.46, ec:5.5.1.4, ec:2.7.7.24, ec:3.1.3.25, ec:5.1.3.13, ec:5.4.2.8	6	ec:1.1.1.133, ec:2.7.7.24, ec:3.1.3.25, ec:4.2.1.46, ec:5.1.3.13, ec:5.4.2.8	6	ec:3.1.3.25, ec:4.2.1.46, ec:5.4.2.2, ec:5.5.1.4, ec:5.4.2.8	6	ec:2.7.1.2, ec:3.1.3.25, ec:5.4.2.2, ec:5.4.2.8, ec:5.5.1.4	7	ec:3.1.3.25, ec:1.1.1.133, ec:2.7.1.2, ec:2.7.7.24, ec:4.2.1.46, ec:5.4.2.8	8	ec:2.7.7.24, ec:4.2.1.46, ec:1.1.1.133, ec:2.7.1.2, ec:3.1.3.25, ec:5.4.2.2	9	ec:1.1.1.133, ec:2.7.7.24, ec:2.7.1.2, ec:3.1.3.25, ec:4.2.1.46, ec:5.1.3.13, ec:5.4.2.2	7	ec:1.1.1.133, ec:2.7.1.2, ec:2.7.7.24, ec:3.1.3.25, ec:4.2.1.46, ec:5.1.3.13	12	ec:3.1.3.25, ec:1.1.1.369, ec:1.1.1.133, ec:2.7.1.2, ec:2.7.7.24, ec:4.2.1.46, ec:5.1.3.13, ec:5.4.2.2, ec:5.5.1.4	12	ec:3.1.3.25, ec:1.1.1.369, ec:1.1.1.133, ec:2.7.1.2, ec:2.7.7.24, ec:4.2.1.46, ec:5.1.3.13, ec:5.4.2.2, ec:5.5.1.4	7	ec:2.7.1.2, ec:3.1.3.25, ec:2.7.7.24, ec:4.2.1.46, ec:5.5.1.4
map00522	Biosynthesis of 12-, 14- and 16-membered macrolides	0		0		0		0		0		0		0		0		0		0		0		0		0
map00523	Polyketide sugar unit biosynthesis	5	ec:4.2.1.46, ec:1.1.1.133, ec:2.7.7.24, ec:5.1.3.13	13	ec:4.2.1.46, ec:2.7.7.24, ec:5.1.3.13, ec:1.1.1.133	6	ec:1.1.1.133, ec:4.2.1.46, ec:2.7.7.24, ec:5.1.3.13	4	ec:1.1.1.133, ec:2.7.7.24, ec:4.2.1.46, ec:5.1.3.13	2	ec:4.2.1.46, ec:5.1.3.25	1	ec:5.1.3.25	4	ec:1.1.1.133, ec:2.7.7.24, ec:4.2.1.46, ec:5.1.3.25	5	ec:2.7.7.24, ec:4.2.1.46, ec:1.1.1.133	6	ec:1.1.1.133, ec:2.7.7.24, ec:4.2.1.46, ec:5.1.3.13	5	ec:1.1.1.133, ec:2.7.7.24, ec:4.2.1.46, ec:5.1.3.13	5	ec:1.1.1.133, ec:2.7.7.24, ec:4.2.1.46, ec:5.1.3.13, ec:5.1.3.25	5	ec:1.1.1.133, ec:2.7.7.24, ec:4.2.1.46, ec:5.1.3.13, ec:5.1.3.25	2	ec:2.7.7.24, ec:4.2.1.46
map00524	Butirosin and neomycin biosynthesis	1	ec:2.7.1.2	3	ec:2.7.1.2	2	ec:2.7.1.2	0		0		1	ec:2.7.1.2	1	ec:2.7.1.2	1	ec:2.7.1.2	1	ec:2.7.1.2	1	ec:2.7.1.2	1	ec:2.7.1.2	1	ec:2.7.1.2	2	ec:2.7.1.2
map00531	Glycosaminoglycan degradation	1	ec:3.2.1.52	4	ec:3.2.1.52, ec:3.2.1.50, ec:3.10.1.1	1	ec:3.2.1.52	0		0		1	ec:3.2.1.52	0		5	ec:3.2.1.52	2	ec:3.2.1.52	0		0		0		0
map00532	Glycosaminoglycan biosynthesis - chondroitin sulfate / dermatan sulfate	0		0		0		0		0		0		0		0		0		0		0		0		0
map00533	Glycosaminoglycan biosynthesis - keratan sulfate	0		0		0		0		0		0		0		0		0		0		0		0		0
map00534	Glycosaminoglycan biosynthesis - heparan sulfate / heparin	0		0		0		0		0		0		0		0		0		0		0		0		0
map00540	Lipopolysaccharide biosynthesis	7	ec:2.3.1.129, ec:2.4.1.182, ec:2.7.7.38, ec:2.5.1.55, ec:2.4.99.15, ec:3.5.1.108, ec:2.3.1.191	22	ec:2.3.1.129, ec:2.3.1.191, ec:3.6.1.54, ec:4.2.1.59, ko:K02517, ec:2.4.1.182, ec:2.7.7.38, ec:2.4.99.15, ec:3.1.3.45, ec:5.3.1.28, ec:2.7.7.70, ec:3.1.3.83, ec:5.1.3.20	20	ec:2.4.99.15, ec:2.3.1.191, ko:K02843, ko:K02849, ec:2.3.1.129, ec:2.4.1.182, ec:2.7.1.130, ec:2.7.7.38, ec:2.5.1.55, ko:K02517, ec:3.5.1.108, ec:5.3.1.28, ec:2.7.7.70, ec:3.1.3.83, ec:5.1.3.20, ec:2.7.1.168	13	ko:K02517, ec:2.3.1.129, ec:2.4.1.182, ec:2.7.1.130, ec:2.7.7.38, ec:2.5.1.55, ec:2.4.99.15, ec:3.5.1.108, ec:2.3.1.191, ec:3.6.1.54, ec:3.1.3.45, ec:2.7.1.166	12	ec:2.3.1.129, ec:2.4.1.182, ec:2.7.1.130, ec:2.7.7.38, ec:2.5.1.55, ko:K02517, ec:2.4.99.15, ec:3.5.1.108, ec:2.3.1.191, ec:2.7.7.70, ec:3.1.3.83, ec:5.1.3.20	13	ec:2.3.1.129, ec:2.3.1.191, ec:2.4.1.182, ec:2.4.99.12, ec:2.4.99.13, ec:2.4.99.14, ec:2.4.99.15, ec:2.5.1.55, ec:2.7.1.130, ec:2.7.1.167, ec:2.7.7.38, ec:2.7.7.70, ec:3.1.3.82, ec:3.1.3.83, ec:3.5.1.108, ec:5.1.3.20, ec:5.3.1.13, ko:K02517	12	ec:2.3.1.129, ec:2.4.1.182, ec:2.7.1.130, ec:2.7.7.38, ec:2.5.1.55, ko:K02517, ec:2.4.99.15, ec:3.5.1.108, ec:2.3.1.191, ec:2.7.7.70, ec:3.1.3.83, ec:5.1.3.20	13	ec:2.3.1.129, ec:2.4.1.182, ec:2.7.7.38, ko:K02517, ec:2.4.99.15, ec:2.3.1.191, ko:K02843, ec:3.6.1.54, ec:3.1.3.45, ec:5.3.1.28, ec:3.1.3.83, ec:2.7.1.168, ec:4.2.1.59	15	ec:2.3.1.191, ec:2.3.1.129, ec:2.4.1.182, ec:2.7.7.38, ko:K02517, ec:2.4.99.15, ko:K02843, ec:3.6.1.54, ec:3.1.3.45, ec:5.3.1.28, ec:2.7.1.168, ec:2.7.7.71, ec:4.2.1.59	15	ko:K02517, ec:2.3.1.129, ec:2.4.1.182, ec:2.7.1.130, ec:2.7.7.38, ec:2.5.1.55, ec:2.4.99.15, ec:3.5.1.108, ec:2.3.1.191, ec:3.6.1.54, ec:3.1.3.45, ec:5.3.1.28, ec:3.1.3.83, ec:2.7.1.166	1	ko:K02517	1	ko:K02517	0
map00550	Peptidoglycan biosynthesis	21	ec:2.5.1.7, ec:2.7.8.13, ko:K03587, ko:K05366, ec:3.6.1.27, ec:1.3.1.98, ec:6.3.2.4, ec:6.3.2.8, ec:6.3.2.9, ec:6.3.2.13, ec:6.3.2.10, ec:2.4.1.227, ko:K03980, ko:K05367, ec:3.4.16.4	17	ko:K05366, ec:1.3.1.98, ec:2.5.1.7, ec:2.7.8.13, ec:6.3.2.4, ec:6.3.2.8, ec:6.3.2.13, ec:6.3.2.10, ec:2.4.1.227, ko:K03587, ko:K03814, ko:K05367, ko:K05515, ec:3.6.1.27, ec:3.4.16.4	18	ec:1.3.1.98, ec:2.5.1.7, ec:2.7.8.13, ec:6.3.2.4, ec:6.3.2.8, ec:6.3.2.9, ec:6.3.2.13, ec:6.3.2.10, ec:2.4.1.227, ko:K03587, ko:K03814, ko:K03980, ec:2.4.1.129, ko:K05366, ko:K05515, ec:3.6.1.27, ec:3.4.16.4	20	ec:1.3.1.98, ec:2.5.1.7, ec:2.7.8.13, ec:6.3.2.4, ec:6.3.2.8, ec:6.3.2.9, ec:6.3.2.13, ec:6.3.2.10, ec:2.4.1.227, ko:K03587, ko:K03814, ko:K03980, ec:2.4.1.129, ko:K05366, ko:K05367, ko:K05515, ec:3.6.1.27, ec:3.4.16.4	16	ec:6.3.2.8, ec:1.3.1.98, ec:2.5.1.7, ec:2.7.8.13, ec:6.3.2.4, ec:6.3.2.9, ec:6.3.2.13, ec:6.3.2.10, ec:2.4.1.227, ko:K03587, ko:K03814, ko:K03980, ko:K05366, ko:K05515, ec:3.6.1.27	18	ec:1.3.1.98, ec:2.4.1.227, ec:2.5.1.7, ec:2.7.8.13, ec:3.6.1.27, ec:6.3.2.10, ec:6.3.2.13, ec:6.3.2.4, ec:6.3.2.8, ec:6.3.2.9, ko:K03587, ko:K03814, ko:K05366, ko:K05515, ko:K19302	16	ec:6.3.2.8, ec:1.3.1.98, ec:2.5.1.7, ec:2.7.8.13, ec:6.3.2.4, ec:6.3.2.9, ec:6.3.2.13, ec:6.3.2.10, ec:2.4.1.227, ko:K03587, ko:K03814, ko:K03980, ko:K05366, ko:K05515, ec:3.6.1.27	16	ec:6.3.2.8, ec:3.4.16.4, ec:1.3.1.98, ec:2.5.1.7, ec:2.7.8.13, ec:6.3.2.13, ec:6.3.2.10, ec:2.4.1.227, ko:K03587, ko:K03814, ko:K05366, ko:K05367, ko:K05515, ec:3.6.1.27	15	ec:2.7.8.13, ec:6.3.2.8, ec:1.3.1.98, ec:2.5.1.7, ec:6.3.2.13, ec:6.3.2.10, ec:2.4.1.227, ko:K03814, ko:K05366, ko:K05367, ko:K05515, ec:3.6.1.27, ec:3.4.16.4	20	ko:K05366, ec:6.3.2.8, ec:1.3.1.98, ec:2.5.1.7, ec:2.7.8.13, ec:6.3.2.4, ec:6.3.2.9, ec:6.3.2.13, ec:6.3.2.10, ec:2.4.1.227, ko:K03587, ko:K03814, ko:K03980, ko:K05515, ec:3.6.1.27, ec:3.4.16.4	16	ec:3.4.16.4, ec:1.3.1.98, ec:2.5.1.7, ec:2.7.8.13, ec:6.3.2.4, ec:6.3.2.8, ec:6.3.2.9, ec:6.3.2.13, ec:6.3.2.10, ec:2.4.1.227, ko:K03587, ko:K03980, ec:3.6.1.27	16	ec:3.4.16.4, ec:1.3.1.98, ec:2.5.1.7, ec:2.7.8.13, ec:6.3.2.4, ec:6.3.2.8, ec:6.3.2.9, ec:6.3.2.13, ec:6.3.2.10, ec:2.4.1.227, ko:K03587, ko:K03980, ec:3.6.1.27	18	ec:1.3.1.98, ec:6.3.2.4, ec:3.6.1.27, ec:2.5.1.7, ec:2.7.8.13, ec:6.3.2.8, ec:6.3.2.9, ec:6.3.2.13, ec:6.3.2.10, ec:2.4.1.227, ko:K03587, ko:K03980, ec:2.4.1.129, ko:K05515, ec:3.4.16.4
map00561	Glycerolipid metabolism	16	ec:1.2.1.3, ec:3.2.1.22, ec:2.3.1.51, ec:2.7.1.30, ec:2.3.1.15, ec:2.7.1.29	9	ec:2.7.1.30, ec:1.1.1.2, ec:1.2.1.3, ec:2.3.1.51, ec:2.7.1.31, ec:2.7.1.107, ec:2.3.1.15	6	ec:2.3.1.51, ec:1.2.1.3, ec:3.1.1.3, ec:2.4.1.157	7	ec:2.7.1.107, ec:1.2.1.3, ec:2.3.1.15, ec:2.3.1.51, ec:3.2.1.22, ec:2.7.1.31	5	ec:2.3.1.51, ec:2.7.1.30, ec:2.3.1.15, ec:3.13.1.1	6	ec:2.3.1.15, ec:2.3.1.51, ec:2.7.1.30, ec:3.13.1.1	7	ec:1.2.1.3, ec:2.3.1.51, ec:2.7.1.30, ec:2.3.1.15, ec:3.13.1.1	9	ec:1.2.1.3, ec:2.3.1.51, ec:3.2.1.22, ec:2.7.8.20, ec:2.3.1.15	9	ec:1.2.1.3, ec:2.3.1.51, ec:2.7.1.30, ec:2.7.1.31, ec:2.7.1.107, ec:2.3.1.15	10	ec:1.2.1.3, ec:2.3.1.51, ec:2.7.1.30, ec:2.7.1.107, ec:2.3.1.15	16	ec:1.2.1.3, ec:2.3.1.51, ec:2.7.1.29, ec:2.7.1.31, ec:2.3.1.15, ec:2.7.1.30, ec:3.2.1.22	16	ec:1.2.1.3, ec:2.3.1.51, ec:2.7.1.29, ec:2.7.1.31, ec:2.3.1.15, ec:2.7.1.30, ec:3.2.1.22	14	ec:1.2.1.3, ec:2.3.1.20, ec:2.3.1.51, ec:2.7.1.30, ec:2.7.1.31
map00562	Inositol phosphate metabolism	13	ec:3.1.3.25, ec:1.1.1.369, ec:4.2.1.44, ec:1.2.1.27, ec:5.3.1.1, ec:3.7.1.22, ec:5.3.1.30, ec:2.7.1.92, ec:5.3.99.11	22	ec:1.1.1.369, ec:3.1.4.3, ec:5.5.1.4, ec:4.2.1.44, ec:1.2.1.27, ec:3.1.3.8, ec:3.1.3.25, ec:5.3.1.1, ec:3.7.1.22, ec:5.3.1.30, ec:2.7.1.92	6	ec:5.5.1.4, ec:3.1.3.25, ec:3.1.4.3, ec:5.3.1.1, ec:5.3.99.11	2	ec:3.1.3.25, ec:5.3.1.1	8	ec:3.1.3.25, ec:3.1.4.3, ec:1.2.1.27, ec:3.1.3.8, ec:5.3.1.1, ec:5.5.1.4	8	ec:1.2.1.18, ec:1.2.1.27, ec:3.1.3.25, ec:3.1.3.8, ec:3.1.4.3, ec:5.3.1.1, ec:5.5.1.4	6	ec:3.1.3.8, ec:3.1.3.25, ec:1.2.1.27, ec:5.3.1.1	3	ec:3.1.3.8, ec:3.1.3.25, ec:5.3.1.1	2	ec:3.1.3.25, ec:5.3.1.1	3	ec:1.2.1.27, ec:3.1.3.25, ec:5.3.1.1	14	ec:3.1.3.25, ec:1.1.1.369, ec:1.2.1.27, ec:4.2.1.44, ec:5.3.1.1, ec:5.5.1.4, ec:3.7.1.22, ec:5.3.1.30, ec:2.7.1.92	14	ec:3.1.3.25, ec:1.1.1.369, ec:1.2.1.27, ec:4.2.1.44, ec:5.3.1.1, ec:5.5.1.4, ec:3.7.1.22, ec:5.3.1.30, ec:2.7.1.92	6	ec:3.1.3.25, ec:1.2.1.27, ec:2.7.8.11, ec:5.3.1.1, ec:5.5.1.4
map00563	Glycosylphosphatidylinositol(GPI)-anchor biosynthesis	0		3	ec:3.1.4.50	0		0		0		0		0		0		1	ec:3.1.4.50	0		0		0		0
map00564	Glycerophospholipid metabolism	15	ec:2.3.1.51, ec:3.1.4.46, ko:K06131, ec:2.3.1.15, ec:1.1.1.94, ec:1.1.5.3, ec:2.7.7.41, ec:2.7.8.5, ec:3.1.1.5, ko:K13622	23	ec:3.1.4.46, ec:1.1.1.94, ec:2.7.7.41, ec:3.1.4.3, ko:K13622, ec:1.1.5.3, ec:2.3.1.51, ec:2.7.1.107, ec:2.3.1.15	13	ec:2.3.1.51, ec:2.7.8.5, ec:3.1.4.46, ec:2.7.7.41, ec:3.1.3.27, ec:3.1.4.3, ec:4.1.1.65, ko:K13622	17	ec:2.7.1.107, ec:2.7.7.41, ec:2.7.8.5, ec:1.1.1.94, ec:2.3.1.15, ec:2.3.1.51, ec:3.1.1.4, ec:3.1.3.27, ec:4.1.1.65, ko:K06131, ko:K06132, ko:K13622, ko:K13623, ec:2.7.8.8	14	ec:3.1.4.46, ec:2.7.8.5, ec:3.1.4.3, ec:1.1.1.94, ec:2.3.1.51, ec:2.7.7.41, ec:3.1.1.5, ec:2.3.1.15, ec:6.2.1.20	15	ec:1.1.1.94, ec:2.3.1.15, ec:2.3.1.40, ec:2.3.1.51, ec:2.7.7.41, ec:2.7.8.5, ec:3.1.1.5, ec:3.1.4.3, ec:3.1.4.46, ec:6.2.1.20, ko:K08744	9	ec:1.1.1.94, ec:2.3.1.51, ec:2.7.7.41, ec:2.7.8.5, ec:3.1.1.5, ec:3.1.4.46, ec:2.3.1.15, ec:6.2.1.20	10	ec:1.1.1.94, ec:2.3.1.51, ec:2.7.7.41, ec:3.1.4.46, ec:2.3.1.15, ko:K06131, ec:2.7.8.8	12	ec:1.1.1.94, ec:3.1.4.46, ec:1.1.5.3, ec:2.3.1.51, ec:2.7.1.107, ec:2.7.7.41, ec:2.3.1.15, ec:2.7.8.8	21	ec:2.3.1.51, ec:2.7.7.41, ec:3.1.4.46, ec:4.1.1.65, ko:K06131, ko:K06132, ec:1.1.1.94, ec:2.7.1.107, ec:2.7.8.5, ec:3.1.3.27, ec:2.3.1.15, ec:4.3.1.7, ec:2.7.8.8	16	ec:2.7.8.5, ec:1.1.1.94, ec:1.1.5.3, ec:2.3.1.51, ec:2.3.1.15, ec:2.7.7.41, ec:3.1.4.46, ec:4.1.1.65, ec:4.3.1.7, ec:2.7.8.8	16	ec:2.7.8.5, ec:1.1.1.94, ec:1.1.5.3, ec:2.3.1.51, ec:2.3.1.15, ec:2.7.7.41, ec:3.1.4.46, ec:4.1.1.65, ec:4.3.1.7, ec:2.7.8.8	19	ec:2.3.1.51, ec:2.7.8.5, ec:3.1.4.46, ec:1.1.5.3, ec:2.7.7.39, ec:1.1.1.94, ec:2.7.7.41, ec:2.7.8.11, ec:4.3.1.7, ko:K06131
map00565	Ether lipid metabolism	0		3	ec:3.1.4.3	2	ec:2.5.1.26, ec:3.1.4.3	1	ec:3.1.1.4	2	ec:3.1.4.3	2	ec:3.1.4.3	0		0		0		0		1	ec:2.5.1.26	1	ec:2.5.1.26	2	ec:2.5.1.26
map00590	Arachidonic acid metabolism	1	ec:1.11.1.9	0		2	ec:1.11.1.9	3	ec:1.11.1.9, ec:3.1.1.4	1	ec:1.11.1.9	1	ec:1.11.1.9	0		2	ec:1.11.1.9	0		2	ec:1.11.1.9	0		1	ec:1.11.1.9	1	ec:1.11.1.9
map00591	Linoleic acid metabolism	0		2	ko:K00100, ec:1.14.19.3	0		1	ec:3.1.1.4	0		0		0		4	ko:K00100, ec:1.14.19.3	1	ec:1.14.19.3	0		2	ec:1.14.19.3	2	ec:1.14.19.3	3	ko:K00100
map00592	alpha-Linolenic acid metabolism	0		1	ec:2.3.1.16	1	ec:2.3.1.16	2	ec:2.3.1.16, ec:3.1.1.4	0		0		0		1	ec:2.3.1.16	1	ec:2.3.1.16	1	ec:2.3.1.16	2	ec:1.3.3.6, ec:2.3.1.16	2	ec:1.3.3.6, ec:2.3.1.16	2	ec:1.3.3.6, ec:2.3.1.16
map00600	Sphingolipid metabolism	5	ec:3.2.1.22	6	ec:3.1.6.1, ec:3.2.1.18, ec:3.2.1.23	1	ec:2.4.1.80	1	ec:3.2.1.22	0		0		0		12	ec:3.2.1.23, ec:3.2.1.45, ec:3.2.1.22, ec:3.2.1.18	5	ec:3.2.1.23, ec:3.2.1.45	0		10	ec:3.1.6.1, ec:3.2.1.22	10	ec:3.1.6.1, ec:3.2.1.22	3	ec:3.1.6.1, ec:2.4.1.80
map00601	Glycosphingolipid biosynthesis - lacto and neolacto series	0		0		0		0		0		0		0		0		0		0		0		0		0
map00603	Glycosphingolipid biosynthesis - globo series	6	ec:3.2.1.22, ec:3.2.1.52	2	ec:3.2.1.52	1	ec:3.2.1.52	1	ec:3.2.1.22	0		0		0		7	ec:3.2.1.52, ec:3.2.1.22	2	ec:3.2.1.52	0		1	ec:3.2.1.22	1	ec:3.2.1.22	0
map00604	Glycosphingolipid biosynthesis - ganglio series	1	ec:3.2.1.52	2	ec:3.2.1.52	1	ec:3.2.1.52	0		0		0		0		5	ec:3.2.1.52	2	ec:3.2.1.52	0		0		0		0
map00620	Pyruvate metabolism	38	ec:1.1.2.3, ec:1.2.1.3, ec:2.3.1.9, ec:1.8.1.4, ec:2.3.1.12, ec:2.3.3.13, ec:1.1.1.37, ec:1.1.1.40, ec:1.2.4.1, ec:2.7.1.40, ec:2.7.9.1, ec:2.7.9.2, ec:3.1.2.6, ec:3.6.1.7, ec:4.1.1.49, ec:2.3.3.9, ec:4.2.1.2, ec:4.4.1.5, ec:6.2.1.1, ec:6.4.1.1, ec:6.4.1.2, ko:K02160, ec:1.1.1.28, ec:1.2.1.22, ec:1.1.1.81	25	ec:6.4.1.3, ec:2.7.9.2, ec:6.4.1.2, ec:1.1.1.37, ec:1.1.1.40, ec:1.1.5.4, ec:1.2.1.3, ko:K00138, ec:1.2.4.1, ec:1.8.1.4, ec:2.3.1.9, ec:2.3.1.12, ec:2.7.1.40, ec:2.3.3.13, ec:6.2.1.1, ko:K02160, ec:1.1.1.28, ec:2.8.3.18	25	ec:6.2.1.1, ec:6.4.1.2, ec:1.1.1.37, ec:1.1.1.38, ec:1.1.2.4, ec:1.2.1.3, ko:K00138, ec:1.2.4.1, ec:1.8.1.4, ec:2.3.1.8, ec:2.3.1.9, ec:2.3.1.12, ec:2.7.1.40, ec:2.7.2.1, ec:3.1.2.6, ec:3.6.1.7, ec:4.1.1.32, ec:2.3.3.13, ec:4.2.1.2, ko:K02160	31	ec:1.8.1.4, ec:2.3.1.9, ec:2.3.1.12, ec:1.1.1.37, ec:1.1.1.40, ec:1.2.1.3, ko:K00138, ec:1.2.4.1, ec:2.3.1.8, ec:2.7.1.40, ec:2.7.2.1, ec:2.7.9.2, ec:3.1.2.6, ec:3.6.1.7, ec:4.1.1.31, ec:4.1.1.32, ec:2.3.3.13, ec:4.2.1.2, ec:4.4.1.5, ec:6.2.1.1, ec:6.4.1.2, ko:K02160, ec:1.1.1.28, ec:1.2.1.22	28	ec:2.3.1.9, ec:1.8.1.4, ec:1.1.1.37, ec:1.1.1.40, ec:1.1.2.3, ko:K00138, ec:1.2.4.1, ec:2.3.1.12, ec:2.7.1.40, ec:2.7.9.1, ec:3.1.2.6, ec:4.1.1.31, ec:2.3.3.9, ec:2.3.3.13, ec:4.4.1.5, ec:6.2.1.1, ec:6.4.1.2, ko:K02160, ec:2.8.3.18	29	ec:1.1.1.37, ec:1.1.1.40, ec:1.1.2.3, ec:1.2.4.1, ec:1.8.1.4, ec:2.3.1.12, ec:2.3.1.9, ec:2.3.3.13, ec:2.3.3.9, ec:2.7.1.40, ec:2.7.9.1, ec:2.8.3.18, ec:3.1.2.6, ec:4.1.1.31, ec:4.2.1.2, ec:4.4.1.5, ec:6.2.1.1, ec:6.3.4.14, ec:6.4.1.2, ko:K00138, ko:K02160	28	ec:1.8.1.4, ec:2.3.1.9, ec:1.2.1.3, ec:1.1.1.37, ec:1.1.1.40, ec:1.2.4.1, ec:2.3.1.12, ec:2.7.1.40, ec:2.7.9.1, ec:3.1.2.6, ec:4.1.1.31, ec:4.1.1.32, ec:2.3.3.9, ec:4.2.1.2, ec:4.4.1.5, ec:6.2.1.1, ec:6.4.1.2, ko:K02160	24	ec:2.3.1.9, ec:1.2.1.3, ec:1.1.1.37, ec:1.1.1.40, ec:1.1.5.4, ko:K00138, ec:1.2.4.1, ec:1.8.1.4, ec:2.3.1.12, ec:2.7.1.40, ec:3.1.2.6, ec:4.1.1.3, ec:4.1.1.49, ec:2.3.3.13, ec:4.2.1.2, ec:6.2.1.1, ec:6.4.1.2, ec:2.8.3.18	22	ec:1.2.1.3, ec:1.2.4.1, ec:2.3.1.9, ec:2.7.9.2, ec:1.1.1.37, ec:1.1.1.40, ko:K00138, ec:1.8.1.4, ec:2.3.1.12, ec:2.7.1.40, ec:3.6.1.7, ec:4.1.1.49, ec:4.2.1.2, ec:6.2.1.1, ec:6.4.1.2	54	ec:2.3.1.9, ec:1.2.1.3, ec:1.1.1.40, ec:1.2.4.1, ec:1.8.1.4, ec:1.1.2.3, ec:4.1.1.31, ec:2.3.3.13, ec:4.4.1.5, ec:6.2.1.1, ec:1.1.1.37, ec:1.1.2.4, ec:1.3.5.4, ec:2.3.1.12, ec:2.7.1.40, ec:2.7.9.2, ec:3.1.2.6, ec:4.1.1.32, ec:2.3.3.9, ec:4.2.1.2, ec:6.4.1.2, ko:K02160, ec:1.1.1.81	64	ec:2.3.1.9, ec:1.2.1.3, ec:1.8.1.4, ec:1.2.1.10, ec:1.1.2.3, ec:2.3.1.12, ec:2.7.9.2, ec:2.3.3.9, ec:2.3.3.13, ec:6.2.1.1, ec:6.4.1.3, ec:1.1.1.37, ec:1.1.1.38, ec:1.1.5.4, ko:K00138, ec:1.2.5.1, ec:1.2.4.1, ec:2.7.1.40, ec:2.7.2.1, ec:3.6.1.7, ec:4.1.1.31, ec:4.1.1.32, ec:4.2.1.2, ec:4.4.1.5, ec:6.4.1.1, ec:6.4.1.2, ec:2.3.1.8	62	ec:2.3.1.9, ec:1.2.1.3, ec:1.2.1.10, ec:1.1.2.3, ec:1.8.1.4, ec:2.3.1.12, ec:2.7.9.2, ec:2.3.3.13, ec:6.2.1.1, ec:6.4.1.3, ec:1.1.1.37, ec:1.1.1.38, ec:1.1.5.4, ko:K00138, ec:1.2.5.1, ec:1.2.4.1, ec:2.7.1.40, ec:2.7.2.1, ec:3.6.1.7, ec:4.1.1.31, ec:4.1.1.32, ec:2.3.3.9, ec:4.2.1.2, ec:4.4.1.5, ec:6.4.1.1, ec:6.4.1.2, ec:2.3.1.8	55	ec:2.3.1.9, ec:1.2.1.3, ec:2.3.1.12, ec:2.3.3.13, ec:1.1.1.38, ec:1.1.2.3, ec:1.2.4.1, ec:1.8.1.4, ec:6.2.1.1, ec:6.4.1.2, ec:1.2.1.10, ec:1.1.1.37, ko:K00138, ec:1.3.5.4, ec:2.7.1.40, ec:4.1.1.32, ec:4.2.1.2, ec:6.4.1.1, ec:6.4.1.3
map00621	Dioxin degradation	4	ec:5.3.2.6, ec:1.14.13.1	1	ec:5.3.2.6	0		0		1	ec:4.2.1.80	1	ec:4.2.1.80	1	ec:4.2.1.80	0		0		2	ec:1.14.13.1	8	ec:4.1.3.39, ec:1.2.1.10, ec:4.1.1.77, ec:4.2.1.80	8	ec:4.1.3.39, ec:1.2.1.10, ec:4.1.1.77, ec:4.2.1.80	5	ec:4.1.3.39, ec:1.2.1.10, ec:4.2.1.80
map00622	Xylene degradation	3	ec:5.3.2.6	1	ec:5.3.2.6	1	ec:1.2.1.85	1	ec:1.2.1.85	1	ec:4.2.1.80	1	ec:4.2.1.80	1	ec:4.2.1.80	0		1	ec:1.2.1.85	3	ec:1.2.1.28, ec:1.14.12.10	10	ec:4.1.3.39, ec:1.2.1.10, ec:1.1.1.90, ec:4.1.1.77, ec:4.2.1.80	10	ec:4.1.3.39, ec:1.2.1.10, ec:1.1.1.90, ec:4.1.1.77, ec:4.2.1.80	7	ec:4.1.3.39, ec:1.2.1.10, ec:4.2.1.80, ec:1.14.12.10, ec:1.13.11.14
map00623	Toluene degradation	1	ec:3.1.1.45	2	ec:3.1.1.45	3	ec:3.1.1.45	3	ec:3.1.1.45	2	ec:3.1.1.45	1	ec:3.1.1.45	1	ec:3.1.1.45	1	ec:3.1.1.45	1	ec:3.1.1.45	4	ec:1.2.1.28, ec:3.1.1.45	7	ec:3.1.1.45, ec:1.1.1.90, ko:K00492	6	ec:3.1.1.45, ec:1.1.1.90	1	ec:1.13.11.1
map00624	Polycyclic aromatic hydrocarbon degradation	1	ec:1.14.13.1	1	ko:K00517	1	ec:1.13.11.3	1	ec:1.13.11.3	0		0		0		1	ec:1.13.11.3	1	ec:1.13.11.3	14	ec:1.14.13.1, ec:1.13.11.8, ko:K14578, ec:1.13.11.3, ko:K00517, ec:1.14.12.15, ec:1.3.1.53, ko:K18077	5	ko:K00517, ec:1.13.11.3, ko:K00492	4	ko:K00517, ec:1.13.11.3	3	ko:K00517
map00625	Chloroalkane and chloroalkene degradation	5	ec:1.2.1.3, ec:1.1.1.284, ec:3.8.1.2	5	ko:K00100, ec:1.2.1.3, ec:1.2.1.46, ec:3.8.1.2, ec:1.1.1.1	1	ec:1.2.1.3	6	ec:1.1.2.8, ec:1.1.1.284, ec:1.2.1.3, ec:1.1.1.1, ec:1.1.2.7	3	ec:1.1.1.1, ec:1.1.1.284	2	ec:1.1.1.1, ec:1.1.1.284	4	ec:1.2.1.3, ec:1.1.1.1, ec:1.1.1.284	5	ko:K00100, ec:1.2.1.3	3	ec:1.2.1.3, ec:3.8.1.2	8	ec:1.2.1.3, ec:3.8.1.2, ec:1.1.1.284, ec:1.1.1.1	16	ec:1.2.1.3, ec:1.1.1.284, ec:3.8.1.5, ec:1.2.1.46, ec:3.8.1.2, ec:1.1.1.1	16	ec:1.2.1.3, ec:1.1.1.284, ec:3.8.1.5, ec:1.2.1.46, ec:3.8.1.2, ec:1.1.1.1	14	ec:1.2.1.3, ko:K00100, ec:1.1.1.284, ec:1.1.1.1, ec:3.8.1.5
map00626	Naphthalene degradation	3	ec:1.1.1.284, ec:1.14.13.1, ko:K01726	1	ec:1.1.1.1	0		2	ec:1.1.1.284, ec:1.1.1.1	3	ec:1.1.1.1, ec:1.1.1.284	2	ec:1.1.1.1, ec:1.1.1.284	2	ec:1.1.1.1, ec:1.1.1.284	0		0		8	ec:1.14.13.1, ko:K14578, ec:1.1.1.284, ec:1.1.1.1, ec:1.14.13.172	6	ec:1.1.1.284, ko:K00492, ec:1.1.1.1	6	ec:1.1.1.284, ko:K01726, ec:1.1.1.1	6	ec:1.1.1.284, ec:1.1.1.1, ko:K01041
map00627	Aminobenzoate degradation	3	ec:3.1.3.41, ec:3.6.1.7, ec:4.2.1.17	3	ko:K00517, ec:3.1.3.1, ec:4.1.1.7	3	ec:3.1.3.1, ec:3.5.1.4, ec:3.6.1.7	3	ec:3.1.3.1, ec:3.6.1.7	8	ec:3.1.3.1, ec:3.1.3.2, ec:3.5.1.4, ec:4.2.1.17	4	ec:3.5.1.4, ec:4.2.1.17, ko:K03186	3	ec:3.1.3.1, ec:4.2.1.17, ec:3.1.3.2	0		1	ec:3.6.1.7	36	ec:4.2.1.17, ec:1.14.13.82, ec:1.2.1.28, ec:3.5.1.4, ec:1.13.11.8, ec:3.1.1.57, ko:K00517, ec:3.5.5.1, ec:6.2.1.25, ec:6.2.1.32, ec:1.14.13.40, ec:1.1.1.312, ec:1.1.99.31, ec:1.14.12.1, ec:3.5.1.86	33	ec:4.2.1.17, ec:4.2.1.84, ec:3.5.1.4, ko:K00517, ko:K00492, ec:3.1.3.1, ec:3.6.1.7, ko:K10215, ec:1.6.2.4	32	ec:4.2.1.17, ec:4.2.1.84, ec:3.5.1.4, ko:K00517, ec:3.1.3.1, ec:3.6.1.7, ko:K10215, ec:1.6.2.4	25	ec:3.5.1.4, ec:4.2.1.17, ko:K00517, ec:3.1.3.1, ec:4.2.1.84, ec:6.2.1.32, ec:1.14.13.40
map00630	Glyoxylate and dicarboxylate metabolism	29	ec:2.3.1.9, ec:2.3.3.1, ec:5.3.1.22, ec:3.1.3.18, ec:6.3.1.2, ec:1.1.1.26, ec:1.1.1.37, ec:1.1.1.81, ec:2.1.2.1, ec:3.5.1.9, ec:3.5.1.10, ec:4.1.3.42, ec:2.3.3.9, ec:4.2.1.3, ec:5.4.99.2, ec:6.4.1.3, ko:K02437, ec:5.1.99.1, ec:1.2.1.22	23	ec:6.4.1.3, ec:4.1.3.42, ec:5.3.1.22, ec:6.3.1.2, ec:1.1.1.29, ec:1.1.1.37, ec:2.1.2.1, ec:2.3.1.9, ec:2.7.1.31, ec:3.5.1.10, ec:4.1.1.39, ec:2.3.3.1, ec:4.2.1.3, ec:4.2.1.99, ec:5.4.99.2, ko:K02437, ec:1.11.1.6, ec:5.1.99.1	13	ec:1.1.1.37, ec:1.1.3.15, ec:1.4.7.1, ec:2.1.2.1, ec:2.3.1.9, ec:4.1.3.42, ec:2.3.3.1, ec:4.2.1.3, ec:6.3.1.2, ec:6.4.1.3, ko:K02437, ec:5.1.99.1, ec:3.5.1.9	31	ec:1.1.1.36, ec:3.1.3.18, ec:1.2.1.2, ko:K00124, ec:2.3.1.9, ec:2.3.3.1, ec:1.1.1.37, ec:1.1.3.15, ko:K00127, ec:2.1.2.1, ec:2.6.1.51, ec:3.5.1.68, ec:4.1.1.39, ec:4.1.3.1, ec:4.2.1.3, ec:4.2.1.99, ec:6.3.1.2, ko:K02437, ec:1.11.1.6, ec:1.2.1.22, ec:2.7.1.31	24	ec:2.3.1.9, ec:2.3.3.1, ec:5.4.99.2, ec:1.1.1.26, ec:1.1.1.36, ec:1.1.1.37, ec:2.1.2.1, ec:3.1.3.18, ec:3.5.1.10, ec:4.1.3.42, ec:4.1.3.1, ec:2.3.3.9, ec:4.2.1.3, ec:6.3.1.2, ec:6.4.1.3, ko:K02437, ec:5.1.99.1	31	ec:1.1.1.26, ec:1.1.1.36, ec:1.1.1.37, ec:1.4.4.2, ec:1.8.1.4, ec:2.1.2.1, ec:2.1.2.10, ec:2.3.1.9, ec:2.3.3.1, ec:2.3.3.9, ec:3.1.3.18, ec:3.5.1.10, ec:4.1.2.14, ec:4.1.3.1, ec:4.1.3.42, ec:4.2.1.3, ec:4.2.1.55, ec:5.1.99.1, ec:5.4.99.2, ec:6.3.1.2, ec:6.4.1.3, ko:K02437	21	ec:2.3.1.9, ec:3.1.3.18, ec:5.4.99.2, ec:1.1.1.26, ec:1.1.1.36, ec:1.1.1.37, ec:2.1.2.1, ec:4.1.3.42, ec:4.1.3.1, ec:2.3.3.9, ec:2.3.3.1, ec:4.2.1.3, ec:6.3.1.2, ec:6.4.1.3, ko:K02437, ec:5.1.99.1	15	ec:2.3.1.9, ec:5.3.1.22, ec:1.1.1.26, ec:1.1.1.37, ec:1.1.3.15, ec:2.1.2.1, ec:4.1.3.42, ec:2.3.3.1, ec:4.2.1.3, ec:6.3.1.2, ko:K02437, ec:5.1.99.1	15	ec:2.3.1.9, ec:1.1.1.26, ec:1.1.1.37, ec:1.1.3.15, ec:2.1.2.1, ec:2.7.1.31, ec:4.1.1.39, ec:4.1.3.42, ec:2.3.3.1, ec:4.2.1.3, ec:5.3.1.22, ec:6.3.1.2, ko:K02437, ec:5.1.99.1	61	ec:2.3.1.9, ec:6.3.1.2, ec:1.1.1.60, ec:1.2.1.2, ec:3.1.3.18, ec:1.1.3.15, ko:K00124, ec:5.3.1.22, ec:6.4.1.3, ec:1.1.1.36, ec:1.1.1.37, ec:1.1.1.81, ko:K00127, ec:2.1.2.1, ec:3.5.1.9, ec:3.5.1.10, ec:4.1.1.39, ec:4.1.1.47, ec:4.1.3.42, ec:4.1.3.1, ec:2.3.3.9, ec:2.3.3.1, ec:4.2.1.3, ec:4.2.1.99, ec:5.4.99.2, ko:K02437, ec:3.5.1.56, ec:1.11.1.6, ec:4.1.1.73, ko:K11472, ko:K11473, ko:K14448	56	ec:2.3.1.9, ec:6.3.1.2, ec:1.2.1.2, ec:2.7.1.31, ec:4.1.3.1, ec:2.3.3.9, ec:2.3.3.1, ec:4.2.1.3, ec:5.3.1.22, ec:5.4.99.2, ec:1.11.1.6, ec:1.1.1.37, ec:1.1.3.15, ec:2.1.2.1, ec:3.5.1.10, ec:3.5.1.49, ec:4.1.1.2, ec:6.4.1.3, ko:K02437, ec:5.1.99.1, ec:4.1.1.73	55	ec:2.3.1.9, ec:6.3.1.2, ec:1.2.1.2, ec:2.7.1.31, ec:4.1.3.1, ec:2.3.3.1, ec:4.2.1.3, ec:5.3.1.22, ec:5.4.99.2, ec:1.11.1.6, ec:1.1.1.37, ec:1.1.3.15, ec:2.1.2.1, ec:3.5.1.10, ec:3.5.1.49, ec:4.1.1.2, ec:2.3.3.9, ec:6.4.1.3, ko:K02437, ec:5.1.99.1, ec:4.1.1.73	43	ec:2.3.1.9, ec:6.3.1.2, ec:1.1.3.15, ec:1.2.1.2, ec:2.1.2.1, ec:2.3.3.1, ec:5.4.99.2, ko:K02437, ec:1.1.1.37, ko:K00124, ec:2.7.1.31, ec:3.5.1.49, ec:4.2.1.3, ec:6.4.1.3, ec:1.11.1.6, ec:5.1.99.1, ec:4.1.3.24, ko:K14447, ec:4.2.1.148
map00633	Nitrotoluene degradation	0		0		0		0		0		0		0		0		0		11	ec:1.2.99.2, ko:K10680	10	ec:1.2.99.2, ec:2.3.1.5, ec:1.12.99.6, ko:K10680	10	ec:1.2.99.2, ec:2.3.1.5, ec:1.12.99.6, ko:K10680	8	ec:1.2.99.2
map00640	Propanoate metabolism	21	ec:2.3.1.9, ec:1.2.1.27, ec:2.6.1.18, ec:3.5.99.7, ec:4.1.1.4, ec:4.2.1.17, ec:4.2.3.3, ec:5.1.2.3, ec:5.4.99.2, ec:6.2.1.1, ec:6.2.1.5, ec:6.4.1.2, ec:6.4.1.3, ko:K02160, ec:5.1.99.1	25	ec:2.6.1.19, ec:6.2.1.5, ec:6.4.1.3, ec:6.4.1.2, ec:1.2.1.27, ec:2.3.1.9, ec:3.5.99.7, ec:4.2.1.99, ec:5.4.99.2, ec:6.2.1.1, ko:K02160, ec:5.1.99.1	18	ec:5.4.99.2, ec:6.2.1.1, ec:6.4.1.2, ec:2.3.1.8, ec:2.3.1.9, ec:2.6.1.19, ec:2.7.2.1, ec:6.2.1.5, ec:6.4.1.3, ko:K02160, ec:5.1.99.1	18	ec:2.3.1.9, ec:2.3.1.8, ec:2.7.2.1, ec:2.3.3.5, ec:4.2.1.99, ec:4.2.1.79, ec:5.1.2.3, ec:6.2.1.1, ec:6.2.1.5, ec:6.2.1.17, ec:6.4.1.2, ko:K02160, ec:4.1.3.30, ec:5.4.99.2	21	ec:2.3.1.9, ec:5.4.99.2, ec:1.2.1.27, ec:1.3.8.7, ec:4.2.1.17, ec:5.1.2.3, ec:6.2.1.1, ec:6.2.1.5, ec:6.4.1.2, ec:6.4.1.3, ko:K02160, ec:5.1.99.1	28	ec:1.1.1.35, ec:1.2.1.18, ec:1.2.1.27, ec:1.2.4.4, ec:1.3.8.7, ec:1.8.1.4, ec:2.3.1.168, ec:2.3.1.9, ec:4.2.1.17, ec:5.1.2.3, ec:5.1.99.1, ec:5.4.99.2, ec:6.2.1.1, ec:6.2.1.5, ec:6.3.4.14, ec:6.4.1.2, ec:6.4.1.3, ko:K02160	19	ec:2.3.1.9, ec:5.4.99.2, ec:1.2.1.27, ec:1.3.8.7, ec:4.2.1.17, ec:5.1.2.3, ec:6.2.1.1, ec:6.2.1.5, ec:6.4.1.2, ec:6.4.1.3, ko:K02160, ec:5.1.99.1	16	ec:2.3.1.9, ec:4.2.3.3, ec:5.4.99.2, ec:6.2.1.1, ec:6.2.1.5, ec:6.4.1.2, ec:5.1.99.1	14	ec:2.3.1.9, ec:4.2.3.3, ec:5.4.99.2, ec:6.2.1.1, ec:6.2.1.5, ec:6.4.1.2, ec:5.1.99.1, ko:K18369	45	ec:2.3.1.9, ec:4.2.1.17, ec:1.3.8.7, ec:5.4.99.2, ec:6.2.1.1, ec:6.4.1.3, ec:1.2.1.27, ec:2.6.1.18, ec:2.6.1.19, ec:4.1.1.9, ec:4.2.1.99, ec:5.1.2.3, ec:6.2.1.5, ec:6.2.1.17, ec:6.4.1.2, ko:K02160	68	ec:2.3.1.9, ec:4.2.1.17, ec:1.2.1.27, ec:4.2.1.79, ec:5.4.99.2, ec:6.2.1.1, ec:6.4.1.3, ec:4.2.1.28, ec:1.3.8.7, ec:2.6.1.19, ec:2.7.2.1, ec:3.5.99.7, ec:5.1.2.3, ec:6.2.1.5, ec:6.2.1.17, ec:6.4.1.2, ec:4.1.3.30, ec:5.1.99.1, ec:2.6.1.22, ec:2.3.1.8, ko:K18369	68	ec:2.3.1.9, ec:4.2.1.17, ec:1.2.1.27, ec:4.2.1.79, ec:5.4.99.2, ec:6.2.1.1, ec:6.4.1.3, ec:4.2.1.28, ec:1.3.8.7, ec:2.6.1.19, ec:2.7.2.1, ec:3.5.99.7, ec:5.1.2.3, ec:6.2.1.5, ec:6.2.1.17, ec:6.4.1.2, ec:4.1.3.30, ec:5.1.99.1, ec:2.6.1.22, ec:2.3.1.8, ko:K18369	44	ec:2.3.1.9, ec:4.2.1.17, ec:1.3.8.7, ec:5.4.99.2, ec:6.2.1.1, ec:6.4.1.2, ec:1.2.1.27, ec:4.1.1.4, ec:5.1.2.3, ec:6.2.1.5, ec:6.4.1.3, ec:5.1.99.1, ec:2.6.1.22
map00642	Ethylbenzene degradation	0		1	ec:2.3.1.16	1	ec:2.3.1.16	1	ec:2.3.1.16	0		0		0		1	ec:2.3.1.16	1	ec:2.3.1.16	3	ko:K14578, ec:2.3.1.16	1	ec:2.3.1.16	1	ec:2.3.1.16	1	ec:2.3.1.16
map00643	Styrene degradation	0		2	ec:1.13.11.5, ec:3.7.1.2	3	ec:1.13.11.5, ec:3.5.1.4, ec:3.7.1.2	3	ec:1.13.11.5, ec:5.2.1.2, ec:3.7.1.2	3	ec:1.13.11.5, ec:3.5.1.4, ec:3.7.1.2	3	ec:1.13.11.5, ec:3.5.1.4, ec:3.7.1.2	2	ec:1.13.11.5, ec:3.7.1.2	1	ec:1.13.11.5	1	ec:1.13.11.5	5	ec:3.5.1.4, ec:3.7.1.2, ec:3.5.5.1	8	ec:4.2.1.84, ec:3.5.1.4, ec:1.13.11.5	8	ec:4.2.1.84, ec:3.5.1.4, ec:1.13.11.5	13	ec:3.5.1.4, ec:4.2.1.84, ec:1.13.11.5, ec:3.5.5.7, ec:3.7.1.2
map00650	Butanoate metabolism	18	ec:2.3.1.9, ec:6.2.1.16, ec:1.1.1.30, ec:1.2.1.79, ec:1.3.5.1, ko:K00241, ko:K00242, ec:2.2.1.6, ec:4.2.1.17, ko:K01726, ec:5.1.2.3, ec:1.2.1.24	15	ec:2.6.1.19, ec:1.1.1.157, ko:K00100, ec:1.3.5.1, ko:K00241, ec:2.3.1.9, ec:4.1.1.5, ec:4.1.3.4, ec:2.2.1.6, ec:6.2.1.16, ec:2.8.3.18	11	ec:4.2.1.17, ec:1.1.1.157, ec:1.2.1.79, ec:1.3.5.1, ko:K00241, ec:2.3.1.9, ec:2.6.1.19, ec:2.2.1.6	22	ec:1.1.1.36, ec:2.3.1.9, ko:K03821, ec:1.1.1.30, ec:1.3.1.9, ec:1.3.5.1, ko:K00241, ko:K00242, ec:2.8.3.5, ec:4.1.3.4, ec:2.2.1.6, ec:4.2.1.17, ec:5.1.2.3, ec:6.2.1.16, ec:3.1.1.75, ec:3.1.1.22	23	ec:2.3.1.9, ec:1.1.1.30, ec:1.1.1.36, ec:1.1.1.157, ec:1.2.1.79, ec:1.3.5.1, ko:K00241, ko:K00242, ec:2.8.3.5, ec:4.1.3.4, ec:2.2.1.6, ec:4.2.1.17, ec:5.1.2.3, ko:K03821, ec:3.1.1.75, ec:2.8.3.18	25	ec:1.1.1.157, ec:1.1.1.30, ec:1.1.1.35, ec:1.1.1.36, ec:1.2.1.16, ec:1.2.1.20, ec:1.2.1.79, ec:1.3.5.1, ec:2.2.1.6, ec:2.3.1.9, ec:2.8.3.18, ec:2.8.3.5, ec:3.1.1.75, ec:4.1.3.4, ec:4.2.1.17, ec:4.2.1.55, ec:5.1.2.3, ko:K00241, ko:K00242, ko:K03821	20	ec:2.3.1.9, ec:1.2.1.79, ec:1.1.1.30, ec:1.1.1.36, ec:1.1.1.157, ec:1.3.5.1, ko:K00241, ko:K00242, ec:2.8.3.5, ec:4.1.3.4, ec:2.2.1.6, ec:4.2.1.17, ec:5.1.2.3, ko:K03821, ec:3.1.1.75	19	ec:1.1.1.157, ko:K00100, ec:2.3.1.9, ec:1.3.5.1, ko:K00241, ec:2.8.3.5, ec:4.1.3.4, ec:2.2.1.6, ec:4.2.1.17, ec:2.8.3.18	14	ec:1.1.1.157, ec:2.3.1.9, ec:1.3.5.1, ko:K00241, ec:2.8.3.5, ec:4.1.3.4, ec:2.2.1.6, ec:4.2.1.17	49	ec:2.3.1.9, ec:2.2.1.6, ec:4.2.1.17, ec:1.1.1.157, ec:1.2.1.79, ec:6.2.1.16, ko:K03821, ec:1.1.1.30, ec:1.1.1.36, ec:1.3.5.1, ko:K00241, ko:K00242, ec:1.3.5.4, ec:1.3.8.1, ec:2.6.1.19, ec:2.8.3.5, ec:4.1.3.4, ec:5.1.2.3, ec:3.1.1.75, ec:4.1.1.73, ec:5.3.3.3	72	ec:2.3.1.9, ec:4.2.1.17, ec:1.2.1.79, ec:2.2.1.6, ec:1.2.1.10, ec:1.3.5.1, ec:5.2.1.1, ec:1.1.1.4, ec:1.1.1.30, ec:1.1.1.157, ko:K00241, ko:K00242, ec:2.6.1.19, ec:2.8.3.5, ec:4.1.1.15, ec:4.1.3.4, ec:5.1.2.3, ec:6.2.1.16, ec:1.1.1.76, ec:4.1.1.73, ec:2.6.1.22	72	ec:2.3.1.9, ec:4.2.1.17, ec:1.2.1.79, ec:2.2.1.6, ec:1.2.1.10, ec:1.3.5.1, ec:5.2.1.1, ec:1.1.1.4, ec:1.1.1.30, ec:1.1.1.157, ko:K00241, ko:K00242, ec:2.6.1.19, ec:2.8.3.5, ec:4.1.1.15, ec:4.1.3.4, ko:K01726, ec:5.1.2.3, ec:6.2.1.16, ec:1.1.1.76, ec:4.1.1.73, ec:2.6.1.22	56	ec:2.3.1.9, ec:1.2.1.79, ec:4.2.1.17, ko:K00100, ec:1.1.1.157, ec:2.2.1.6, ec:6.2.1.16, ko:K03821, ec:1.2.1.10, ec:1.3.5.1, ko:K00241, ec:1.3.5.4, ec:1.3.8.1, ec:2.8.3.5, ec:4.1.3.4, ec:5.1.2.3, ec:5.2.1.1, ec:2.6.1.22, ec:1.3.1.86, ec:1.1.1.76
map00660	C5-Branched dibasic acid metabolism	7	ec:1.1.1.85, ec:2.2.1.6, ec:4.2.1.35, ec:6.2.1.5	10	ec:6.2.1.5, ec:1.1.1.85, ec:4.1.1.5, ec:2.2.1.6, ec:4.2.1.35	7	ec:1.1.1.85, ec:2.2.1.6, ec:4.2.1.35, ec:6.2.1.5	7	ec:1.1.1.85, ec:2.2.1.6, ec:4.2.1.35, ec:6.2.1.5	8	ec:1.1.1.85, ec:2.2.1.6, ec:4.2.1.35, ec:6.2.1.5, ko:K18288	8	ec:1.1.1.85, ec:2.2.1.6, ec:4.2.1.33, ec:4.2.1.35, ec:6.2.1.5, ko:K18288	3	ec:2.2.1.6, ec:6.2.1.5	7	ec:1.1.1.85, ec:2.2.1.6, ec:4.2.1.35, ec:6.2.1.5	7	ec:1.1.1.85, ec:2.2.1.6, ec:4.2.1.35, ec:6.2.1.5	13	ec:2.2.1.6, ec:1.1.1.85, ec:4.2.1.35, ec:6.2.1.5, ec:4.1.3.17	11	ec:2.2.1.6, ec:1.1.1.85, ec:4.2.1.35, ec:6.2.1.5	11	ec:2.2.1.6, ec:1.1.1.85, ec:4.2.1.35, ec:6.2.1.5	12	ec:2.2.1.6, ec:4.2.1.35, ec:1.1.1.85, ec:6.2.1.5, ec:4.1.3.24, ec:4.2.1.148
map00670	One carbon pool by folate	14	ec:2.1.2.9, ec:6.3.3.2, ec:1.5.1.3, ec:1.5.1.20, ec:2.1.1.13, ec:2.1.1.45, ec:2.1.2.1, ec:3.5.4.10, ec:2.1.2.10, ec:3.5.1.10, ec:3.5.4.9, ec:2.1.2.2	14	ec:3.5.4.10, ec:1.5.1.3, ec:2.1.1.13, ec:2.1.1.45, ec:2.1.2.1, ec:2.1.2.2, ec:2.1.2.9, ec:2.1.2.10, ec:3.5.1.10, ec:3.5.4.9, ec:6.3.3.2	9	ec:1.5.1.3, ec:2.1.1.13, ec:2.1.2.1, ec:3.5.4.10, ec:2.1.2.9, ec:2.1.2.10, ec:3.5.4.9, ec:6.3.3.2, ec:2.1.2.2	13	ec:2.1.1.13, ec:1.5.1.3, ec:1.5.1.20, ec:2.1.1.45, ec:2.1.2.1, ec:3.5.4.10, ec:2.1.2.9, ec:2.1.2.10, ec:3.5.4.9, ec:6.3.3.2, ec:2.1.2.2	14	ec:2.1.1.13, ec:1.5.1.3, ec:1.5.1.20, ec:2.1.1.45, ec:2.1.2.1, ec:3.5.4.10, ec:2.1.2.9, ec:2.1.2.10, ec:3.5.1.10, ec:3.5.4.9, ec:6.3.3.2, ec:2.1.2.2	14	ec:1.5.1.20, ec:1.5.1.3, ec:1.5.1.5, ec:2.1.1.13, ec:2.1.1.45, ec:2.1.2.1, ec:2.1.2.10, ec:2.1.2.2, ec:2.1.2.3, ec:2.1.2.9, ec:3.5.1.10, ec:3.5.4.10, ec:3.5.4.9, ec:6.3.3.2	13	ec:2.1.1.13, ec:1.5.1.3, ec:1.5.1.20, ec:2.1.1.45, ec:2.1.2.1, ec:3.5.4.10, ec:2.1.2.9, ec:2.1.2.10, ec:3.5.4.9, ec:6.3.3.2, ec:2.1.2.2	12	ec:2.1.1.13, ec:1.5.1.3, ec:2.1.1.45, ec:2.1.2.1, ec:2.1.2.2, ec:3.5.4.10, ec:2.1.2.9, ec:2.1.2.10, ec:3.5.4.9, ec:6.3.3.2, ec:4.3.1.4	11	ec:2.1.1.13, ec:2.1.2.9, ec:1.5.1.3, ec:2.1.2.1, ec:2.1.2.2, ec:3.5.4.10, ec:2.1.2.10, ec:3.5.4.9, ec:6.3.3.2	12	ec:2.1.1.13, ec:1.5.1.3, ec:1.5.1.20, ec:2.1.2.1, ec:3.5.4.10, ec:2.1.2.9, ec:2.1.2.10, ec:3.5.1.10, ec:3.5.4.9, ec:2.1.2.2	16	ec:2.1.2.9, ec:2.1.2.10, ec:3.5.4.9, ec:2.1.2.2, ec:1.5.1.3, ec:2.1.1.13, ec:2.1.1.45, ec:2.1.2.1, ec:3.5.4.10, ec:3.5.1.10, ec:6.3.3.2	16	ec:2.1.2.9, ec:2.1.2.10, ec:3.5.4.9, ec:2.1.2.2, ec:1.5.1.3, ec:2.1.1.13, ec:2.1.1.45, ec:2.1.2.1, ec:3.5.4.10, ec:3.5.1.10, ec:6.3.3.2	13	ec:2.1.2.1, ec:2.1.2.10, ec:1.5.1.3, ec:1.5.1.20, ec:2.1.1.13, ec:2.1.1.45, ec:3.5.4.10, ec:2.1.2.9, ec:3.5.4.9, ec:6.3.3.2, ec:2.1.2.2
map00680	Methane metabolism	19	ec:1.1.1.95, ec:4.2.1.11, ec:5.4.2.12, ec:1.1.1.37, ec:1.1.1.284, ec:2.1.2.1, ec:2.6.1.52, ec:2.7.1.29, ec:2.7.9.2, ec:3.1.3.3, ec:4.1.2.13, ec:5.4.2.11, ec:6.2.1.1, ec:4.1.2.43, ec:3.1.3.37	18	ec:2.7.1.11, ec:1.1.1.95, ec:2.7.9.2, ec:4.1.2.13, ec:1.1.1.29, ec:1.1.1.37, ec:1.2.1.46, ec:2.1.2.1, ec:4.2.1.11, ec:6.2.1.1, ec:3.1.3.11, ec:3.1.3.71	15	ec:6.2.1.1, ec:1.1.1.37, ec:1.1.1.95, ec:2.1.2.1, ec:2.3.1.8, ec:2.6.1.52, ec:2.7.1.11, ec:2.7.2.1, ec:4.2.1.11, ec:5.4.2.11, ec:3.1.3.37, ec:4.1.2.13, ec:5.4.2.12	34	ec:1.2.1.2, ko:K00124, ec:3.1.3.11, ec:1.1.1.37, ec:1.1.1.95, ec:1.1.1.284, ko:K00127, ec:2.1.2.1, ec:2.3.1.8, ec:2.6.1.51, ec:2.6.1.52, ec:2.7.1.11, ec:2.7.2.1, ec:2.7.9.2, ec:3.1.2.12, ec:4.1.1.31, ec:4.1.2.13, ec:4.2.1.11, ec:6.2.1.1, ec:1.1.2.7, ec:5.4.2.12, ko:K16254, ko:K16255, ko:K16256, ko:K16257, ko:K16258, ko:K16259, ko:K16260	11	ec:1.1.1.37, ec:1.1.1.95, ec:1.1.1.284, ec:2.1.2.1, ec:2.6.1.52, ec:3.1.2.12, ec:4.1.1.31, ec:4.1.2.13, ec:4.2.1.11, ec:5.4.2.11, ec:6.2.1.1	12	ec:1.1.1.1, ec:1.1.1.284, ec:1.1.1.37, ec:1.1.1.95, ec:2.1.2.1, ec:2.6.1.52, ec:3.1.2.12, ec:3.1.3.11, ec:4.1.1.31, ec:4.1.2.13, ec:4.2.1.11, ec:5.4.2.11, ec:6.2.1.1	12	ec:1.1.1.37, ec:1.1.1.95, ec:1.1.1.284, ec:2.1.2.1, ec:2.6.1.52, ec:3.1.2.12, ec:4.1.1.31, ec:4.1.2.13, ec:4.2.1.11, ec:5.4.2.11, ec:6.2.1.1, ec:3.1.3.37	11	ec:1.1.1.95, ec:1.1.1.37, ec:2.1.2.1, ec:2.6.1.52, ec:2.7.1.11, ec:4.1.2.13, ec:4.2.1.11, ec:6.2.1.1, ec:3.1.3.71, ec:5.4.2.12	14	ec:1.1.1.95, ec:2.7.9.2, ec:1.1.1.37, ec:2.1.2.1, ec:2.6.1.52, ec:2.7.1.11, ec:4.1.2.13, ec:4.2.1.11, ec:6.2.1.1, ec:3.1.3.71, ec:5.4.2.12	35	ec:1.1.1.95, ec:1.2.1.2, ec:1.2.99.2, ko:K00124, ec:4.1.1.31, ec:6.2.1.1, ec:1.1.1.37, ec:1.1.1.284, ko:K00127, ec:2.1.2.1, ec:2.6.1.52, ec:2.7.9.2, ec:3.1.2.12, ec:3.1.3.3, ec:4.1.2.13, ec:4.2.1.11, ec:5.4.2.11, ec:3.1.3.11, ec:5.4.2.12	46	ec:5.4.2.12, ec:1.1.1.284, ec:4.1.2.13, ec:1.2.1.2, ec:2.7.1.29, ec:2.7.9.2, ec:6.2.1.1, ec:1.2.99.2, ec:1.1.1.37, ec:1.1.1.95, ec:1.2.1.46, ec:1.5.98.2, ec:2.1.2.1, ec:2.6.1.52, ec:2.7.1.11, ec:2.7.2.1, ec:3.1.3.3, ec:4.1.1.31, ec:4.2.1.11, ec:5.4.2.11, ec:3.1.3.11, ec:2.7.8.28, ec:6.3.2.34, ec:2.3.1.8, ec:2.7.7.68, ec:1.14.13.148	46	ec:5.4.2.12, ec:1.1.1.284, ec:4.1.2.13, ec:1.2.1.2, ec:2.7.1.29, ec:2.7.9.2, ec:6.2.1.1, ec:1.2.99.2, ec:1.1.1.37, ec:1.1.1.95, ec:1.2.1.46, ec:1.5.98.2, ec:2.1.2.1, ec:2.6.1.52, ec:2.7.1.11, ec:2.7.2.1, ec:3.1.3.3, ec:4.1.1.31, ec:4.2.1.11, ec:5.4.2.11, ec:3.1.3.11, ec:2.7.8.28, ec:6.3.2.34, ec:2.3.1.8, ec:2.7.7.68, ec:1.14.13.148	40	ec:1.2.99.2, ec:5.4.2.12, ec:1.1.1.95, ec:1.1.1.284, ec:1.2.1.2, ec:2.1.2.1, ec:6.2.1.1, ec:1.1.1.37, ko:K00124, ec:1.5.8.2, ec:1.5.98.2, ec:2.6.1.52, ec:2.7.1.11, ec:3.1.3.3, ec:4.1.2.13, ec:4.2.1.11, ec:5.4.2.11, ec:3.1.3.11, ec:3.1.3.71, ec:4.1.3.24, ec:2.7.8.28, ec:6.3.2.34, ec:2.7.7.68
map00710	Carbon fixation in photosynthetic organisms	17	ec:2.2.1.1, ec:1.1.1.37, ec:1.1.1.40, ec:1.2.1.12, ec:2.7.2.3, ec:2.7.9.1, ec:4.1.1.49, ec:4.1.2.13, ec:5.1.3.1, ec:5.3.1.1, ec:5.3.1.6, ec:3.1.3.37	21	ec:2.2.1.1, ec:1.2.1.12, ec:4.1.2.13, ec:1.1.1.37, ec:1.1.1.40, ec:2.7.2.3, ec:4.1.1.39, ec:5.1.3.1, ec:5.3.1.1, ec:5.3.1.6, ec:3.1.3.11	10	ec:5.3.1.6, ec:1.1.1.37, ec:1.2.1.12, ec:2.2.1.1, ec:2.7.2.3, ec:5.1.3.1, ec:5.3.1.1, ec:3.1.3.37, ec:4.1.2.13	19	ec:2.2.1.1, ec:5.1.3.1, ec:3.1.3.11, ec:1.1.1.37, ec:1.1.1.40, ec:1.2.1.12, ec:2.7.1.19, ec:2.7.2.3, ec:4.1.1.31, ec:4.1.1.39, ec:4.1.2.13, ec:4.1.2.22, ec:5.3.1.1, ec:5.3.1.6	10	ec:1.1.1.37, ec:1.1.1.40, ec:2.2.1.1, ec:2.7.2.3, ec:2.7.9.1, ec:4.1.1.31, ec:4.1.2.13, ec:5.1.3.1, ec:5.3.1.1, ec:5.3.1.6	12	ec:1.1.1.37, ec:1.1.1.40, ec:1.2.1.12, ec:2.2.1.1, ec:2.7.2.3, ec:2.7.9.1, ec:3.1.3.11, ec:4.1.1.31, ec:4.1.2.13, ec:5.1.3.1, ec:5.3.1.1, ec:5.3.1.6	12	ec:1.1.1.37, ec:1.1.1.40, ec:1.2.1.12, ec:2.2.1.1, ec:2.7.2.3, ec:2.7.9.1, ec:4.1.1.31, ec:4.1.2.13, ec:5.1.3.1, ec:5.3.1.1, ec:5.3.1.6, ec:3.1.3.37	12	ec:1.2.1.12, ec:2.2.1.1, ec:1.1.1.37, ec:1.1.1.40, ec:2.7.2.3, ec:4.1.1.49, ec:4.1.2.13, ec:5.1.3.1, ec:5.3.1.1, ec:5.3.1.6	13	ec:1.2.1.12, ec:2.2.1.1, ec:1.1.1.37, ec:1.1.1.40, ec:2.7.2.3, ec:4.1.1.39, ec:4.1.1.49, ec:4.1.2.13, ec:5.1.3.1, ec:5.3.1.1, ec:5.3.1.6	16	ec:1.1.1.40, ec:1.2.1.12, ec:4.1.1.31, ec:1.1.1.37, ec:2.2.1.1, ec:2.7.2.3, ec:4.1.1.39, ec:4.1.2.13, ec:5.1.3.1, ec:5.3.1.1, ec:5.3.1.6, ec:3.1.3.11	15	ec:2.2.1.1, ec:4.1.2.13, ec:5.3.1.6, ec:1.1.1.37, ec:1.2.1.12, ec:2.7.2.3, ec:4.1.1.31, ec:5.1.3.1, ec:5.3.1.1, ec:3.1.3.11	15	ec:2.2.1.1, ec:4.1.2.13, ec:5.3.1.6, ec:1.1.1.37, ec:1.2.1.12, ec:2.7.2.3, ec:4.1.1.31, ec:5.1.3.1, ec:5.3.1.1, ec:3.1.3.11	10	ec:1.2.1.12, ec:1.1.1.37, ec:2.2.1.1, ec:2.7.2.3, ec:4.1.2.13, ec:5.1.3.1, ec:5.3.1.1, ec:5.3.1.6, ec:3.1.3.11
map00720	Carbon fixation pathways in prokaryotes	29	ec:2.3.1.9, ec:1.1.1.37, ec:1.1.1.42, ec:1.3.5.1, ko:K00241, ko:K00242, ec:1.5.1.20, ec:2.7.9.1, ec:2.7.9.2, ec:3.5.4.9, ec:4.2.1.2, ec:4.2.1.3, ec:4.2.1.17, ec:5.1.2.3, ec:5.4.99.2, ec:6.2.1.1, ec:6.2.1.5, ec:6.4.1.1, ec:6.4.1.2, ec:6.4.1.3, ko:K02160, ec:5.1.99.1	28	ec:6.2.1.5, ec:6.4.1.3, ec:1.1.1.42, ec:2.7.9.2, ec:6.4.1.2, ec:1.1.1.37, ec:1.3.5.1, ko:K00241, ec:2.3.1.9, ec:3.5.4.9, ec:4.2.1.3, ec:4.2.1.99, ec:5.4.99.2, ec:6.2.1.1, ko:K02160, ec:5.1.99.1, ec:1.1.1.35	30	ec:4.2.1.17, ec:5.4.99.2, ec:6.2.1.1, ec:6.4.1.2, ec:1.1.1.37, ec:1.1.1.42, ec:1.2.7.3, ec:1.3.5.1, ko:K00241, ec:2.3.1.8, ec:2.3.1.9, ec:2.7.2.1, ec:3.5.4.9, ec:4.2.1.2, ec:4.2.1.3, ec:6.2.1.5, ec:6.4.1.3, ko:K02160, ec:5.1.99.1, ec:1.1.1.35	28	ec:2.3.1.9, ec:1.1.1.37, ec:1.1.1.42, ec:1.3.5.1, ko:K00241, ko:K00242, ec:1.5.1.20, ec:2.3.1.8, ec:2.7.2.1, ec:2.7.9.2, ec:3.5.4.9, ec:4.1.1.31, ec:4.2.1.2, ec:4.2.1.3, ec:4.2.1.99, ec:4.2.1.17, ec:5.1.2.3, ec:6.2.1.1, ec:6.2.1.5, ec:6.4.1.2, ko:K02160, ec:1.1.1.35, ec:5.4.99.2	29	ec:2.3.1.9, ec:5.4.99.2, ec:1.1.1.37, ec:1.1.1.42, ec:1.3.5.1, ko:K00241, ko:K00242, ec:1.5.1.20, ec:2.7.9.1, ec:3.5.4.9, ec:4.1.1.31, ec:4.2.1.3, ec:5.1.2.3, ec:6.2.1.1, ec:6.2.1.5, ec:6.4.1.2, ec:6.4.1.3, ko:K02160, ec:5.1.99.1	27	ec:1.1.1.37, ec:1.1.1.42, ec:1.3.5.1, ec:1.5.1.20, ec:1.5.1.5, ec:2.3.1.9, ec:2.7.9.1, ec:3.5.4.9, ec:4.1.1.31, ec:4.2.1.2, ec:4.2.1.3, ec:5.1.99.1, ec:5.4.99.2, ec:6.2.1.1, ec:6.2.1.5, ec:6.3.4.14, ec:6.4.1.2, ko:K00241, ko:K00242, ko:K02160	28	ec:2.3.1.9, ec:5.4.99.2, ec:1.1.1.37, ec:1.1.1.42, ec:1.3.5.1, ko:K00241, ko:K00242, ec:1.5.1.20, ec:2.7.9.1, ec:3.5.4.9, ec:4.1.1.31, ec:4.2.1.2, ec:4.2.1.3, ec:5.1.2.3, ec:6.2.1.1, ec:6.2.1.5, ec:6.4.1.2, ec:6.4.1.3, ko:K02160, ec:5.1.99.1	25	ec:2.3.1.9, ec:1.1.1.42, ec:5.4.99.2, ec:1.1.1.37, ec:1.3.5.1, ko:K00241, ec:3.5.4.9, ec:4.2.1.2, ec:4.2.1.3, ec:4.2.1.17, ec:6.2.1.1, ec:6.2.1.5, ec:6.4.1.2, ec:5.1.99.1, ec:1.1.1.35	27	ec:1.1.1.42, ec:2.3.1.9, ec:2.7.9.2, ec:1.1.1.37, ec:1.2.7.3, ec:1.3.5.1, ko:K00241, ec:3.5.4.9, ec:4.2.1.2, ec:4.2.1.3, ec:4.2.1.17, ec:5.4.99.2, ec:6.2.1.1, ec:6.2.1.5, ec:6.4.1.2, ec:5.1.99.1, ec:1.1.1.35	59	ec:2.3.1.9, ec:1.2.99.2, ec:1.1.1.42, ec:4.1.1.31, ec:5.4.99.2, ec:6.2.1.1, ec:6.4.1.3, ec:1.1.1.35, ec:1.1.1.37, ec:1.3.5.1, ko:K00241, ko:K00242, ec:1.3.5.4, ec:1.5.1.20, ec:2.7.9.2, ec:3.5.4.9, ec:4.2.1.2, ec:4.2.1.3, ec:4.2.1.99, ec:5.1.2.3, ec:6.2.1.5, ec:6.4.1.2, ko:K02160, ko:K09709, ko:K14470, ec:5.3.3.3	59	ec:2.3.1.9, ec:1.3.5.1, ec:2.7.9.2, ec:3.5.4.9, ec:4.2.1.3, ec:5.4.99.2, ec:6.2.1.1, ec:1.2.99.2, ec:1.1.1.37, ec:1.1.1.42, ec:1.2.7.3, ko:K00241, ko:K00242, ec:2.7.2.1, ec:4.1.1.31, ec:4.2.1.2, ec:5.1.2.3, ec:6.2.1.5, ec:6.4.1.1, ec:6.4.1.2, ec:6.4.1.3, ec:5.1.99.1, ec:2.3.1.8, ko:K14470	59	ec:2.3.1.9, ec:1.3.5.1, ec:2.7.9.2, ec:3.5.4.9, ec:4.2.1.3, ec:5.4.99.2, ec:6.2.1.1, ec:1.2.99.2, ec:1.1.1.37, ec:1.1.1.42, ec:1.2.7.3, ko:K00241, ko:K00242, ec:2.7.2.1, ec:4.1.1.31, ec:4.2.1.2, ec:5.1.2.3, ec:6.2.1.5, ec:6.4.1.1, ec:6.4.1.2, ec:6.4.1.3, ec:5.1.99.1, ec:2.3.1.8, ko:K14470	56	ec:2.3.1.9, ec:1.2.99.2, ec:1.2.7.3, ec:5.4.99.2, ec:6.2.1.1, ec:6.4.1.2, ec:1.1.1.37, ec:1.1.1.42, ec:1.3.5.1, ko:K00241, ec:1.3.5.4, ec:1.5.1.20, ec:3.5.4.9, ec:4.2.1.2, ec:4.2.1.3, ec:5.1.2.3, ec:6.2.1.5, ec:6.4.1.1, ec:6.4.1.3, ec:5.1.99.1, ec:4.1.3.24, ec:4.2.1.148
map00730	Thiamine metabolism	4	ec:2.5.1.3, ec:2.7.6.2, ec:2.2.1.7, ec:2.8.1.7	14	ec:2.5.1.3, ec:2.7.4.16, ec:2.8.1.7, ec:2.7.1.50, ec:2.7.4.7, ec:2.7.6.2, ec:2.2.1.7, ec:4.1.99.17, ec:2.8.1.10, ec:4.1.99.19, ec:3.5.99.2	9	ec:2.5.1.3, ec:2.7.4.7, ec:2.7.4.16, ec:2.2.1.7, ec:4.1.99.17, ec:2.8.1.10, ec:1.4.3.19, ec:2.8.1.7	6	ec:2.5.1.3, ec:2.7.4.7, ec:2.7.4.16, ec:2.2.1.7, ec:4.1.99.17, ec:2.8.1.10	9	ec:2.5.1.3, ec:2.7.4.7, ec:2.7.4.16, ec:2.2.1.7, ec:4.1.99.17, ec:2.8.1.10, ec:1.4.3.19, ec:2.8.1.7	11	ec:1.4.3.19, ec:2.2.1.7, ec:2.5.1.3, ec:2.7.1.49, ec:2.7.4.16, ec:2.7.4.3, ec:2.7.4.7, ec:2.8.1.10, ec:2.8.1.7, ec:3.1.3.1, ec:4.1.99.17	10	ec:2.5.1.3, ec:4.1.99.17, ec:2.7.4.7, ec:2.7.4.16, ec:2.2.1.7, ec:2.8.1.10, ec:1.4.3.19, ec:2.8.1.7	7	ec:2.5.1.3, ec:2.7.1.50, ec:2.7.4.7, ec:2.7.4.16, ec:2.2.1.7, ec:3.5.99.2, ec:2.8.1.7	3	ec:2.7.4.16, ec:2.2.1.7, ec:2.8.1.7	9	ec:2.7.4.7, ec:2.7.4.16, ec:2.2.1.7, ec:4.1.99.17, ec:2.8.1.10, ec:1.4.3.19, ec:2.8.1.7	11	ec:2.7.4.7, ec:3.5.99.2, ec:2.5.1.3, ec:2.7.4.16, ec:2.2.1.7, ec:4.1.99.17, ec:2.8.1.10, ec:1.4.3.19, ec:2.8.1.7	11	ec:2.7.4.7, ec:3.5.99.2, ec:2.5.1.3, ec:2.7.4.16, ec:2.2.1.7, ec:4.1.99.17, ec:2.8.1.10, ec:1.4.3.19, ec:2.8.1.7	11	ec:2.8.1.7, ec:2.5.1.3, ec:2.7.4.7, ec:2.7.4.16, ec:2.2.1.7, ec:4.1.99.17, ec:2.8.1.10, ec:1.4.3.19
map00740	Riboflavin metabolism	5	ec:1.5.1.38, ec:2.7.7.2, ec:1.14.18.1	7	ec:2.5.1.9, ec:2.5.1.78, ec:3.5.4.26, ec:2.7.7.2, ec:4.1.99.12	8	ec:4.1.99.12, ec:2.5.1.9, ec:2.5.1.78, ec:3.5.4.25, ec:3.6.1.9, ec:3.5.4.26, ec:2.7.7.2	5	ec:2.5.1.9, ec:2.5.1.78, ec:3.5.4.26, ec:2.7.7.2, ec:4.1.99.12	8	ec:3.1.3.2, ec:3.5.4.26, ec:2.5.1.9, ec:2.5.1.78, ec:2.7.7.2, ec:4.1.99.12	8	ec:1.1.1.193, ec:2.5.1.78, ec:2.5.1.9, ec:2.7.1.26, ec:2.7.7.2, ec:3.1.3.2, ec:3.5.4.25, ec:3.5.4.26, ec:4.1.99.12	7	ec:3.5.4.26, ec:2.5.1.9, ec:2.5.1.78, ec:3.1.3.2, ec:2.7.7.2, ec:4.1.99.12	5	ec:2.5.1.9, ec:2.5.1.78, ec:3.5.4.26, ec:2.7.7.2, ec:4.1.99.12	5	ec:2.5.1.9, ec:2.5.1.78, ec:3.5.4.26, ec:2.7.7.2, ec:4.1.99.12	6	ec:2.5.1.78, ec:2.5.1.9, ec:3.5.4.26, ec:2.7.7.2, ec:4.1.99.12	8	ec:1.13.11.79, ec:4.1.99.12, ec:2.5.1.9, ec:2.5.1.78, ec:3.5.4.26, ec:2.7.7.2	8	ec:1.13.11.79, ec:4.1.99.12, ec:2.5.1.9, ec:2.5.1.78, ec:3.5.4.26, ec:2.7.7.2	11	ec:1.5.1.38, ec:2.5.1.78, ec:2.5.1.9, ec:3.5.4.25, ec:1.13.11.79, ec:3.5.4.26, ec:2.7.7.2, ec:4.1.99.12
map00750	Vitamin B6 metabolism	7	ec:1.1.1.262, ec:1.4.3.5, ec:2.6.1.52, ec:4.2.3.1, ec:2.6.99.2	3	ec:1.1.1.262, ec:4.2.3.1, ec:2.6.99.2	6	ec:4.2.3.1, ec:1.1.1.262, ec:1.4.3.5, ec:2.6.1.52, ec:2.6.99.2	4	ec:1.4.3.5, ec:2.6.1.52, ec:4.2.3.1, ec:2.6.99.2	5	ec:1.1.1.262, ec:1.4.3.5, ec:2.6.1.52, ec:4.2.3.1, ec:2.6.99.2	5	ec:1.1.1.262, ec:1.4.3.5, ec:2.6.1.52, ec:2.6.99.2, ec:4.2.3.1	4	ec:1.1.1.262, ec:1.4.3.5, ec:2.6.1.52, ec:2.6.99.2	6	ec:1.4.3.5, ec:1.1.1.262, ec:2.6.1.52, ec:4.2.3.1, ec:2.6.99.2	6	ec:1.1.1.262, ec:1.4.3.5, ec:2.6.1.52, ec:4.2.3.1, ec:2.6.99.2	5	ec:1.1.1.262, ec:1.4.3.5, ec:2.6.1.52, ec:4.2.3.1, ec:2.6.99.2	5	ec:1.4.3.5, ec:2.6.1.52, ec:4.2.3.1, ec:4.3.3.6	5	ec:1.4.3.5, ec:2.6.1.52, ec:4.2.3.1, ec:4.3.3.6	7	ec:4.2.3.1, ec:1.4.3.5, ec:2.6.1.52, ec:2.7.1.35, ec:4.3.3.6
map00760	Nicotinate and nicotinamide metabolism	17	ec:1.6.1.2, ec:1.4.3.16, ec:1.6.1.1, ec:6.3.4.21, ec:2.4.2.19, ec:2.7.1.23, ec:2.7.7.18, ec:3.2.2.1, ec:6.3.1.5, ec:3.6.1.22, ec:2.5.1.72, ec:3.5.1.42, ec:2.4.2.1, ec:3.1.3.5, ec:3.5.1.19	14	ec:6.3.5.1, ec:3.1.3.5, ec:1.4.3.16, ec:6.3.4.21, ec:2.4.2.19, ec:2.7.1.23, ec:2.7.7.18, ec:2.5.1.72, ec:3.5.1.42	14	ec:1.4.3.16, ec:1.6.1.2, ec:2.4.2.19, ec:2.7.1.23, ec:2.7.7.18, ec:3.6.1.9, ec:6.3.5.1, ec:2.4.2.12, ec:2.5.1.72, ec:3.5.1.42, ec:2.4.2.1, ec:3.1.3.5, ec:2.7.7.1	12	ec:1.6.1.2, ec:2.4.2.19, ec:2.7.1.23, ec:2.7.7.18, ec:3.1.3.5, ec:6.3.1.5, ec:6.3.5.1, ec:3.6.1.22, ec:3.5.1.42	14	ec:1.6.1.2, ec:1.4.3.16, ec:2.4.2.19, ec:2.7.1.23, ec:2.7.7.18, ec:3.2.2.1, ec:6.3.5.1, ec:3.6.1.22, ec:2.5.1.72, ec:3.5.1.42, ec:3.1.3.5, ec:3.5.1.19	17	ec:1.2.1.16, ec:1.2.1.20, ec:1.2.1.79, ec:1.4.3.16, ec:1.6.1.2, ec:2.4.2.19, ec:2.5.1.72, ec:2.7.1.23, ec:2.7.7.18, ec:3.1.3.5, ec:3.2.2.1, ec:3.5.1.19, ec:3.5.1.42, ec:3.6.1.22, ec:3.6.1.8, ec:6.3.4.21, ec:6.3.5.1	13	ec:1.6.1.2, ec:1.4.3.16, ec:2.4.2.19, ec:2.7.1.23, ec:2.7.7.18, ec:3.2.2.1, ec:6.3.5.1, ec:3.6.1.22, ec:2.5.1.72, ec:3.5.1.42, ec:3.1.3.5	12	ec:1.6.1.2, ec:1.4.3.16, ec:2.4.2.19, ec:2.7.1.23, ec:2.7.7.18, ec:6.3.5.1, ec:2.4.2.12, ec:2.5.1.72, ec:3.5.1.42, ec:3.1.3.5	13	ec:1.6.1.2, ec:3.5.1.42, ec:2.4.2.1, ec:1.4.3.16, ec:2.7.1.23, ec:2.7.7.18, ec:6.3.5.1, ec:2.4.2.12, ec:2.5.1.72	15	ec:1.6.1.2, ec:1.4.3.16, ec:6.3.4.21, ec:2.4.2.19, ec:2.7.1.23, ec:2.7.7.18, ec:3.1.3.5, ec:6.3.1.5, ec:6.3.5.1, ec:2.5.1.72, ec:3.5.1.42, ec:1.13.11.9	16	ec:5.2.1.1, ec:1.4.3.16, ec:1.6.1.1, ec:1.6.1.2, ec:6.3.4.21, ec:2.4.2.19, ec:2.7.1.23, ec:2.7.7.18, ec:6.3.5.1, ec:3.6.1.22, ec:2.5.1.72, ec:3.5.1.42, ec:2.4.2.1, ec:3.5.1.19	17	ec:5.2.1.1, ec:1.4.3.16, ec:1.6.1.1, ec:1.6.1.2, ec:6.3.4.21, ec:2.4.2.19, ec:2.7.1.23, ec:2.7.7.18, ec:6.3.5.1, ec:3.6.1.22, ec:2.5.1.72, ec:3.5.1.42, ec:2.4.2.1, ec:3.5.1.19, ec:3.5.2.18	16	ec:3.5.1.42, ec:1.4.3.16, ec:1.6.1.2, ec:6.3.4.21, ec:2.4.2.19, ec:2.7.1.23, ec:2.7.7.18, ec:3.1.3.5, ec:5.2.1.1, ec:6.3.5.1, ec:3.6.1.22, ec:2.5.1.72, ec:2.4.2.1
map00770	Pantothenate and CoA biosynthesis	16	ec:4.2.1.9, ec:2.6.1.42, ec:2.7.1.33, ec:1.1.1.169, ec:2.7.1.24, ec:2.7.7.3, ec:2.7.8.7, ec:3.5.2.2, ec:2.2.1.6, ec:6.3.2.5, ec:1.3.1.1	13	ec:2.6.1.42, ec:4.2.1.9, ec:1.1.1.86, ec:1.1.1.169, ec:2.7.1.24, ec:2.7.7.3, ec:4.1.1.11, ec:2.2.1.6, ec:2.7.1.33, ec:6.3.2.5	14	ec:2.6.1.42, ec:1.1.1.86, ec:2.1.2.11, ec:2.7.7.3, ec:2.7.8.7, ec:3.6.1.9, ec:4.1.1.11, ec:2.2.1.6, ec:4.2.1.9, ec:6.3.2.1, ec:2.7.1.33, ec:6.3.2.5	15	ec:2.6.1.42, ec:1.1.1.86, ec:1.1.1.169, ec:2.1.2.11, ec:2.7.1.24, ec:2.7.7.3, ec:4.1.1.11, ec:2.2.1.6, ec:4.2.1.9, ec:6.3.2.1, ec:2.7.1.33, ko:K06133, ec:6.3.2.5	14	ec:1.1.1.86, ec:2.1.2.11, ec:2.6.1.42, ec:2.7.1.24, ec:2.7.7.3, ec:2.7.8.7, ec:4.1.1.11, ec:2.2.1.6, ec:4.2.1.9, ec:6.3.2.1, ec:2.7.1.33, ec:6.3.2.5	15	ec:1.1.1.86, ec:2.1.2.11, ec:2.2.1.6, ec:2.6.1.42, ec:2.7.1.24, ec:2.7.1.33, ec:2.7.7.3, ec:2.7.8.7, ec:3.6.1.8, ec:4.1.1.11, ec:4.1.1.36, ec:4.2.1.9, ec:6.3.2.1, ec:6.3.2.5	11	ec:1.1.1.86, ec:2.1.2.11, ec:2.6.1.42, ec:2.7.1.24, ec:2.7.7.3, ec:2.7.8.7, ec:4.1.1.11, ec:2.2.1.6, ec:6.3.2.1, ec:2.7.1.33, ec:6.3.2.5	11	ec:1.1.1.86, ec:2.6.1.42, ec:2.7.1.24, ec:2.7.7.3, ec:2.7.8.7, ec:4.1.1.11, ec:2.2.1.6, ec:4.2.1.9, ec:6.3.2.1, ec:6.3.2.5	13	ec:2.6.1.42, ec:1.1.1.86, ec:1.1.1.169, ec:2.7.1.24, ec:2.7.7.3, ec:2.7.8.7, ec:2.2.1.6, ec:4.2.1.9, ec:6.3.2.1, ko:K06133, ec:6.3.2.5	28	ec:2.2.1.6, ec:1.1.1.86, ec:2.1.2.11, ec:3.5.2.2, ec:4.2.1.9, ec:6.3.2.1, ec:1.1.1.169, ec:2.6.1.42, ec:2.7.1.24, ec:2.7.7.3, ec:2.7.8.7, ec:4.1.1.11, ec:2.7.1.33, ko:K06133, ec:6.3.2.5	20	ec:2.2.1.6, ec:4.2.1.9, ec:2.6.1.42, ec:1.1.1.86, ec:2.1.2.11, ec:2.7.1.24, ec:2.7.1.33, ec:2.7.7.3, ec:2.7.8.7, ec:4.1.1.11, ec:6.3.2.1, ec:6.3.2.5	20	ec:2.2.1.6, ec:4.2.1.9, ec:2.6.1.42, ec:1.1.1.86, ec:2.1.2.11, ec:2.7.1.24, ec:2.7.1.33, ec:2.7.7.3, ec:2.7.8.7, ec:4.1.1.11, ec:6.3.2.1, ec:6.3.2.5	22	ec:2.6.1.42, ec:1.1.1.169, ec:2.2.1.6, ec:1.1.1.86, ec:2.1.2.11, ec:2.7.1.24, ec:2.7.1.33, ec:2.7.7.3, ec:2.7.8.7, ec:3.5.2.2, ec:4.1.1.11, ec:4.2.1.9, ec:6.3.2.1, ko:K06133, ec:6.3.2.5
map00780	Biotin metabolism	15	ec:1.1.1.100, ec:2.3.1.179, ec:1.3.1.9, ec:2.3.1.41, ec:4.2.1.59, ec:6.3.4.15	21	ec:1.1.1.100, ec:2.3.1.179, ec:2.3.1.41, ec:1.3.1.9, ec:2.3.1.47, ec:2.8.1.6, ec:6.3.4.15	9	ec:1.1.1.100, ec:1.3.1.9, ec:4.2.1.59, ec:6.3.4.15, ec:2.3.1.179	15	ec:1.1.1.100, ec:2.3.1.41, ec:2.3.1.179, ec:2.3.1.47, ec:2.6.1.62, ec:2.8.1.6, ec:6.3.3.3, ec:2.1.1.197, ec:3.1.1.85, ec:4.2.1.59, ec:6.3.4.15	8	ec:1.1.1.100, ec:1.3.1.9, ec:2.3.1.41, ec:4.2.1.59, ec:6.3.4.15, ec:2.3.1.179	7	ec:1.1.1.100, ec:1.3.1.10, ec:1.3.1.9, ec:2.3.1.179, ec:2.3.1.41, ec:4.2.1.59, ec:6.3.4.15	6	ec:1.1.1.100, ec:1.3.1.9, ec:2.3.1.41, ec:4.2.1.59, ec:6.3.4.15, ec:2.3.1.179	12	ec:1.1.1.100, ec:2.3.1.179, ec:2.3.1.41, ec:1.3.1.9, ec:6.3.4.15	12	ec:1.1.1.100, ec:2.3.1.41, ec:2.3.1.179, ec:1.3.1.9, ec:6.3.4.15	22	ec:1.1.1.100, ec:1.3.1.9, ec:2.3.1.41, ec:2.3.1.47, ec:2.6.1.62, ec:2.8.1.6, ec:6.3.3.3, ec:2.1.1.197, ec:4.2.1.59, ec:6.3.4.15, ko:K08351, ec:2.3.1.179	16	ec:1.1.1.100, ec:2.3.1.47, ec:2.6.1.62, ec:2.8.1.6, ec:6.3.3.3, ec:6.3.4.15, ko:K08351, ec:2.3.1.179	15	ec:1.1.1.100, ec:2.3.1.47, ec:2.6.1.62, ec:2.8.1.6, ec:6.3.3.3, ec:6.3.4.15, ko:K08351	17	ec:1.1.1.100, ec:1.3.1.9, ec:2.3.1.47, ec:2.6.1.62, ec:2.8.1.6, ec:6.3.3.3, ec:6.3.4.15, ec:2.3.1.179
map00785	Lipoic acid metabolism	2	ec:2.8.1.8, ec:2.3.1.181	1	ec:2.8.1.8	2	ec:2.8.1.8, ec:2.3.1.181	2	ec:2.8.1.8, ec:2.3.1.181	2	ec:2.8.1.8, ec:2.3.1.181	2	ec:2.3.1.181, ec:2.8.1.8	2	ec:2.8.1.8, ec:2.3.1.181	1	ec:2.8.1.8	1	ec:2.8.1.8	3	ec:2.8.1.8, ec:2.7.7.63, ec:2.3.1.181	2	ec:2.8.1.8, ec:2.3.1.181	2	ec:2.8.1.8, ec:2.3.1.181	5	ec:2.8.1.8, ec:2.7.7.63, ec:2.3.1.181
map00790	Folate biosynthesis	11	ec:1.5.1.3, ec:2.5.1.15, ec:2.7.6.3, ec:3.5.4.16, ec:4.1.2.25, ec:2.8.1.12, ko:K03636, ec:4.1.99.18, ec:1.7.1.13, ec:6.3.2.17	18	ec:4.1.2.25, ec:2.8.1.12, ec:1.5.1.3, ec:4.2.3.12, ec:2.5.1.15, ec:2.7.6.3, ec:3.1.3.1, ec:3.5.4.16, ec:2.6.1.85, ec:4.1.3.38, ec:4.1.99.18, ec:6.3.2.17	16	ec:4.2.3.12, ec:6.3.4.20, ec:1.5.1.3, ec:2.5.1.15, ec:2.7.6.3, ec:3.1.3.1, ec:3.5.4.16, ec:2.6.1.85, ec:2.8.1.12, ec:4.1.99.18, ec:1.7.1.13, ec:4.3.99.3, ec:6.3.2.17	20	ec:2.7.6.3, ec:3.1.3.1, ec:6.3.4.20, ec:1.5.1.3, ec:2.5.1.15, ec:3.5.4.16, ec:4.1.2.25, ec:4.2.3.12, ec:4.1.3.38, ec:2.8.1.12, ko:K03636, ec:4.1.99.18, ec:1.7.1.13, ec:4.3.99.3, ec:6.3.2.17	15	ec:3.1.3.1, ec:3.5.4.16, ec:1.5.1.3, ec:2.5.1.15, ec:2.7.6.3, ec:4.1.2.25, ec:2.6.1.85, ec:4.2.3.12, ec:6.3.4.20, ec:1.7.1.13, ec:6.3.2.17	19	ec:1.14.16.1, ec:1.5.1.3, ec:1.7.1.13, ec:2.5.1.15, ec:2.6.1.85, ec:2.7.6.3, ec:3.1.3.1, ec:3.5.4.16, ec:3.5.4.25, ec:4.1.2.25, ec:4.1.2.50, ec:4.1.99.12, ec:4.2.1.96, ec:4.2.3.12, ec:4.3.99.3, ec:6.3.2.12, ec:6.3.2.17, ec:6.3.4.20	11	ec:3.5.4.16, ec:1.5.1.3, ec:2.5.1.15, ec:3.1.3.1, ec:4.1.2.25, ec:2.6.1.85, ec:4.2.3.12, ec:6.3.4.20, ec:1.7.1.13, ec:6.3.2.17	9	ec:4.2.3.12, ec:1.5.1.3, ec:2.5.1.15, ec:2.7.6.3, ec:3.5.4.16, ec:4.1.2.25, ec:2.6.1.85, ec:6.3.2.17	9	ec:4.2.3.12, ec:1.5.1.3, ec:2.5.1.15, ec:2.7.6.3, ec:3.5.4.16, ec:4.1.2.25, ec:2.6.1.85, ec:6.3.2.17	14	ec:1.5.1.3, ec:2.5.1.15, ec:2.7.6.3, ec:3.5.4.16, ec:4.1.2.25, ec:4.2.3.12, ec:4.1.3.38, ec:2.8.1.12, ko:K03636, ec:4.1.99.18, ec:1.7.1.13, ec:6.3.4.20, ec:6.3.2.17	15	ec:2.5.1.15, ec:1.5.1.3, ec:2.7.6.3, ec:3.1.3.1, ec:3.5.4.16, ec:4.1.2.25, ec:2.6.1.85, ec:4.1.3.38, ec:2.8.1.12, ec:4.1.99.18, ec:6.3.2.17	15	ec:2.5.1.15, ec:1.5.1.3, ec:2.7.6.3, ec:3.1.3.1, ec:3.5.4.16, ec:4.1.2.25, ec:2.6.1.85, ec:4.1.3.38, ec:2.8.1.12, ec:4.1.99.18, ec:6.3.2.17	14	ec:3.1.3.1, ec:2.5.1.15, ec:1.5.1.3, ec:2.7.6.3, ec:3.5.4.16, ec:4.1.2.25, ec:2.8.1.12, ec:4.1.99.18, ec:6.3.2.17
map00791	Atrazine degradation	3	ec:3.5.1.5	0		0		0		0		0		0		0		0		3	ec:3.5.1.5	5	ec:3.5.1.5	5	ec:3.5.1.5	1	ec:3.5.2.15
map00830	Retinol metabolism	1	ec:1.1.1.284	1	ec:1.1.1.1	0		2	ec:1.1.1.284, ec:1.1.1.1	3	ec:1.1.1.1, ec:1.1.1.284	2	ec:1.1.1.1, ec:1.1.1.284	2	ec:1.1.1.1, ec:1.1.1.284	0		0		2	ec:1.1.1.284, ec:1.1.1.1	5	ec:1.1.1.284, ec:1.1.1.1	5	ec:1.1.1.284, ec:1.1.1.1	5	ec:1.1.1.284, ec:1.1.1.1
map00860	Porphyrin and chlorophyll metabolism	34	ec:6.1.1.17, ec:1.3.3.3, ec:2.1.1.132, ec:2.3.1.37, ec:2.4.2.21, ec:2.5.1.17, ec:4.1.1.37, ec:4.2.1.24, ec:4.2.1.75, ec:2.5.1.61, ec:4.99.1.1, ec:5.4.3.8, ec:6.3.5.9, ec:6.3.1.10, ec:2.1.1.152, ec:6.6.1.2, ec:2.7.7.62, ec:6.3.5.10, ec:2.7.8.26, ko:K02234, ko:K02259, ko:K02301, ec:4.99.1.4, ec:1.3.99.22, ec:2.1.1.151, ec:1.16.3.1, ec:4.99.1.3, ec:1.3.1.54, ec:2.1.1.271, ec:5.4.99.61, ec:3.7.1.12	24	ec:2.1.1.107, ec:1.3.3.3, ec:2.4.2.21, ec:4.1.1.37, ec:4.2.1.24, ec:2.5.1.61, ec:4.99.1.1, ec:5.4.3.8, ec:6.3.5.9, ec:3.1.3.73, ec:6.3.1.10, ec:6.6.1.2, ec:2.7.7.62, ec:6.3.5.10, ec:2.7.8.26, ko:K02257, ko:K02259, ec:4.99.1.4, ec:1.2.1.70, ec:1.3.99.22, ec:6.6.1.1, ec:2.5.1.62	17	ec:1.3.99.22, ec:1.16.3.1, ec:1.3.3.4, ec:2.5.1.17, ec:4.1.1.37, ec:4.2.1.24, ec:2.5.1.61, ec:4.99.1.1, ec:5.4.3.8, ec:6.1.1.17, ko:K02259, ko:K02301, ec:1.2.1.70, ec:6.6.1.1, ec:4.2.1.75	18	ec:1.3.99.22, ec:1.16.3.1, ec:1.3.3.3, ec:2.5.1.17, ec:4.1.1.37, ec:4.2.1.24, ec:4.2.1.75, ec:2.5.1.61, ec:4.99.1.1, ec:5.4.3.8, ec:6.1.1.17, ko:K02259, ko:K02301, ec:4.99.1.4, ec:1.2.1.70, ec:2.1.1.107	17	ec:6.1.1.17, ec:1.3.99.22, ec:1.3.3.3, ec:2.3.1.37, ec:4.1.1.37, ec:4.2.1.24, ec:4.2.1.75, ec:2.5.1.61, ec:4.99.1.1, ko:K02259, ko:K02301, ec:4.99.1.4, ec:1.16.3.1, ec:6.6.1.2	17	ec:1.16.3.1, ec:1.3.1.76, ec:1.3.3.3, ec:2.1.1.107, ec:2.3.1.37, ec:2.5.1.17, ec:2.5.1.61, ec:4.1.1.37, ec:4.2.1.24, ec:4.2.1.75, ec:4.99.1.1, ec:4.99.1.4, ec:6.1.1.17, ec:6.6.1.2, ko:K02257, ko:K02259, ko:K07215	16	ec:6.1.1.17, ec:1.3.99.22, ec:1.3.3.3, ec:2.3.1.37, ec:4.1.1.37, ec:4.2.1.24, ec:4.2.1.75, ec:2.5.1.61, ec:4.99.1.1, ko:K02259, ko:K02301, ec:1.16.3.1, ec:6.6.1.2	12	ec:1.3.3.3, ec:4.1.1.37, ec:4.2.1.24, ec:2.5.1.61, ec:4.99.1.1, ec:5.4.3.8, ec:6.1.1.17, ko:K02257, ko:K02259, ec:2.1.1.107, ec:1.2.1.70, ec:6.6.1.1	13	ec:1.3.3.3, ec:4.1.1.37, ec:4.2.1.24, ec:2.5.1.61, ec:4.99.1.1, ec:5.4.3.8, ec:6.1.1.17, ko:K02257, ko:K02259, ec:2.1.1.107, ec:1.2.1.70, ec:1.3.99.22, ec:6.6.1.1	32	ec:5.4.3.8, ec:2.4.2.21, ec:2.5.1.17, ec:6.3.1.10, ec:1.2.1.70, ec:1.3.99.22, ec:1.3.3.3, ec:4.1.1.37, ec:4.2.1.24, ec:4.2.1.75, ec:2.5.1.61, ec:4.99.1.1, ec:6.1.1.17, ec:6.3.5.9, ec:3.1.3.73, ec:2.7.7.62, ec:6.3.5.10, ec:2.7.8.26, ko:K02259, ko:K02301, ec:2.1.1.107, ec:1.16.3.1, ec:4.99.1.3	35	ec:1.3.3.4, ec:6.1.1.17, ec:4.99.1.4, ec:2.1.1.132, ec:2.4.2.21, ec:2.5.1.17, ec:4.1.1.37, ec:4.2.1.24, ec:4.2.1.75, ec:2.5.1.61, ec:4.99.1.1, ec:5.4.3.8, ec:6.3.5.9, ec:6.3.1.10, ec:2.1.1.152, ec:1.14.13.83, ec:6.6.1.2, ec:2.7.7.62, ec:6.3.5.10, ec:2.7.8.26, ko:K02259, ko:K02301, ec:1.2.1.70, ec:1.3.99.22, ec:6.6.1.1, ec:1.16.3.1, ec:1.3.1.54, ec:2.1.1.271, ec:5.4.99.61, ec:2.1.1.131	36	ec:1.3.3.4, ec:6.1.1.17, ec:4.99.1.4, ec:1.3.5.3, ec:2.1.1.132, ec:2.4.2.21, ec:2.5.1.17, ec:4.1.1.37, ec:4.2.1.24, ec:4.2.1.75, ec:2.5.1.61, ec:4.99.1.1, ec:5.4.3.8, ec:6.3.5.9, ec:6.3.1.10, ec:2.1.1.152, ec:1.14.13.83, ec:6.6.1.2, ec:2.7.7.62, ec:6.3.5.10, ec:2.7.8.26, ko:K02259, ko:K02301, ec:1.2.1.70, ec:1.3.99.22, ec:6.6.1.1, ec:1.16.3.1, ec:1.3.1.54, ec:2.1.1.271, ec:5.4.99.61, ec:2.1.1.131	33	ec:5.4.3.8, ec:6.3.5.9, ec:1.3.3.4, ec:1.14.99.3, ec:2.1.1.132, ec:2.4.2.21, ec:2.5.1.17, ec:4.1.1.37, ec:4.2.1.24, ec:4.2.1.75, ec:2.5.1.61, ec:4.99.1.1, ec:6.1.1.17, ec:6.3.1.10, ec:2.1.1.152, ec:1.14.13.83, ec:6.6.1.2, ec:6.3.5.10, ec:2.7.8.26, ko:K02259, ko:K02301, ec:4.99.1.4, ec:1.2.1.70, ec:1.3.99.22, ec:6.6.1.1, ec:1.3.1.54, ec:2.1.1.271, ec:5.4.99.61, ec:2.1.1.131
map00900	Terpenoid backbone biosynthesis	13	ec:2.3.1.9, ec:2.5.1.31, ec:1.1.1.34, ec:2.5.1.10, ec:2.7.1.148, ec:2.2.1.7, ec:2.5.1.90, ec:1.17.7.1, ec:1.17.1.2, ec:4.6.1.12	14	ec:4.6.1.12, ec:2.5.1.90, ec:1.1.1.34, ec:1.1.1.267, ec:2.3.1.9, ec:2.7.1.148, ec:2.7.7.60, ec:2.2.1.7, ec:5.3.3.2, ec:1.17.7.1, ec:1.17.1.2	12	ec:2.7.1.148, ec:1.1.1.267, ec:2.3.1.9, ec:2.5.1.31, ec:2.7.7.60, ec:2.2.1.7, ec:4.6.1.12, ec:5.3.3.2, ec:2.5.1.90, ec:1.17.7.1, ec:2.5.1.29	12	ec:2.3.1.9, ec:1.1.1.267, ec:2.5.1.10, ec:2.5.1.31, ec:2.7.1.148, ec:2.7.7.60, ec:2.2.1.7, ec:4.6.1.12, ec:2.5.1.90, ec:1.17.7.1, ec:1.17.1.2	16	ec:2.3.1.9, ec:1.1.1.267, ec:2.5.1.10, ec:2.5.1.31, ec:2.7.1.148, ec:2.2.1.7, ec:5.3.3.2, ec:2.5.1.90, ec:1.17.7.1, ec:1.17.1.2, ec:4.6.1.12, ec:2.5.1.29	16	ec:1.1.1.267, ec:1.17.1.2, ec:1.17.7.1, ec:2.2.1.7, ec:2.3.1.9, ec:2.5.1.1, ec:2.5.1.10, ec:2.5.1.29, ec:2.5.1.31, ec:2.5.1.90, ec:2.7.1.148, ec:2.7.7.60, ec:4.6.1.12, ec:5.3.3.2	13	ec:2.3.1.9, ec:1.1.1.267, ec:2.5.1.10, ec:2.5.1.31, ec:2.7.1.148, ec:2.2.1.7, ec:5.3.3.2, ec:2.5.1.90, ec:1.17.7.1, ec:1.17.1.2, ec:4.6.1.12	14	ec:2.3.1.9, ec:2.5.1.90, ec:1.1.1.267, ec:2.5.1.31, ec:2.7.1.148, ec:2.7.7.60, ec:2.2.1.7, ec:4.6.1.12, ec:5.3.3.2, ec:1.17.7.1, ec:1.17.1.2	13	ec:2.3.1.9, ec:1.1.1.267, ec:2.5.1.30, ec:2.5.1.31, ec:2.7.1.148, ec:2.7.7.60, ec:2.2.1.7, ec:4.6.1.12, ec:5.3.3.2, ec:2.5.1.90, ec:1.17.7.1, ec:1.17.1.2	21	ec:2.3.1.9, ec:1.1.1.267, ec:2.5.1.10, ec:2.5.1.31, ec:2.7.1.148, ec:2.2.1.7, ec:4.6.1.12, ec:2.5.1.90, ec:1.17.7.1, ec:1.17.1.2, ec:3.4.24.84	32	ec:2.3.1.9, ec:2.7.7.60, ec:5.3.3.2, ec:2.5.1.29, ec:1.1.1.267, ec:2.5.1.30, ec:2.7.1.148, ec:2.2.1.7, ec:4.6.1.12, ec:1.17.7.1, ec:1.17.1.2, ec:2.5.1.68	32	ec:2.3.1.9, ec:2.7.7.60, ec:5.3.3.2, ec:2.5.1.29, ec:1.1.1.267, ec:2.5.1.30, ec:2.7.1.148, ec:2.2.1.7, ec:4.6.1.12, ec:1.17.7.1, ec:1.17.1.2, ec:2.5.1.68	26	ec:2.3.1.9, ec:1.1.1.267, ec:2.5.1.30, ec:2.5.1.31, ec:2.7.1.148, ec:2.7.7.60, ec:2.2.1.7, ec:4.6.1.12, ec:1.17.7.1, ec:1.17.1.2, ec:2.5.1.68, ec:2.5.1.29
map00901	Indole alkaloid biosynthesis	0		0		0		0		0		0		0		0		0		0		0		0		0
map00902	Monoterpenoid biosynthesis	0		0		0		0		0		0		0		0		0		0		0		0		0
map00903	Limonene and pinene degradation	6	ec:1.2.1.3, ec:4.2.1.17, ko:K01726, ec:5.1.2.3	2	ec:1.2.1.3, ko:K00517	1	ec:1.2.1.3	2	ec:1.2.1.3, ec:5.1.2.3	2	ec:4.2.1.17, ec:5.1.2.3	3	ec:1.1.1.35, ec:4.2.1.17, ec:5.1.2.3	4	ec:1.2.1.3, ec:4.2.1.17, ec:5.1.2.3	2	ec:1.2.1.3	2	ec:1.2.1.3	13	ec:4.2.1.17, ec:1.2.1.3, ko:K00517, ko:K01076, ec:5.1.2.3	32	ec:4.2.1.17, ec:1.2.1.3, ko:K00517, ec:3.3.2.8, ko:K00492, ec:5.1.2.3, ec:1.14.13.107	33	ec:4.2.1.17, ec:1.2.1.3, ko:K00517, ec:3.3.2.8, ko:K01726, ec:5.1.2.3, ec:1.1.1.275, ec:1.14.13.107	15	ec:4.2.1.17, ec:1.2.1.3, ko:K00517, ec:5.1.2.3
map00904	Diterpenoid biosynthesis	0		0		0		0		0		0		0		0		0		0		0		0		0
map00905	Brassinosteroid biosynthesis	0		0		0		0		0		0		0		0		0		0		0		0		0
map00906	Carotenoid biosynthesis	1	ec:2.5.1.32	1	ec:1.3.99.31	1	ec:1.3.99.31	1	ec:2.5.1.32	6	ec:2.5.1.32, ec:5.5.1.19, ko:K09836, ec:1.3.99.31, ec:1.14.13.129	6	ec:1.14.13.129, ec:1.3.99.26, ec:1.3.99.28, ec:1.3.99.29, ec:1.3.99.31, ec:2.5.1.32, ec:5.5.1.19, ko:K09836	1	ec:2.5.1.32	3	ec:5.2.1.13, ec:1.3.99.31, ec:1.14.13.129	2	ec:1.3.99.31, ec:1.14.13.129	1	ec:2.5.1.32	4	ec:2.5.1.32, ec:5.5.1.19, ko:K09879, ec:1.3.99.31	4	ec:2.5.1.32, ec:5.5.1.19, ko:K09879, ec:1.3.99.31	0
map00908	Zeatin biosynthesis	1	ec:2.5.1.75	4	ec:2.5.1.75	1	ec:2.5.1.75	1	ec:2.5.1.75	1	ec:2.5.1.75	1	ec:2.5.1.75	1	ec:2.5.1.75	1	ec:2.5.1.75	1	ec:2.5.1.75	1	ec:2.5.1.75	1	ec:2.5.1.75	1	ec:2.5.1.75	1	ec:2.5.1.75
map00909	Sesquiterpenoid and triterpenoid biosynthesis	0		0		0		0		0		0		0		0		0		0		0		0		0
map00910	Nitrogen metabolism	14	ec:1.4.1.14, ec:6.3.1.2, ec:1.4.1.4, ec:1.7.1.15, ec:1.7.99.4, ec:4.2.1.1, ec:1.4.1.2, ko:K15576, ko:K15577, ko:K15578	15	ec:4.2.1.1, ec:1.7.1.15, ec:6.3.1.2, ec:1.4.1.2, ec:1.4.1.14, ec:1.7.2.1, ec:1.7.99.4, ec:1.13.12.16, ko:K02575	5	ec:1.4.1.3, ec:1.4.1.14, ec:1.4.7.1, ec:4.2.1.1, ec:6.3.1.2	8	ec:1.4.1.14, ec:1.13.12.16, ec:4.2.1.1, ec:6.3.1.2, ec:1.7.99.4, ko:K02568, ec:1.4.1.2	8	ec:1.13.12.16, ec:1.4.1.14, ec:4.2.1.1, ec:6.3.1.2, ec:1.4.1.2	8	ec:1.13.12.16, ec:1.4.1.13, ec:1.4.1.14, ec:1.4.1.2, ec:4.2.1.1, ec:6.3.1.2	7	ec:4.2.1.1, ec:1.4.1.14, ec:1.13.12.16, ec:6.3.1.2, ec:1.4.1.2	7	ec:1.4.1.3, ec:1.4.1.14, ec:1.7.1.15, ec:1.13.12.16, ec:4.2.1.1, ec:6.3.1.2	7	ec:1.4.1.3, ec:1.4.1.14, ec:1.13.12.16, ec:4.2.1.1, ec:6.3.1.2	32	ec:6.3.1.2, ec:1.13.12.16, ec:1.7.99.4, ko:K02575, ko:K15577, ko:K15578, ec:1.4.1.3, ec:1.4.1.4, ec:1.4.1.14, ec:1.7.1.15, ko:K00373, ec:3.5.5.1, ec:4.2.1.1, ec:4.2.1.104, ec:1.7.2.5, ko:K15576	29	ec:6.3.1.2, ec:4.2.1.1, ec:1.4.1.14, ec:1.13.12.16, ec:1.7.1.15, ec:2.7.2.2, ec:3.5.1.49, ec:4.2.1.104, ko:K02575, ec:1.4.1.2	29	ec:6.3.1.2, ec:4.2.1.1, ec:1.4.1.14, ec:1.13.12.16, ec:1.7.1.15, ec:2.7.2.2, ec:3.5.1.49, ec:4.2.1.104, ko:K02575, ec:1.4.1.2	19	ec:6.3.1.2, ec:1.4.1.3, ec:1.4.1.4, ec:1.4.1.14, ec:1.7.99.4, ec:1.7.1.15, ec:2.7.2.2, ec:3.5.1.49, ec:4.2.1.1, ko:K02575, ec:1.4.1.2
map00920	Sulfur metabolism	26	ec:2.5.1.47, ec:1.5.1.38, ec:2.8.1.2, ko:K02046, ko:K02047, ko:K02048, ko:K08738, ec:1.8.1.2, ec:1.8.4.8, ec:2.3.1.30, ec:2.3.1.46, ec:2.7.7.4, ec:3.1.3.7, ec:3.6.3.25, ko:K10764, ko:K15555, ko:K17218	12	ec:1.8.1.2, ec:1.8.4.8, ec:1.8.7.1, ec:2.3.1.30, ec:2.7.7.4, ko:K10764, ec:2.5.1.47	4	ec:3.1.3.7, ec:2.5.1.48, ko:K02046, ko:K02048	17	ec:1.8.1.2, ec:2.5.1.47, ko:K02048, ec:1.8.4.8, ec:2.7.7.4, ec:2.8.1.2, ec:3.1.3.7, ec:2.5.1.48, ec:3.6.3.25, ko:K02046, ko:K02047	14	ec:2.5.1.47, ko:K08738, ec:1.8.1.2, ec:2.3.1.30, ec:2.7.7.4, ec:2.8.1.2, ec:3.1.3.7, ec:2.5.1.48, ko:K17218	15	ec:1.8.1.2, ec:2.3.1.30, ec:2.5.1.47, ec:2.5.1.48, ec:2.7.1.25, ec:2.7.7.4, ec:2.8.1.1, ec:2.8.1.2, ec:3.1.3.7, ko:K08738, ko:K17218, ko:K20034	11	ko:K08738, ec:1.8.1.2, ec:2.3.1.30, ec:2.7.7.4, ec:2.8.1.2, ec:3.1.3.7, ec:2.5.1.47, ec:2.5.1.48, ko:K17218	9	ec:1.8.1.2, ko:K08738, ec:1.8.4.8, ec:2.7.7.4, ko:K10764	10	ec:1.8.1.2, ec:1.8.4.8, ec:2.7.1.25, ec:2.7.7.4, ec:3.6.3.25, ko:K08738, ko:K10764, ec:1.8.5.2	29	ko:K08738, ec:1.8.1.2, ec:2.8.1.2, ko:K02048, ko:K17224, ko:K17225, ec:1.8.4.8, ec:2.3.1.30, ec:2.7.7.4, ec:3.6.3.25, ko:K02046, ko:K02047, ko:K10764, ec:2.5.1.47, ko:K17222, ko:K17223, ko:K17226, ko:K17227	29	ec:2.8.1.2, ec:1.8.1.2, ec:3.1.3.7, ec:1.14.14.5, ec:1.8.4.8, ec:1.8.7.1, ec:2.7.7.4, ec:2.5.1.47, ec:2.5.1.48, ec:3.6.3.25, ko:K02046, ko:K02047, ko:K02048, ec:1.14.11.17, ko:K10764, ec:3.6.3.36, ko:K15551, ko:K15552, ko:K17218, ko:K17228	29	ec:2.8.1.2, ec:1.8.1.2, ec:3.1.3.7, ec:1.14.14.5, ec:1.8.4.8, ec:1.8.7.1, ec:2.7.7.4, ec:2.5.1.47, ec:2.5.1.48, ec:3.6.3.25, ko:K02046, ko:K02047, ko:K02048, ec:1.14.11.17, ko:K10764, ec:3.6.3.36, ko:K15551, ko:K15552, ko:K17218, ko:K17228	34	ec:1.5.1.38, ec:2.8.1.2, ec:1.14.14.5, ec:2.5.1.48, ko:K15553, ko:K15554, ec:1.8.4.8, ec:1.8.7.1, ec:2.3.1.30, ec:2.7.7.4, ec:3.1.3.7, ec:3.6.3.25, ko:K02046, ko:K02047, ko:K02048, ec:1.14.11.17, ec:3.6.3.36, ec:2.5.1.47, ko:K15551, ko:K15552, ko:K15555, ec:1.8.5.2, ko:K17228
map00930	Caprolactam degradation	3	ec:3.1.1.17, ec:4.2.1.17, ec:5.1.2.3	5	ec:3.1.1.17, ec:1.2.1.4, ec:1.1.1.2	0		1	ec:5.1.2.3	3	ec:3.1.1.17, ec:4.2.1.17, ec:5.1.2.3	4	ec:1.1.1.35, ec:3.1.1.17, ec:4.2.1.17, ec:5.1.2.3	2	ec:4.2.1.17, ec:5.1.2.3	1	ec:1.2.1.4	2	ec:3.1.1.17, ec:1.2.1.4	8	ec:4.2.1.17, ec:5.1.2.3, ko:K06446	23	ec:4.2.1.17, ec:1.1.1.90, ec:5.1.2.3, ko:K06446, ec:1.2.1.4	23	ec:4.2.1.17, ec:1.1.1.90, ec:5.1.2.3, ko:K06446, ec:1.2.1.4	9	ec:4.2.1.17, ec:5.1.2.3, ko:K06446, ec:1.2.1.4
map00940	Phenylpropanoid biosynthesis	5	ec:3.2.1.21, ec:1.11.1.21	5	ec:2.1.1.104, ec:1.11.1.21, ec:3.2.1.21	4	ec:3.2.1.21, ec:2.1.1.104, ec:1.11.1.21	0		4	ec:3.2.1.21, ec:1.11.1.21	5	ec:1.11.1.21, ec:3.2.1.21, ko:K03186	2	ec:1.11.1.21, ec:3.2.1.21	6	ec:3.2.1.21, ec:2.1.1.104, ec:1.11.1.21	7	ec:3.2.1.21, ec:2.1.1.104, ec:1.11.1.21	1	ec:1.11.1.21	3	ec:1.11.1.21, ec:3.2.1.21	3	ec:1.11.1.21, ec:3.2.1.21	2	ec:1.11.1.21, ec:3.2.1.21
map00941	Flavonoid biosynthesis	0		3	ec:2.1.1.104	1	ec:2.1.1.104	0		0		0		0		1	ec:2.1.1.104	1	ec:2.1.1.104	0		0		0		0
map00942	Anthocyanin biosynthesis	0		0		0		0		0		0		0		0		0		0		0		0		0
map00943	Isoflavonoid biosynthesis	0		0		0		1	ec:1.3.1.45	0		0		0		0		0		0		0		0		0
map00944	Flavone and flavonol biosynthesis	0		0		0		0		0		0		0		0		0		0		0		0		0
map00945	Stilbenoid, diarylheptanoid and gingerol biosynthesis	0		4	ec:2.1.1.104, ko:K00517	1	ec:2.1.1.104	0		0		0		0		1	ec:2.1.1.104	1	ec:2.1.1.104	1	ko:K00517	2	ko:K00517	2	ko:K00517	3	ko:K00517
map00950	Isoquinoline alkaloid biosynthesis	3	ec:1.14.18.1, ec:2.6.1.1	3	ec:1.4.3.4, ec:1.4.3.21, ec:2.6.1.1	2	ec:2.6.1.1, ec:1.4.3.2	1	ec:2.6.1.1	2	ec:1.4.3.4, ec:2.6.1.1	2	ec:1.4.3.4, ec:2.6.1.1	2	ec:1.4.3.4, ec:2.6.1.1	5	ec:2.6.1.1, ec:1.4.3.4	5	ec:2.6.1.1, ec:1.4.3.4	1	ec:2.6.1.57	5	ec:1.4.3.21, ec:1.4.3.4	5	ec:1.4.3.21, ec:1.4.3.4	3	ec:1.4.3.4
map00960	Tropane, piperidine and pyridine alkaloid biosynthesis	6	ec:2.6.1.9, ec:2.6.1.1, ko:K01066, ec:1.5.1.21	4	ec:2.6.1.9, ec:1.4.3.21, ec:2.6.1.1	2	ec:2.6.1.1, ec:2.6.1.9	4	ec:2.6.1.9, ec:2.6.1.1, ec:1.1.1.206	2	ec:2.6.1.1, ec:2.6.1.9	2	ec:2.6.1.1, ec:2.6.1.9	2	ec:2.6.1.1, ec:2.6.1.9	5	ec:2.6.1.1, ec:2.6.1.9	4	ec:2.6.1.1, ec:2.6.1.9	5	ec:2.6.1.9, ec:2.6.1.57	6	ec:1.4.3.21, ec:2.6.1.9	6	ec:1.4.3.21, ec:2.6.1.9	3	ec:2.6.1.9
map00965	Betalain biosynthesis	1	ec:1.14.18.1	0		0		0		0		1	ko:K15777	0		0		0		0		1	ec:2.1.1.6	1	ec:2.1.1.6	0
map00966	Glucosinolate biosynthesis	0		0		0		0		0		1	ec:4.2.1.33, ec:4.2.1.35	0		0		0		0		0		0		0
map00970	Aminoacyl-tRNA biosynthesis	28	ec:2.1.2.9, ec:6.1.1.17, ec:6.3.5.7, ec:6.1.1.2, ec:6.1.1.3, ec:6.1.1.4, ec:6.1.1.5, ec:6.1.1.7, ec:6.1.1.9, ec:6.1.1.10, ec:6.1.1.11, ec:6.1.1.12, ec:6.1.1.14, ec:6.1.1.15, ec:6.1.1.16, ec:6.1.1.19, ec:6.1.1.20, ec:6.1.1.21, ec:6.1.1.6	25	ec:2.9.1.1, ec:2.1.2.9, ec:6.1.1.1, ec:6.1.1.2, ec:6.1.1.3, ec:6.1.1.4, ec:6.1.1.5, ec:6.1.1.7, ec:6.1.1.9, ec:6.1.1.11, ec:6.1.1.12, ec:6.1.1.14, ec:6.1.1.16, ec:6.1.1.18, ec:6.1.1.19, ec:6.1.1.20, ec:6.1.1.21, ec:6.1.1.22, ec:6.3.5.7, ec:6.1.1.6, ec:6.1.1.24	22	ec:6.1.1.7, ec:2.1.2.9, ec:6.1.1.1, ec:6.1.1.2, ec:6.1.1.3, ec:6.1.1.4, ec:6.1.1.5, ec:6.1.1.9, ec:6.1.1.10, ec:6.1.1.11, ec:6.1.1.12, ec:6.1.1.14, ec:6.1.1.16, ec:6.1.1.17, ec:6.1.1.20, ec:6.1.1.21, ec:6.1.1.22, ec:6.3.5.7, ec:6.1.1.6	27	ec:2.1.2.9, ec:6.1.1.1, ec:6.1.1.2, ec:6.1.1.3, ec:6.1.1.4, ec:6.1.1.5, ec:6.1.1.7, ec:6.1.1.9, ec:6.1.1.10, ec:6.1.1.11, ec:6.1.1.12, ec:6.1.1.14, ec:6.1.1.15, ec:6.1.1.16, ec:6.1.1.17, ec:6.1.1.18, ec:6.1.1.19, ec:6.1.1.20, ec:6.1.1.21, ec:6.1.1.22, ec:6.3.5.7, ec:6.1.1.6	26	ec:6.1.1.14, ec:6.1.1.17, ec:2.1.2.9, ec:6.1.1.1, ec:6.1.1.2, ec:6.1.1.3, ec:6.1.1.4, ec:6.1.1.5, ec:6.1.1.7, ec:6.1.1.9, ec:6.1.1.10, ec:6.1.1.11, ec:6.1.1.12, ec:6.1.1.15, ec:6.1.1.16, ec:6.1.1.19, ec:6.1.1.20, ec:6.1.1.21, ec:6.3.5.7, ec:6.1.1.6	26	ec:2.1.2.9, ec:6.1.1.1, ec:6.1.1.10, ec:6.1.1.11, ec:6.1.1.12, ec:6.1.1.14, ec:6.1.1.15, ec:6.1.1.16, ec:6.1.1.17, ec:6.1.1.19, ec:6.1.1.2, ec:6.1.1.20, ec:6.1.1.21, ec:6.1.1.3, ec:6.1.1.4, ec:6.1.1.5, ec:6.1.1.6, ec:6.1.1.7, ec:6.1.1.9, ec:6.3.5.6, ec:6.3.5.7	26	ec:6.1.1.14, ec:6.1.1.17, ec:2.1.2.9, ec:6.1.1.1, ec:6.1.1.2, ec:6.1.1.3, ec:6.1.1.4, ec:6.1.1.5, ec:6.1.1.7, ec:6.1.1.9, ec:6.1.1.10, ec:6.1.1.11, ec:6.1.1.12, ec:6.1.1.15, ec:6.1.1.16, ec:6.1.1.19, ec:6.1.1.20, ec:6.1.1.21, ec:6.3.5.7, ec:6.1.1.6	22	ec:2.1.2.9, ec:6.1.1.1, ec:6.1.1.4, ec:6.1.1.5, ec:6.1.1.7, ec:6.1.1.9, ec:6.1.1.11, ec:6.1.1.12, ec:6.1.1.14, ec:6.1.1.16, ec:6.1.1.17, ec:6.1.1.18, ec:6.1.1.19, ec:6.1.1.20, ec:6.1.1.21, ec:6.1.1.22, ec:6.3.5.7, ec:6.1.1.6, ec:6.1.1.24	24	ec:2.1.2.9, ec:6.1.1.19, ec:6.1.1.1, ec:6.1.1.2, ec:6.1.1.4, ec:6.1.1.5, ec:6.1.1.9, ec:6.1.1.11, ec:6.1.1.12, ec:6.1.1.14, ec:6.1.1.16, ec:6.1.1.17, ec:6.1.1.18, ec:6.1.1.20, ec:6.1.1.21, ec:6.1.1.22, ec:6.3.5.7, ec:6.1.1.6, ec:6.1.1.24	28	ec:6.3.5.7, ec:2.1.2.9, ec:2.9.1.1, ec:6.1.1.1, ec:6.1.1.3, ec:6.1.1.4, ec:6.1.1.5, ec:6.1.1.7, ec:6.1.1.9, ec:6.1.1.10, ec:6.1.1.11, ec:6.1.1.12, ec:6.1.1.14, ec:6.1.1.15, ec:6.1.1.16, ec:6.1.1.17, ec:6.1.1.18, ec:6.1.1.19, ec:6.1.1.20, ec:6.1.1.21, ec:6.1.1.6	28	ec:6.3.5.7, ec:2.1.2.9, ec:6.1.1.17, ec:6.1.1.6, ec:6.1.1.1, ec:6.1.1.2, ec:6.1.1.3, ec:6.1.1.4, ec:6.1.1.5, ec:6.1.1.7, ec:6.1.1.9, ec:6.1.1.10, ec:6.1.1.11, ec:6.1.1.12, ec:6.1.1.14, ec:6.1.1.15, ec:6.1.1.16, ec:6.1.1.19, ec:6.1.1.20, ec:6.1.1.21	28	ec:6.3.5.7, ec:2.1.2.9, ec:6.1.1.17, ec:6.1.1.6, ec:6.1.1.1, ec:6.1.1.2, ec:6.1.1.3, ec:6.1.1.4, ec:6.1.1.5, ec:6.1.1.7, ec:6.1.1.9, ec:6.1.1.10, ec:6.1.1.11, ec:6.1.1.12, ec:6.1.1.14, ec:6.1.1.15, ec:6.1.1.16, ec:6.1.1.19, ec:6.1.1.20, ec:6.1.1.21	26	ec:6.1.1.2, ec:2.1.2.9, ec:2.9.1.1, ec:6.1.1.1, ec:6.1.1.3, ec:6.1.1.4, ec:6.1.1.5, ec:6.1.1.7, ec:6.1.1.9, ec:6.1.1.10, ec:6.1.1.11, ec:6.1.1.12, ec:6.1.1.14, ec:6.1.1.15, ec:6.1.1.16, ec:6.1.1.17, ec:6.1.1.19, ec:6.1.1.20, ec:6.1.1.21, ec:6.3.5.7, ec:6.1.1.6
map00980	Metabolism of xenobiotics by cytochrome P450	7	ec:2.5.1.18, ec:1.1.1.284	1	ec:1.1.1.1	0		8	ec:2.5.1.18, ec:1.1.1.284, ec:1.1.1.1	8	ec:2.5.1.18, ec:1.1.1.1, ec:1.1.1.284	6	ec:1.1.1.1, ec:1.1.1.284, ec:2.5.1.18	9	ec:2.5.1.18, ec:1.1.1.1, ec:1.1.1.284	0		0		16	ec:2.5.1.18, ec:1.1.1.284, ec:1.1.1.1	5	ec:1.1.1.284, ec:1.1.1.1	5	ec:1.1.1.284, ec:1.1.1.1	5	ec:1.1.1.284, ec:1.1.1.1
map00981	Insect hormone biosynthesis	0		0		0		0		0		0		0		0		0		0		0		0		0
map00982	Drug metabolism - cytochrome P450	7	ec:2.5.1.18, ec:1.1.1.284	2	ec:1.4.3.4, ec:1.1.1.1	0		8	ec:2.5.1.18, ec:1.1.1.284, ec:1.1.1.1	9	ec:2.5.1.18, ec:1.1.1.1, ec:1.1.1.284, ec:1.4.3.4	7	ec:1.1.1.1, ec:1.1.1.284, ec:1.4.3.4, ec:2.5.1.18	10	ec:2.5.1.18, ec:1.1.1.1, ec:1.1.1.284, ec:1.4.3.4	1	ec:1.4.3.4	2	ec:1.4.3.4	16	ec:2.5.1.18, ec:1.1.1.284, ec:1.1.1.1	7	ec:1.1.1.284, ec:1.4.3.4, ec:1.1.1.1	7	ec:1.1.1.284, ec:1.4.3.4, ec:1.1.1.1	8	ec:1.1.1.284, ec:1.4.3.4, ec:1.1.1.1
map00983	Drug metabolism - other enzymes	9	ec:3.5.4.5, ec:1.1.1.205, ec:2.4.2.3, ec:2.4.2.4, ec:2.4.2.8, ec:2.7.1.21, ec:3.5.2.2, ec:6.3.5.2	3	ec:1.1.1.205, ec:2.7.1.48, ec:6.3.5.2	7	ec:6.3.5.2, ec:1.1.1.205, ec:2.4.2.8, ec:2.7.1.21, ec:2.7.1.48, ec:3.5.4.5	6	ec:2.4.2.4, ec:1.1.1.205, ec:2.4.2.8, ec:2.7.1.21, ec:6.3.5.2	4	ec:1.1.1.205, ec:2.4.2.8, ec:2.7.1.48, ec:6.3.5.2	4	ec:1.1.1.205, ec:2.4.2.8, ec:2.7.1.48, ec:6.3.5.2	4	ec:1.1.1.205, ec:2.4.2.8, ec:2.7.1.48, ec:6.3.5.2	3	ec:1.1.1.205, ec:2.4.2.3, ec:3.5.4.5	3	ec:1.1.1.205, ec:2.4.2.3, ec:2.4.2.8	5	ec:3.5.2.2, ec:6.3.5.2, ec:1.1.1.205	8	ec:1.1.1.205, ec:2.3.1.5, ec:2.4.2.4, ec:2.4.2.8, ec:3.5.4.5, ec:6.3.5.2	8	ec:1.1.1.205, ec:2.3.1.5, ec:2.4.2.4, ec:2.4.2.8, ec:3.5.4.5, ec:6.3.5.2	9	ec:1.1.1.205, ec:2.4.2.4, ec:2.4.2.8, ec:2.7.1.21, ec:2.7.1.48, ec:3.5.2.2, ec:3.5.4.5, ec:6.3.5.2
map00984	Steroid degradation	0		0		0		0		0		0		0		0		0		0		17	ec:1.14.13.141, ec:1.14.13.142, ec:1.14.14.12, ec:1.1.3.6, ec:5.3.3.1, ko:K16046, ec:1.13.11.25, ec:3.7.1.17	17	ec:1.14.13.141, ec:1.14.13.142, ec:1.14.14.12, ec:1.1.3.6, ec:5.3.3.1, ko:K16046, ec:1.13.11.25, ec:3.7.1.17	17	ec:1.1.3.6, ec:1.14.13.142, ec:1.3.99.4, ec:3.7.1.17, ec:5.3.3.1, ec:1.14.13.141, ec:1.14.14.12, ec:1.3.99.5
map01010	Overview of biosynthetic pathways	0		0		0		0		0		0		0		0		0		0		0		0		0
map01040	Biosynthesis of unsaturated fatty acids	11	ec:1.1.1.100, ec:5.1.2.3, ko:K10806	13	ec:1.1.1.100, ec:1.14.19.1, ec:1.14.19.2, ec:3.1.1.5	10	ec:1.1.1.100, ec:1.14.19.1, ko:K10255, ec:3.1.1.5, ko:K10806	8	ec:1.1.1.100, ec:1.14.19.1, ec:5.1.2.3, ec:3.1.1.5, ko:K10805	6	ec:1.1.1.100, ec:1.14.19.1, ec:5.1.2.3, ko:K10806	5	ec:1.1.1.100, ec:1.1.1.35, ec:1.14.19.1, ec:4.2.1.17, ec:5.1.2.3, ko:K10806	4	ec:1.1.1.100, ec:5.1.2.3, ec:3.1.1.5, ko:K10806	4	ec:1.1.1.100	5	ec:1.1.1.100, ec:1.14.19.1	18	ec:1.1.1.100, ec:1.14.19.1, ko:K01076, ec:5.1.2.3, ec:3.1.1.5, ko:K10805, ko:K10806	15	ec:1.1.1.100, ko:K10805, ec:1.3.3.6, ec:5.1.2.3, ec:1.14.19.2	17	ec:1.1.1.100, ec:1.14.19.2, ko:K10805, ec:1.3.3.6, ec:5.1.2.3	15	ec:1.1.1.100, ko:K10805, ec:1.3.3.6, ec:1.14.19.1, ec:5.1.2.3
map01051	Biosynthesis of ansamycins	5	ec:2.2.1.1	9	ec:2.2.1.1	1	ec:2.2.1.1	2	ec:2.2.1.1	1	ec:2.2.1.1	1	ec:2.2.1.1	1	ec:2.2.1.1	2	ec:2.2.1.1	2	ec:2.2.1.1	1	ec:2.2.1.1	3	ec:2.2.1.1	3	ec:2.2.1.1	1	ec:2.2.1.1
map01052	Type I polyketide structures	0		0		0		0		0		0		0		0		0		1	ko:K15642	0		0		0
map01053	Biosynthesis of siderophore group nonribosomal peptides	1	ec:4.2.99.21	1	ec:5.4.4.2	0		0		1	ec:4.2.99.21	1	ec:4.2.99.21	1	ec:4.2.99.21	0		0		1	ec:4.2.99.21	8	ec:5.4.4.2, ko:K04787, ko:K04788, ko:K04789, ko:K04790, ko:K04791, ko:K04792, ko:K04793	8	ec:5.4.4.2, ko:K04787, ko:K04788, ko:K04789, ko:K04790, ko:K04791, ko:K04792, ko:K04793	1	ec:5.4.4.2
map01054	Nonribosomal peptide structures	1	ec:5.1.1.13	0		0		0		0		0		1	ec:5.1.1.13	0		1	ec:5.1.1.13	0		0		0		1	ec:5.1.1.13
map01055	Biosynthesis of vancomycin group antibiotics	2	ec:4.2.1.46	6	ec:4.2.1.46	2	ec:4.2.1.46	1	ec:4.2.1.46	1	ec:4.2.1.46	0		1	ec:4.2.1.46	2	ec:4.2.1.46	1	ec:4.2.1.46	1	ec:4.2.1.46	1	ec:4.2.1.46	1	ec:4.2.1.46	1	ec:4.2.1.46
map01056	Biosynthesis of type II polyketide backbone	0		0		0		0		0		0		0		0		0		0		0		0		0
map01057	Biosynthesis of type II polyketide products	0		0		0		0		0		0		0		0		0		0		0		0		0
map01058	Acridone alkaloid biosynthesis	0		0		0		0		0		0		0		0		0		0		0		0		0
map01060	Biosynthesis of plant secondary metabolites	0		0		0		0		0		0		0		0		0		0		0		0		0
map01061	Biosynthesis of phenylpropanoids	0		0		0		0		0		0		0		0		0		0		0		0		0
map01062	Biosynthesis of terpenoids and steroids	0		0		0		0		0		2	ec:2.5.1.32	0		0		0		0		0		0		0
map01063	Biosynthesis of alkaloids derived from shikimate pathway	0		0		0		0		0		0		0		0		0		0		0		0		0
map01064	Biosynthesis of alkaloids derived from ornithine, lysine and nicotinic acid	0		0		0		0		0		0		0		0		0		0		0		0		0
map01065	Biosynthesis of alkaloids derived from histidine and purine	0		0		0		0		0		0		0		0		0		0		0		0		0
map01066	Biosynthesis of alkaloids derived from terpenoid and polyketide	0		0		0		0		0		0		0		0		0		0		0		0		0
map01070	Biosynthesis of plant hormones	0		0		0		0		0		0		0		0		0		0		0		0		0
map01100	Metabolic pathways	0		0		0		0		0		485	ec:1.1.1.1, ec:1.1.1.100, ec:1.1.1.157, ec:1.1.1.193, ec:1.1.1.205, ec:1.1.1.22, ec:1.1.1.23, ec:1.1.1.25, ec:1.1.1.26, ec:1.1.1.262, ec:1.1.1.267, ec:1.1.1.284, ec:1.1.1.30, ec:1.1.1.31, ec:1.1.1.35, ec:1.1.1.37, ec:1.1.1.40, ec:1.1.1.42, ec:1.1.1.49, ec:1.1.1.57, ec:1.1.1.85, ec:1.1.1.86, ec:1.1.1.95, ec:1.1.2.3, ec:1.1.5.2, ec:1.10.2.2, ec:1.11.1.21, ec:1.13.11.11, ec:1.13.11.27, ec:1.13.11.5,…	0		0		0		0		0		0		0
map01110	Biosynthesis of secondary metabolites	0		0		0		0		0		225	ec:1.1.1.1, ec:1.1.1.193, ec:1.1.1.205, ec:1.1.1.23, ec:1.1.1.25, ec:1.1.1.26, ec:1.1.1.267, ec:1.1.1.284, ec:1.1.1.35, ec:1.1.1.37, ec:1.1.1.42, ec:1.1.1.49, ec:1.1.1.85, ec:1.1.1.86, ec:1.1.1.94, ec:1.1.5.2, ec:1.11.1.21, ec:1.14.13.129, ec:1.17.1.2, ec:1.17.1.8, ec:1.17.7.1, ec:1.2.1.11, ec:1.2.1.12, ec:1.2.1.38, ec:1.2.1.41, ec:1.2.1.88, ec:1.2.4.1, ec:1.2.4.2, ec:1.2.4.4, ec:1.3.1.76, ec:1.3…	0		0		0		0		0		0		0
map01120	Microbial metabolism in diverse environments	0		0		0		0		0		133	ec:1.1.1.1, ec:1.1.1.157, ec:1.1.1.173, ec:1.1.1.26, ec:1.1.1.284, ec:1.1.1.35, ec:1.1.1.36, ec:1.1.1.37, ec:1.1.1.40, ec:1.1.1.42, ec:1.1.1.49, ec:1.1.1.95, ec:1.13.11.5, ec:1.17.1.8, ec:1.18.1.3, ec:1.2.1.11, ec:1.2.1.12, ec:1.2.1.16, ec:1.2.1.20, ec:1.2.1.79, ec:1.2.4.1, ec:1.2.4.2, ec:1.3.1.76, ec:1.3.5.1, ec:1.4.1.13, ec:1.4.1.14, ec:1.4.3.5, ec:1.5.1.20, ec:1.5.1.5, ec:1.8.1.2, ec:1.8.1.4, …	0		0		0		0		0		0		0
map01200	Carbon metabolism	102	ec:2.2.1.1, ec:1.1.1.95, ec:2.3.1.9, ec:2.3.3.1, ec:2.5.1.47, ec:3.1.1.31, ec:1.1.1.44, ec:1.1.1.49, ec:1.8.1.4, ec:2.3.1.12, ec:2.7.6.1, ec:4.2.1.11, ec:5.4.2.12, ec:1.1.1.37, ec:1.1.1.40, ec:1.1.1.42, ec:1.1.1.47, ec:1.1.1.284, ec:1.2.1.12, ec:1.2.1.27, ec:1.2.4.1, ec:1.2.4.2, ec:1.3.5.1, ko:K00241, ko:K00242, ec:1.4.4.2, ec:1.5.1.20, ec:2.1.2.1, ec:2.1.2.10, ec:2.2.1.2, ec:2.3.1.30, ec:2.3.1.6…	99	ec:2.2.1.1, ec:3.1.1.31, ec:1.1.1.47, ec:2.7.1.2, ec:2.7.1.11, ec:6.2.1.5, ec:6.4.1.3, ec:1.1.1.42, ec:1.1.1.95, ec:1.2.1.12, ec:2.3.1.61, ec:2.7.9.2, ec:3.1.1.17, ec:4.1.2.13, ec:4.1.3.42, ec:4.3.1.19, ec:6.4.1.2, ec:1.1.1.29, ec:1.1.1.37, ec:1.1.1.40, ec:1.1.1.44, ec:1.1.1.49, ec:1.1.5.4, ec:1.2.1.27, ec:1.2.1.46, ec:1.2.4.1, ec:1.2.4.2, ec:1.3.5.1, ko:K00241, ec:1.4.4.2, ec:1.8.1.4, ec:2.1.2.1…	75	ec:4.3.1.19, ec:2.7.1.2, ec:4.2.1.17, ec:5.3.1.6, ec:5.4.99.2, ec:6.2.1.1, ec:6.4.1.2, ec:1.1.1.37, ec:1.1.1.38, ec:1.1.1.41, ec:1.1.1.42, ec:1.1.1.44, ec:1.1.1.49, ec:1.1.1.95, ec:1.2.1.12, ec:1.2.4.1, ec:1.2.7.3, ec:1.3.5.1, ko:K00241, ec:1.4.4.2, ec:1.8.1.4, ec:2.1.2.1, ec:2.1.2.10, ec:2.2.1.1, ec:2.2.1.2, ec:2.3.1.8, ec:2.3.1.9, ec:2.3.1.12, ec:2.3.1.61, ec:2.6.1.52, ec:2.7.1.11, ec:2.7.1.12,…	89	ec:2.7.6.1, ec:1.2.1.2, ko:K00124, ec:1.8.1.4, ec:2.2.1.1, ec:2.3.1.9, ec:2.3.1.12, ec:2.3.3.1, ec:2.5.1.47, ec:4.3.1.19, ec:5.1.3.1, ec:3.1.3.11, ec:1.1.1.37, ec:1.1.1.40, ec:1.1.1.41, ec:1.1.1.42, ec:1.1.1.95, ec:1.1.1.284, ko:K00127, ec:1.2.1.12, ec:1.2.4.1, ec:1.2.4.2, ec:1.3.1.9, ec:1.3.5.1, ko:K00241, ko:K00242, ec:1.4.4.2, ec:1.5.1.20, ec:2.1.2.1, ec:2.1.2.10, ec:2.2.1.2, ec:2.3.1.8, ec:2.…	75	ec:2.3.1.9, ec:1.8.1.4, ec:2.5.1.47, ec:4.3.1.19, ec:2.3.3.1, ec:5.4.99.2, ec:1.1.1.37, ec:1.1.1.40, ec:1.1.1.42, ec:1.1.1.95, ec:1.1.1.284, ec:1.2.1.27, ec:1.2.4.1, ec:1.2.4.2, ec:1.3.5.1, ko:K00241, ko:K00242, ec:1.3.8.7, ec:1.4.4.2, ec:1.5.1.20, ec:2.1.2.1, ec:2.1.2.10, ec:2.2.1.1, ec:2.2.1.2, ec:2.3.1.12, ec:2.3.1.30, ec:2.3.1.61, ec:2.6.1.52, ec:2.7.1.40, ec:2.7.1.45, ec:2.7.2.3, ec:2.7.6.1,…	86	ec:1.1.1.1, ec:1.1.1.284, ec:1.1.1.35, ec:1.1.1.36, ec:1.1.1.37, ec:1.1.1.40, ec:1.1.1.42, ec:1.1.1.49, ec:1.1.1.95, ec:1.2.1.12, ec:1.2.1.18, ec:1.2.1.27, ec:1.2.4.1, ec:1.2.4.2, ec:1.3.5.1, ec:1.3.8.7, ec:1.4.4.2, ec:1.5.1.20, ec:1.5.1.5, ec:1.8.1.4, ec:2.1.2.1, ec:2.1.2.10, ec:2.2.1.1, ec:2.2.1.2, ec:2.3.1.12, ec:2.3.1.30, ec:2.3.1.61, ec:2.3.1.9, ec:2.3.3.1, ec:2.3.3.9, ec:2.5.1.47, ec:2.6.1.…	76	ec:1.8.1.4, ec:2.3.1.9, ec:4.3.1.19, ec:5.4.99.2, ec:1.1.1.37, ec:1.1.1.40, ec:1.1.1.42, ec:1.1.1.49, ec:1.1.1.95, ec:1.1.1.284, ec:1.2.1.12, ec:1.2.1.27, ec:1.2.4.1, ec:1.2.4.2, ec:1.3.5.1, ko:K00241, ko:K00242, ec:1.3.8.7, ec:1.4.4.2, ec:1.5.1.20, ec:2.1.2.1, ec:2.1.2.10, ec:2.2.1.1, ec:2.2.1.2, ec:2.3.1.12, ec:2.3.1.30, ec:2.3.1.61, ec:2.6.1.52, ec:2.7.1.2, ec:2.7.1.40, ec:2.7.1.45, ec:2.7.2.3…	69	ec:2.3.1.9, ec:1.1.1.42, ec:1.1.1.95, ec:1.2.1.12, ec:2.2.1.1, ec:2.3.1.61, ec:2.7.6.1, ec:5.4.99.2, ec:1.1.1.37, ec:1.1.1.40, ec:1.1.1.44, ec:1.1.1.49, ec:1.1.5.4, ec:1.2.4.1, ec:1.2.4.2, ec:1.3.5.1, ko:K00241, ec:1.4.4.2, ec:1.8.1.4, ec:2.1.2.1, ec:2.1.2.10, ec:2.2.1.2, ec:2.3.1.12, ec:2.6.1.52, ec:2.7.1.2, ec:2.7.1.11, ec:2.7.1.40, ec:2.7.1.45, ec:2.7.2.3, ec:3.1.1.31, ec:3.5.4.9, ec:4.1.1.49,…	70	ec:1.1.1.42, ec:1.1.1.95, ec:1.2.1.12, ec:1.2.4.1, ec:2.2.1.1, ec:2.3.1.9, ec:2.3.1.61, ec:2.7.9.2, ec:1.1.1.37, ec:1.1.1.40, ec:1.1.1.44, ec:1.1.1.49, ec:1.2.4.2, ec:1.2.7.3, ec:1.3.5.1, ko:K00241, ec:1.4.4.2, ec:1.8.1.4, ec:2.1.2.1, ec:2.1.2.10, ec:2.2.1.2, ec:2.3.1.12, ec:2.6.1.52, ec:2.7.1.2, ec:2.7.1.11, ec:2.7.1.12, ec:2.7.1.40, ec:2.7.1.45, ec:2.7.2.3, ec:3.1.1.17, ec:3.1.1.31, ec:3.5.4.9,…	134	ec:2.3.1.9, ec:1.3.8.7, ec:1.1.1.40, ec:1.1.1.95, ec:1.2.1.2, ec:1.2.4.1, ec:1.8.1.4, ec:4.3.1.19, ec:1.2.99.2, ec:1.1.1.42, ko:K00124, ec:1.2.1.12, ec:2.7.6.1, ec:4.1.1.31, ec:5.3.1.9, ec:5.4.99.2, ec:6.2.1.1, ec:6.4.1.3, ec:1.1.1.35, ec:1.1.1.37, ec:1.1.1.49, ec:1.1.1.284, ko:K00127, ec:1.2.1.27, ec:1.2.4.2, ec:1.3.5.1, ko:K00241, ko:K00242, ec:1.3.5.4, ec:1.3.8.1, ec:1.4.4.2, ec:1.5.1.20, ec:2…	139	ec:2.3.1.9, ec:5.4.2.12, ec:1.1.1.284, ec:1.1.1.49, ec:1.8.1.4, ec:2.2.1.1, ec:4.1.2.13, ec:1.1.1.44, ec:1.2.1.2, ec:1.2.1.27, ec:1.3.5.1, ec:2.1.2.10, ec:2.3.1.12, ec:2.7.1.29, ec:2.7.9.2, ec:3.5.4.9, ec:4.1.3.1, ec:2.3.3.9, ec:2.3.3.1, ec:4.2.1.3, ec:4.3.1.19, ec:5.3.1.6, ec:5.4.99.2, ec:6.2.1.1, ec:1.2.99.2, ec:1.1.1.37, ec:1.1.1.38, ec:1.1.1.42, ec:1.1.1.95, ec:1.1.5.4, ec:1.2.1.12, ec:1.2.1.…	137	ec:2.3.1.9, ec:5.4.2.12, ec:1.1.1.284, ec:1.1.1.49, ec:2.2.1.1, ec:4.1.2.13, ec:1.1.1.44, ec:1.2.1.2, ec:1.2.1.27, ec:1.3.5.1, ec:1.8.1.4, ec:2.1.2.10, ec:2.3.1.12, ec:2.7.1.29, ec:2.7.9.2, ec:3.5.4.9, ec:4.1.3.1, ec:2.3.3.1, ec:4.2.1.3, ec:4.3.1.19, ec:5.3.1.6, ec:5.4.99.2, ec:6.2.1.1, ec:1.2.99.2, ec:1.1.1.37, ec:1.1.1.38, ec:1.1.1.42, ec:1.1.1.95, ec:1.1.5.4, ec:1.2.1.12, ec:1.2.1.46, ec:1.2.4…	135	ec:2.3.1.9, ec:1.3.8.7, ec:2.3.1.12, ec:1.2.99.2, ec:5.4.2.12, ec:1.1.1.95, ec:1.1.1.284, ec:1.1.1.38, ec:1.1.1.49, ec:1.2.1.2, ec:1.2.1.12, ec:1.2.4.1, ec:1.2.7.3, ec:1.8.1.4, ec:2.1.2.1, ec:2.1.2.10, ec:2.3.1.61, ec:2.7.1.2, ec:2.3.3.1, ec:4.3.1.19, ec:5.4.99.2, ec:6.2.1.1, ec:6.4.1.2, ec:1.1.1.37, ec:1.1.1.42, ec:1.1.1.44, ko:K00124, ec:1.2.1.27, ec:1.2.4.2, ec:1.3.5.1, ko:K00241, ec:1.3.5.4, …
map01210	2-Oxocarboxylic acid metabolism	25	ec:2.3.3.1, ec:4.2.1.9, ec:2.6.1.42, ec:2.3.3.13, ec:1.1.1.42, ec:1.1.1.85, ec:1.2.1.11, ec:1.2.1.38, ec:2.3.1.35, ec:2.6.1.1, ec:2.6.1.17, ec:2.7.2.4, ec:3.5.1.16, ec:2.2.1.6, ec:4.2.1.3, ec:4.2.1.35	26	ec:1.1.1.42, ec:2.6.1.42, ec:4.2.1.9, ec:1.1.1.85, ec:1.1.1.86, ec:1.2.1.11, ec:1.2.1.38, ec:2.3.1.1, ec:2.6.1.1, ec:2.6.1.11, ec:2.7.2.4, ec:2.7.2.8, ec:3.5.1.16, ec:2.3.3.1, ec:2.3.3.13, ec:2.2.1.6, ec:4.2.1.3, ec:4.2.1.99, ec:4.2.1.35, ec:2.3.1.182, ec:2.6.1.66	21	ec:2.6.1.42, ec:1.1.1.41, ec:1.1.1.42, ec:1.1.1.85, ec:1.1.1.86, ec:1.2.1.11, ec:1.2.1.38, ec:2.6.1.1, ec:2.6.1.17, ec:2.7.2.4, ec:2.7.2.8, ec:2.3.3.1, ec:2.3.3.13, ec:2.2.1.6, ec:4.2.1.3, ec:4.2.1.9, ec:4.2.1.35, ec:2.6.1.66	23	ec:2.6.1.42, ec:2.3.3.1, ec:1.1.1.41, ec:1.1.1.42, ec:1.1.1.85, ec:1.1.1.86, ec:1.2.1.11, ec:1.2.1.38, ec:2.6.1.1, ec:2.6.1.17, ec:2.7.2.8, ec:3.5.1.16, ec:2.3.3.13, ec:2.2.1.6, ec:4.2.1.3, ec:4.2.1.99, ec:4.2.1.9, ec:4.2.1.35, ec:2.6.1.66	23	ec:1.1.1.86, ec:1.2.1.11, ec:2.3.3.1, ec:1.1.1.42, ec:1.1.1.85, ec:1.2.1.38, ec:2.3.1.1, ec:2.3.1.35, ec:2.6.1.1, ec:2.6.1.17, ec:2.6.1.42, ec:2.7.2.4, ec:2.7.2.8, ec:2.3.3.13, ec:2.2.1.6, ec:4.2.1.3, ec:4.2.1.9, ec:4.2.1.35	23	ec:1.1.1.42, ec:1.1.1.85, ec:1.1.1.86, ec:1.2.1.11, ec:1.2.1.38, ec:2.2.1.6, ec:2.3.1.1, ec:2.3.1.35, ec:2.3.3.1, ec:2.3.3.13, ec:2.6.1.1, ec:2.6.1.11, ec:2.6.1.17, ec:2.6.1.42, ec:2.7.2.4, ec:2.7.2.8, ec:4.2.1.3, ec:4.2.1.33, ec:4.2.1.35, ec:4.2.1.9	15	ec:2.3.1.1, ec:1.1.1.42, ec:1.1.1.86, ec:1.2.1.11, ec:1.2.1.38, ec:2.3.1.35, ec:2.6.1.1, ec:2.6.1.17, ec:2.6.1.42, ec:2.7.2.4, ec:2.7.2.8, ec:2.3.3.1, ec:2.2.1.6, ec:4.2.1.3	24	ec:2.6.1.1, ec:1.1.1.42, ec:2.7.2.4, ec:1.1.1.85, ec:1.1.1.86, ec:1.2.1.11, ec:1.2.1.38, ec:2.6.1.11, ec:2.6.1.42, ec:2.7.2.8, ec:3.5.1.16, ec:2.3.3.1, ec:2.3.3.13, ec:2.2.1.6, ec:4.2.1.3, ec:4.2.1.9, ec:4.2.1.35	23	ec:2.6.1.1, ec:1.1.1.42, ec:2.6.1.42, ec:2.7.2.4, ec:1.1.1.85, ec:1.1.1.86, ec:1.2.1.11, ec:1.2.1.38, ec:2.6.1.11, ec:2.7.2.8, ec:3.5.1.16, ec:2.3.3.1, ec:2.2.1.6, ec:4.2.1.3, ec:4.2.1.9, ec:4.2.1.35	34	ec:2.2.1.6, ec:1.1.1.86, ec:1.1.1.42, ec:2.3.3.13, ec:4.2.1.9, ec:2.3.1.1, ec:1.1.1.85, ec:1.2.1.11, ec:1.2.1.38, ec:2.3.1.35, ec:2.6.1.11, ec:2.6.1.42, ec:2.7.2.4, ec:2.7.2.8, ec:2.3.3.1, ec:4.2.1.3, ec:4.2.1.99, ec:4.2.1.35, ko:K05825, ec:2.6.1.66	31	ec:2.2.1.6, ec:4.2.1.9, ec:1.1.1.85, ec:2.6.1.42, ec:2.3.3.1, ec:2.3.3.13, ec:4.2.1.3, ec:1.1.1.42, ec:1.1.1.86, ec:1.2.1.11, ec:1.2.1.38, ec:2.3.1.1, ec:2.3.1.35, ec:2.6.1.11, ec:2.6.1.76, ec:2.7.2.4, ec:2.7.2.8, ec:4.2.1.35, ec:2.6.1.66	31	ec:2.2.1.6, ec:4.2.1.9, ec:1.1.1.85, ec:2.6.1.42, ec:2.3.3.1, ec:2.3.3.13, ec:4.2.1.3, ec:1.1.1.42, ec:1.1.1.86, ec:1.2.1.11, ec:1.2.1.38, ec:2.3.1.1, ec:2.3.1.35, ec:2.6.1.11, ec:2.6.1.76, ec:2.7.2.4, ec:2.7.2.8, ec:4.2.1.35, ec:2.6.1.66	31	ec:2.6.1.42, ec:3.5.1.16, ec:2.3.3.13, ec:2.3.3.1, ec:2.2.1.6, ec:4.2.1.35, ec:1.1.1.42, ec:1.1.1.85, ec:1.1.1.86, ec:1.2.1.11, ec:1.2.1.38, ec:2.3.1.35, ec:2.6.1.11, ec:2.7.2.4, ec:2.7.2.8, ec:4.2.1.3, ec:4.2.1.9, ko:K05825, ec:2.6.1.66
map01212	Fatty acid metabolism	29	ec:1.1.1.100, ec:2.3.1.9, ec:5.3.3.14, ec:2.3.1.179, ec:1.3.1.9, ec:2.3.1.39, ec:2.3.1.41, ec:2.3.1.180, ec:4.2.1.17, ec:5.1.2.3, ec:6.2.1.3, ec:6.4.1.2, ko:K02160, ec:4.2.1.59, ko:K06445	42	ec:1.1.1.100, ec:2.3.1.180, ec:2.3.1.179, ec:2.3.1.41, ec:6.4.1.3, ec:4.2.1.59, ec:1.14.19.1, ec:6.4.1.2, ec:1.3.1.9, ec:2.3.1.9, ec:2.3.1.16, ec:2.3.1.39, ec:6.2.1.3, ko:K02160, ec:1.14.19.2, ec:1.1.1.35	26	ec:1.1.1.100, ec:6.2.1.3, ec:1.14.19.1, ec:2.3.1.39, ec:6.4.1.2, ec:1.3.1.9, ec:2.3.1.9, ec:2.3.1.16, ec:2.3.1.180, ko:K02160, ec:4.2.1.59, ec:1.1.1.35, ec:2.3.1.179, ko:K10255	25	ec:1.1.1.100, ec:1.14.19.1, ec:2.3.1.9, ec:2.3.1.41, ec:2.3.1.179, ec:1.3.1.9, ec:2.3.1.16, ec:2.3.1.39, ec:2.3.1.180, ec:5.3.3.14, ec:5.1.2.3, ec:6.2.1.3, ec:6.4.1.2, ko:K02160, ec:4.2.1.59, ko:K06445, ec:1.1.1.35	23	ec:2.3.1.9, ec:1.1.1.100, ec:1.3.1.9, ec:1.3.8.7, ec:1.14.19.1, ec:2.3.1.39, ec:2.3.1.41, ec:2.3.1.180, ec:4.2.1.17, ec:5.3.3.14, ec:5.1.2.3, ec:6.4.1.2, ko:K02160, ec:4.2.1.59, ec:2.3.1.179	23	ec:1.1.1.100, ec:1.1.1.35, ec:1.14.19.1, ec:1.3.1.10, ec:1.3.1.9, ec:1.3.8.7, ec:2.3.1.179, ec:2.3.1.180, ec:2.3.1.39, ec:2.3.1.41, ec:2.3.1.9, ec:4.2.1.17, ec:4.2.1.59, ec:5.1.2.3, ec:5.3.3.14, ec:6.3.4.14, ec:6.4.1.2, ko:K02160	19	ec:2.3.1.9, ec:2.3.1.180, ec:1.1.1.100, ec:1.3.1.9, ec:1.3.8.7, ec:2.3.1.39, ec:2.3.1.41, ec:4.2.1.17, ec:5.3.3.14, ec:5.1.2.3, ec:6.4.1.2, ko:K02160, ec:4.2.1.59, ec:2.3.1.179	27	ec:1.1.1.100, ec:2.3.1.180, ec:2.3.1.179, ec:2.3.1.9, ec:2.3.1.41, ec:6.2.1.3, ec:1.3.1.9, ec:2.3.1.16, ec:6.4.1.2, ec:1.1.1.35, ec:4.2.1.59	29	ec:1.1.1.100, ec:2.3.1.180, ec:2.3.1.41, ec:2.3.1.179, ec:2.3.1.9, ec:6.2.1.3, ec:1.3.1.9, ec:1.14.19.1, ec:2.3.1.16, ec:2.3.1.39, ec:6.4.1.2, ec:1.1.1.35, ec:4.2.1.59	58	ec:1.1.1.100, ec:2.3.1.9, ec:6.2.1.3, ec:4.2.1.17, ec:1.3.8.7, ec:2.3.1.180, ec:1.14.19.1, ec:1.1.1.35, ec:1.3.1.9, ec:1.3.8.1, ec:2.3.1.16, ec:2.3.1.39, ec:2.3.1.41, ec:5.1.2.3, ec:6.4.1.2, ko:K02160, ec:4.2.1.59, ec:2.3.1.179	60	ec:2.3.1.9, ec:4.2.1.17, ec:1.1.1.100, ec:2.3.1.39, ec:6.4.1.3, ec:1.3.3.6, ec:1.3.8.7, ec:2.3.1.16, ec:5.1.2.3, ec:6.2.1.3, ec:6.4.1.2, ec:1.14.19.2, ec:2.3.1.179, ko:K11533	61	ec:2.3.1.9, ec:4.2.1.17, ec:1.1.1.100, ec:1.14.19.2, ec:2.3.1.39, ec:6.4.1.3, ec:1.3.3.6, ec:1.3.8.7, ec:2.3.1.16, ec:5.1.2.3, ec:6.2.1.3, ec:6.4.1.2, ko:K11533	58	ec:2.3.1.9, ec:1.1.1.100, ec:6.2.1.3, ec:4.2.1.17, ec:1.3.8.7, ec:2.3.1.180, ec:6.4.1.2, ec:1.3.1.9, ec:1.3.3.6, ec:1.3.8.1, ec:1.14.19.1, ec:2.3.1.16, ec:2.3.1.39, ec:5.1.2.3, ec:2.3.1.179, ec:6.4.1.3
map01220	Degradation of aromatic compounds	6	ec:5.3.2.6, ec:1.1.1.284, ec:1.14.13.1, ec:3.1.1.17	7	ec:3.1.1.17, ec:1.2.1.4, ec:1.1.1.2, ec:5.3.2.6, ec:1.1.1.1	2	ec:1.13.11.3, ec:1.2.1.85	4	ec:1.1.1.284, ec:1.13.11.3, ec:1.2.1.85, ec:1.1.1.1	7	ec:1.18.1.3, ec:1.1.1.1, ec:1.1.1.284, ec:3.1.1.17, ec:4.2.1.80	7	ec:1.1.1.1, ec:1.1.1.284, ec:1.18.1.3, ec:3.1.1.17, ec:4.2.1.80, ko:K03186	4	ec:1.1.1.1, ec:1.1.1.284, ec:1.18.1.3, ec:4.2.1.80	2	ec:1.13.11.3, ec:1.2.1.4	4	ec:1.13.11.3, ec:3.1.1.17, ec:1.2.1.85, ec:1.2.1.4	33	ec:3.1.1.24, ec:1.2.1.28, ec:1.14.13.1, ec:1.14.13.2, ec:1.18.1.3, ec:1.14.13.127, ec:4.1.1.68, ko:K14578, ec:1.1.1.284, ec:1.2.1.60, ec:1.13.11.3, ec:1.13.11.15, ec:4.1.1.44, ec:5.3.3.10, ec:1.14.12.10, ec:1.13.11.16, ko:K06912, ec:1.1.1.312, ec:1.1.1.1, ec:1.14.12.15, ec:1.3.1.53, ko:K18077	33	ec:1.1.1.284, ec:4.1.3.39, ec:1.2.1.10, ec:1.14.13.127, ec:1.1.1.90, ec:3.1.1.24, ec:1.13.11.3, ec:1.14.14.9, ec:1.18.1.3, ec:4.1.1.44, ec:4.1.1.77, ec:5.5.1.2, ec:4.2.1.80, ec:1.13.11.16, ec:3.7.1.14, ko:K07535, ec:1.1.1.1, ec:1.2.1.4, ec:1.13.11.25, ec:3.7.1.17	34	ec:1.1.1.284, ec:4.1.3.39, ec:1.2.1.10, ec:1.14.13.127, ec:1.1.1.90, ec:3.1.1.24, ec:1.13.11.3, ec:1.14.14.9, ec:1.18.1.3, ec:4.1.1.44, ec:4.1.1.77, ec:5.5.1.2, ec:4.2.1.80, ko:K05710, ec:1.13.11.16, ec:3.7.1.14, ko:K07535, ec:1.1.1.1, ec:1.2.1.4, ec:1.13.11.25, ec:3.7.1.17	27	ec:1.1.1.284, ec:4.1.3.39, ec:1.2.1.10, ec:1.14.13.127, ec:3.7.1.14, ec:1.1.1.1, ec:3.7.1.17, ec:1.14.14.9, ec:4.1.1.44, ec:4.2.1.80, ec:1.13.11.1, ec:5.3.3.4, ec:1.14.12.10, ko:K05710, ec:1.13.11.16, ko:K07535, ec:1.13.11.14, ec:1.2.1.4
map01230	Biosynthesis of amino acids	126	ec:4.3.3.7, ec:2.2.1.1, ec:1.1.1.95, ec:3.5.1.18, ec:2.3.3.1, ec:4.2.1.9, ec:2.5.1.47, ec:1.4.1.14, ec:2.6.1.9, ec:2.6.1.42, ec:2.7.1.71, ec:2.7.6.1, ec:4.1.1.20, ec:2.5.1.54, ec:2.3.3.13, ec:4.2.1.11, ec:4.3.1.12, ec:6.3.1.2, ec:5.4.2.12, ec:1.1.1.3, ec:1.1.1.23, ec:1.1.1.25, ec:1.1.1.42, ec:1.1.1.85, ec:1.2.1.11, ec:1.2.1.12, ec:1.2.1.38, ec:1.2.1.41, ec:1.17.1.8, ec:1.3.1.43, ec:1.5.1.2, ec:2.…	123	ec:2.2.1.1, ec:2.1.1.14, ec:1.5.1.7, ec:2.7.1.11, ec:4.2.1.19, ec:4.1.1.20, ec:4.3.3.7, ec:4.2.3.4, ec:1.3.1.12, ec:2.6.1.83, ec:1.1.1.23, ec:1.1.1.42, ec:1.1.1.95, ec:1.2.1.12, ec:2.6.1.9, ec:2.6.1.42, ec:4.1.2.13, ec:4.2.1.9, ec:4.3.1.19, ec:6.3.1.2, ec:1.1.1.25, ec:1.1.1.85, ec:1.1.1.86, ec:1.2.1.11, ec:1.2.1.38, ec:1.2.1.41, ec:1.17.1.8, ec:1.4.1.14, ec:1.5.1.2, ec:1.14.16.1, ec:2.1.1.13, ec:…	91	ec:4.3.1.19, ec:2.6.1.42, ec:4.2.3.1, ec:4.3.2.1, ec:5.3.1.6, ko:K02501, ec:2.5.1.54, ec:1.1.1.23, ec:1.1.1.41, ec:1.1.1.42, ec:1.1.1.85, ec:1.1.1.86, ec:1.1.1.95, ec:1.2.1.11, ec:1.2.1.12, ec:1.2.1.38, ec:1.2.1.41, ec:1.17.1.8, ec:1.4.1.14, ec:2.1.1.13, ec:2.1.2.1, ec:2.2.1.1, ec:2.2.1.2, ec:2.3.1.117, ec:2.4.2.18, ec:2.5.1.6, ec:2.5.1.19, ec:2.6.1.1, ec:2.6.1.9, ec:2.6.1.17, ec:2.6.1.52, ec:2.7…	103	ec:2.7.6.1, ec:2.1.1.13, ec:2.2.1.1, ec:2.6.1.9, ec:2.6.1.42, ec:2.5.1.54, ec:2.3.3.1, ec:4.1.3.27, ec:2.5.1.47, ec:4.3.1.19, ec:5.1.3.1, ec:2.7.2.4, ec:1.1.1.23, ec:1.1.1.25, ec:1.1.1.41, ec:1.1.1.42, ec:1.1.1.85, ec:1.1.1.86, ec:1.1.1.95, ec:1.2.1.11, ec:1.2.1.12, ec:1.2.1.38, ec:1.2.1.41, ec:1.17.1.8, ec:1.4.1.14, ec:1.5.1.2, ec:1.14.16.1, ec:2.1.2.1, ec:2.2.1.2, ec:2.3.1.117, ec:2.4.2.17, ec:…	94	ec:2.5.1.47, ec:4.3.1.19, ec:1.1.1.86, ec:1.2.1.11, ec:2.1.1.13, ec:2.3.3.1, ec:1.1.1.23, ec:1.1.1.25, ec:1.1.1.42, ec:1.1.1.85, ec:1.1.1.95, ec:1.2.1.38, ec:1.2.1.41, ec:1.3.1.12, ec:1.17.1.8, ec:1.4.1.14, ec:1.5.1.2, ec:1.5.1.7, ec:1.14.16.1, ec:2.1.1.14, ec:2.1.2.1, ec:2.2.1.1, ec:2.2.1.2, ec:2.3.1.1, ec:2.3.1.35, ec:2.3.1.30, ec:2.3.1.117, ec:2.4.2.17, ec:2.4.2.18, ec:2.5.1.6, ec:2.5.1.19, ec…	98	ec:1.1.1.23, ec:1.1.1.25, ec:1.1.1.42, ec:1.1.1.85, ec:1.1.1.86, ec:1.1.1.95, ec:1.14.16.1, ec:1.17.1.8, ec:1.2.1.11, ec:1.2.1.12, ec:1.2.1.38, ec:1.2.1.41, ec:1.4.1.13, ec:1.4.1.14, ec:1.5.1.2, ec:1.5.1.7, ec:2.1.1.13, ec:2.1.1.14, ec:2.1.2.1, ec:2.1.3.3, ec:2.2.1.1, ec:2.2.1.2, ec:2.2.1.6, ec:2.3.1.1, ec:2.3.1.117, ec:2.3.1.30, ec:2.3.1.35, ec:2.3.3.1, ec:2.3.3.13, ec:2.4.2.17, ec:2.4.2.18, ec:…	84	ec:2.1.1.13, ec:2.3.1.1, ec:4.3.3.7, ec:4.3.1.19, ko:K02500, ko:K02501, ec:1.1.1.23, ec:1.1.1.25, ec:1.1.1.42, ec:1.1.1.86, ec:1.1.1.95, ec:1.2.1.11, ec:1.2.1.12, ec:1.2.1.38, ec:1.2.1.41, ec:1.17.1.8, ec:1.4.1.14, ec:1.5.1.2, ec:1.14.16.1, ec:2.1.2.1, ec:2.2.1.1, ec:2.2.1.2, ec:2.3.1.35, ec:2.3.1.30, ec:2.3.1.117, ec:2.4.2.17, ec:2.4.2.18, ec:2.5.1.6, ec:2.5.1.19, ec:2.6.1.1, ec:2.6.1.9, ec:2.6.…	97	ec:2.6.1.1, ec:4.3.3.7, ec:5.3.1.24, ec:1.1.1.42, ec:1.1.1.95, ec:1.2.1.12, ec:2.1.1.13, ec:2.2.1.1, ec:2.7.2.4, ec:2.7.6.1, ko:K02500, ko:K02501, ec:1.1.1.3, ec:1.1.1.23, ec:1.1.1.25, ec:1.1.1.85, ec:1.1.1.86, ec:1.2.1.11, ec:1.2.1.38, ec:1.2.1.41, ec:1.17.1.8, ec:1.4.1.14, ec:2.1.2.1, ec:2.2.1.2, ec:2.3.1.117, ec:2.4.2.17, ec:2.4.2.18, ec:2.5.1.19, ec:2.6.1.9, ec:2.6.1.11, ec:2.6.1.42, ec:2.6.1…	89	ec:2.6.1.1, ec:1.1.1.42, ec:1.1.1.95, ec:1.2.1.12, ec:2.1.1.13, ec:2.2.1.1, ec:2.6.1.42, ec:2.7.2.4, ec:1.1.1.3, ec:1.1.1.23, ec:1.1.1.25, ec:1.1.1.85, ec:1.1.1.86, ec:1.2.1.11, ec:1.2.1.38, ec:1.17.1.8, ec:1.4.1.14, ec:2.1.2.1, ec:2.2.1.2, ec:2.3.1.117, ec:2.4.2.17, ec:2.4.2.18, ec:2.5.1.19, ec:2.6.1.9, ec:2.6.1.11, ec:2.6.1.52, ec:2.7.1.11, ec:2.7.1.39, ec:2.7.1.40, ec:2.7.1.71, ec:2.7.2.3, ec:…	128	ec:2.2.1.6, ec:6.3.1.2, ec:1.1.1.86, ec:2.6.1.9, ec:1.1.1.95, ec:4.3.1.19, ec:1.1.1.25, ec:1.1.1.42, ec:1.2.1.12, ec:2.1.1.13, ec:2.1.3.3, ec:2.7.6.1, ec:2.3.3.13, ec:4.2.1.9, ec:4.3.1.12, ec:4.2.1.10, ec:2.3.1.1, ec:1.1.1.3, ec:1.1.1.23, ec:1.1.1.85, ec:1.2.1.11, ec:1.2.1.38, ec:1.2.1.41, ec:1.17.1.8, ec:1.4.1.14, ec:1.5.1.2, ec:1.14.16.1, ec:2.1.1.14, ec:2.1.2.1, ec:2.2.1.1, ec:2.2.1.2, ec:2.3.…	138	ec:6.3.1.2, ec:5.4.2.12, ec:2.2.1.6, ec:1.1.1.25, ec:1.17.1.8, ec:1.4.1.14, ec:2.2.1.1, ec:2.6.1.9, ec:4.1.2.13, ec:4.2.1.9, ec:1.1.1.85, ec:2.1.3.3, ec:2.6.1.42, ec:2.5.1.54, ec:2.3.3.1, ec:2.3.3.13, ec:4.2.1.3, ec:4.3.1.19, ec:5.3.1.6, ec:5.4.99.5, ec:1.1.1.3, ec:1.1.1.23, ec:1.1.1.42, ec:1.1.1.86, ec:1.1.1.95, ec:1.2.1.11, ec:1.2.1.12, ec:1.2.1.38, ec:1.2.1.41, ec:1.5.1.2, ec:2.1.1.13, ec:2.1.…	139	ec:6.3.1.2, ec:5.4.2.12, ec:2.2.1.6, ec:1.1.1.25, ec:1.17.1.8, ec:1.4.1.14, ec:2.2.1.1, ec:2.6.1.9, ec:4.1.2.13, ec:4.2.1.9, ec:1.1.1.85, ec:2.1.3.3, ec:2.6.1.42, ec:2.5.1.54, ec:2.3.3.1, ec:2.3.3.13, ec:4.2.1.3, ec:4.3.1.19, ec:5.3.1.6, ec:5.4.99.5, ec:1.1.1.3, ec:1.1.1.23, ec:1.1.1.42, ec:1.1.1.86, ec:1.1.1.95, ec:1.2.1.11, ec:1.2.1.12, ec:1.2.1.38, ec:1.2.1.41, ec:1.5.1.2, ec:2.1.1.13, ec:2.1.…	124	ec:6.3.1.2, ec:5.4.2.12, ec:1.1.1.95, ec:2.6.1.9, ec:2.6.1.42, ec:3.5.1.16, ec:2.3.3.13, ec:1.2.1.12, ec:1.17.1.8, ec:2.1.2.1, ec:4.1.2.5, ec:2.3.3.1, ec:2.2.1.6, ec:4.2.1.35, ec:4.3.3.7, ec:4.2.3.1, ec:2.5.1.48, ec:4.3.1.19, ec:1.1.1.3, ec:1.1.1.23, ec:1.1.1.25, ec:1.1.1.42, ec:1.1.1.85, ec:1.1.1.86, ec:1.2.1.11, ec:1.2.1.38, ec:1.2.1.41, ec:1.4.1.14, ec:1.5.1.2, ec:1.14.16.1, ec:2.1.1.13, ec:2.…
map02010	ABC transporters	274	ko:K10440, ko:K10439, ko:K10119, ko:K10118, ko:K02016, ko:K10112, ko:K10117, ec:3.6.3.17, ko:K02015, ko:K10111, ec:3.6.3.34, ko:K02042, ko:K10823, ko:K15580, ko:K15582, ko:K01995, ko:K01996, ko:K02012, ko:K09969, ko:K15581, ko:K17317, ko:K01997, ko:K01998, ko:K01999, ko:K02002, ko:K02020, ec:3.6.3.28, ko:K02044, ko:K02046, ko:K02047, ko:K02048, ko:K03523, ko:K05813, ko:K05814, ko:K05815, ec:3.6.3…	51	ko:K09808, ko:K02016, ec:3.6.3.29, ko:K02018, ko:K02020, ko:K05776, ec:3.6.3.34, ko:K02015, ko:K02065, ko:K02066, ko:K02067, ko:K09810, ko:K02040, ko:K02194, ko:K02195, ko:K05846, ko:K05847, ko:K06861, ko:K07091, ko:K09690, ko:K09691, ko:K09811, ko:K09812, ko:K10439, ko:K10440, ec:3.6.3.17, ec:3.6.3.31, ko:K11085, ko:K11720, ko:K17206, ko:K17213, ko:K17215	38	ko:K02016, ec:3.6.3.30, ec:3.6.3.34, ko:K02015, ko:K10823, ko:K11085, ko:K15582, ec:3.6.3.29, ko:K02018, ko:K02020, ec:3.6.3.27, ko:K02037, ko:K02038, ko:K02040, ko:K02046, ko:K02048, ko:K02065, ko:K02066, ko:K02067, ko:K05846, ko:K05847, ko:K06861, ko:K07091, ko:K10439, ko:K10543, ko:K10544, ec:3.6.3.17, ko:K15580, ko:K15581, ko:K15583	48	ko:K02040, ec:3.6.3.27, ko:K02037, ko:K02038, ko:K02048, ko:K02065, ko:K02066, ko:K02067, ko:K09690, ko:K09691, ec:3.6.3.30, ko:K02011, ko:K02012, ec:3.6.3.34, ko:K02016, ec:3.6.3.29, ko:K02018, ko:K02020, ec:3.6.3.25, ko:K02046, ko:K02047, ec:3.6.3.41, ko:K02194, ko:K02195, ko:K05685, ko:K06861, ko:K07091, ko:K07323, ko:K09696, ko:K09697, ko:K09808, ko:K09810, ko:K09811, ko:K09812, ko:K11085, ko…	33	ko:K02012, ec:3.6.3.34, ko:K02015, ko:K02016, ec:3.6.3.27, ko:K02037, ko:K02038, ko:K02040, ec:3.6.3.28, ko:K02042, ko:K02044, ko:K02065, ko:K02066, ko:K02067, ec:3.6.3.41, ko:K02194, ko:K02195, ko:K02196, ko:K06861, ko:K07091, ko:K09688, ko:K09689, ko:K09808, ko:K09810, ko:K09811, ko:K09812, ko:K09969, ko:K10107, ko:K10111, ko:K11085, ko:K11720, ko:K16012, ko:K16013	35	ec:3.6.3.27, ec:3.6.3.28, ec:3.6.3.34, ec:3.6.3.41, ko:K02012, ko:K02015, ko:K02016, ko:K02037, ko:K02038, ko:K02040, ko:K02042, ko:K02044, ko:K02065, ko:K02066, ko:K02067, ko:K02194, ko:K02195, ko:K02196, ko:K06861, ko:K07091, ko:K09688, ko:K09689, ko:K09808, ko:K09810, ko:K09811, ko:K09812, ko:K09969, ko:K10107, ko:K10111, ko:K11085, ko:K11720, ko:K16012, ko:K16013, ko:K20459, ko:K20461	34	ko:K02016, ko:K02044, ec:3.6.3.34, ko:K02015, ec:3.6.3.27, ko:K02037, ko:K02038, ko:K02040, ec:3.6.3.28, ko:K02065, ko:K02066, ko:K02067, ko:K02071, ko:K02072, ko:K02073, ec:3.6.3.41, ko:K02194, ko:K02195, ko:K02196, ko:K03523, ko:K06861, ko:K07091, ko:K09808, ko:K09810, ko:K09811, ko:K09812, ko:K09969, ko:K10111, ko:K11085, ko:K11720, ko:K16012, ko:K16013	21	ec:3.6.3.34, ko:K02015, ko:K02016, ko:K02040, ko:K02044, ko:K02065, ko:K02066, ko:K02067, ko:K02195, ko:K05776, ko:K06861, ko:K07091, ko:K09808, ko:K09810, ko:K09811, ko:K09812, ko:K11085, ko:K11720, ko:K13409, ko:K15580, ko:K15582	21	ko:K02073, ko:K11085, ko:K02040, ko:K02044, ec:3.6.3.25, ko:K02065, ko:K02066, ko:K02071, ko:K02072, ko:K02195, ko:K05776, ko:K06861, ko:K07091, ko:K09808, ko:K09810, ko:K09812, ko:K11720, ko:K15580, ko:K15582	204	ko:K01996, ko:K01998, ko:K01997, ko:K01999, ko:K01995, ko:K02042, ec:3.6.3.28, ko:K02044, ko:K02066, ko:K02016, ko:K02020, ko:K02048, ko:K02065, ko:K02067, ko:K05813, ko:K05814, ko:K05815, ko:K09808, ko:K09810, ko:K09969, ko:K09970, ko:K09971, ko:K10112, ko:K10439, ko:K11073, ko:K11074, ko:K11075, ko:K11076, ko:K11960, ko:K15577, ko:K15578, ec:3.6.3.32, ko:K02001, ko:K02002, ec:3.6.3.30, ko:K0201…	165	ko:K02067, ko:K02066, ko:K02016, ec:3.6.3.34, ko:K02015, ko:K01996, ko:K01997, ko:K01999, ec:3.6.3.30, ko:K02011, ko:K02012, ko:K02471, ko:K05846, ko:K10112, ko:K10548, ko:K10823, ko:K11959, ko:K01995, ko:K01998, ec:3.6.3.29, ko:K02018, ko:K02020, ec:3.6.3.27, ko:K02037, ko:K02038, ko:K02040, ec:3.6.3.28, ko:K02042, ko:K02044, ec:3.6.3.25, ko:K02046, ko:K02047, ko:K02048, ko:K02065, ec:3.6.3.20, …	159	ko:K02067, ko:K02066, ko:K02016, ec:3.6.3.34, ko:K02015, ec:3.6.3.30, ko:K02011, ko:K02012, ko:K02471, ko:K05846, ko:K10112, ko:K10823, ko:K11959, ko:K01995, ko:K01996, ko:K01997, ko:K01998, ko:K01999, ec:3.6.3.29, ko:K02018, ko:K02020, ec:3.6.3.27, ko:K02037, ko:K02038, ko:K02040, ec:3.6.3.28, ko:K02042, ko:K02044, ec:3.6.3.25, ko:K02046, ko:K02047, ko:K02048, ko:K02065, ec:3.6.3.20, ko:K05845, …	184	ko:K02067, ko:K02015, ko:K02066, ec:3.6.3.34, ko:K02016, ko:K01996, ko:K01998, ko:K01997, ko:K01999, ko:K10440, ko:K01995, ko:K10439, ec:3.6.3.27, ec:3.6.3.17, ec:3.6.3.30, ko:K02011, ko:K02012, ko:K02037, ko:K02038, ko:K05846, ko:K10112, ko:K10543, ko:K10544, ko:K15553, ko:K15554, ko:K02006, ko:K02007, ko:K02008, ko:K02009, ec:3.6.3.29, ko:K02018, ko:K02020, ko:K02040, ec:3.6.3.25, ko:K02046, ko…
map02020	Two-component system	76	ko:K03406, ko:K03413, ec:2.1.1.80, ec:2.3.1.9, ko:K03408, ec:3.1.1.61, ec:6.3.1.2, ec:2.7.13.3, ko:K08738, ec:1.1.1.132, ec:1.10.2.2, ko:K00412, ko:K00425, ko:K00426, ec:2.7.7.59, ec:3.6.3.12, ec:4.1.3.34, ko:K02040, ko:K02259, ko:K02313, ko:K02488, ko:K02556, ko:K03092, ko:K04751, ko:K07657, ko:K07667, ko:K07712, ko:K07794, ko:K07795, ko:K07799, ko:K10912, ko:K11443, ko:K13584, ko:K13588, ko:K13…	49	ko:K07665, ec:3.1.1.61, ec:2.7.13.3, ko:K07798, ec:3.4.13.22, ec:2.1.1.80, ec:6.3.1.2, ko:K07658, ko:K07712, ko:K07787, ko:K00406, ko:K00425, ko:K00426, ec:2.3.1.9, ec:3.1.3.1, ec:3.6.3.12, ko:K02040, ko:K02259, ko:K02313, ko:K03092, ko:K07687, ko:K07690, ko:K07714, ko:K07785, ko:K11103, ec:1.9.3.1	39	ko:K02667, ko:K03413, ec:2.7.13.3, ko:K07658, ko:K07665, ec:1.1.1.38, ec:2.3.1.9, ec:3.1.3.1, ec:3.6.3.12, ec:6.3.1.2, ko:K02040, ko:K02259, ko:K02313, ko:K02584, ko:K02657, ko:K02660, ko:K03092, ko:K04751, ko:K06596, ko:K07662, ko:K07667, ko:K07714, ko:K07787, ec:3.4.13.22, ko:K10255, ko:K18346	81	ko:K02040, ec:2.3.1.9, ec:3.1.3.1, ko:K02650, ko:K02658, ec:2.7.13.3, ko:K07788, ko:K07789, ko:K07799, ko:K15012, ec:1.9.3.1, ko:K00405, ko:K00406, ec:1.10.2.2, ko:K00412, ko:K00413, ko:K00425, ko:K00426, ec:2.1.1.80, ec:2.7.7.59, ec:3.5.2.6, ec:3.6.3.12, ec:6.3.1.2, ko:K02259, ko:K02313, ko:K02657, ko:K02659, ko:K02660, ko:K02667, ko:K03092, ec:3.1.1.61, ko:K03563, ko:K04751, ko:K06596, ko:K0659…	96	ko:K03406, ko:K02406, ec:2.3.1.9, ec:2.1.1.80, ko:K03408, ko:K03413, ec:3.1.3.1, ec:3.1.1.61, ec:2.7.13.3, ko:K08738, ec:3.1.3.2, ko:K15012, ec:1.10.2.2, ko:K00412, ko:K00413, ko:K00425, ko:K00426, ec:2.7.7.59, ec:3.6.3.12, ec:4.1.3.34, ec:6.3.1.2, ko:K02040, ko:K02259, ko:K02313, ko:K02488, ko:K02556, ko:K03092, ko:K04751, ko:K07657, ko:K07659, ko:K07667, ko:K07787, ko:K07798, ko:K10126, ko:K111…	104	ec:1.10.2.2, ec:2.1.1.80, ec:2.3.1.9, ec:2.3.2.3, ec:2.7.13.3, ec:2.7.7.59, ec:3.1.1.61, ec:3.1.3.1, ec:3.1.3.2, ec:3.4.21.107, ec:3.6.3.12, ec:4.1.3.34, ec:6.3.1.2, ko:K00412, ko:K00413, ko:K00425, ko:K00426, ko:K02040, ko:K02259, ko:K02313, ko:K02406, ko:K02488, ko:K02556, ko:K03092, ko:K03406, ko:K03408, ko:K03413, ko:K04751, ko:K07657, ko:K07659, ko:K07667, ko:K07787, ko:K07798, ko:K07810, ko…	67	ec:2.1.1.80, ec:2.3.1.9, ko:K02406, ko:K03413, ko:K00425, ko:K00426, ec:3.1.1.61, ko:K04751, ko:K08738, ec:2.7.13.3, ko:K15012, ec:1.10.2.2, ko:K00412, ko:K00413, ec:2.7.7.59, ec:3.1.3.1, ec:3.6.3.12, ec:4.1.3.34, ec:6.3.1.2, ko:K02040, ko:K02259, ko:K02313, ko:K02488, ko:K02556, ko:K03092, ko:K03408, ko:K07657, ko:K07659, ko:K07667, ko:K07787, ko:K07798, ec:3.1.3.2, ko:K10126, ko:K11103, ko:K114…	48	ec:2.7.13.3, ko:K07798, ec:2.3.1.9, ko:K07658, ko:K07665, ko:K07787, ko:K08738, ko:K11103, ko:K00406, ko:K00425, ko:K00426, ec:3.6.3.12, ec:6.3.1.2, ko:K02040, ko:K02259, ko:K02313, ko:K03413, ko:K07672, ko:K07684, ko:K07689, ko:K07771, ec:3.4.13.22, ko:K13599, ec:1.9.3.1	45	ec:2.7.13.3, ec:2.3.1.9, ko:K07658, ec:1.1.1.132, ko:K00425, ko:K00426, ec:2.1.1.80, ec:3.6.3.12, ec:6.3.1.2, ko:K02040, ko:K02259, ko:K02313, ko:K02657, ec:3.1.1.61, ko:K07657, ko:K07665, ko:K07668, ko:K07684, ko:K07689, ko:K07714, ko:K08083, ec:3.4.13.22, ko:K08738, ko:K11103, ko:K13599, ko:K14979	128	ec:2.3.1.9, ec:6.3.1.2, ko:K08738, ko:K02406, ec:2.7.13.3, ko:K07793, ec:4.1.3.34, ko:K02405, ko:K03092, ko:K03406, ko:K07665, ec:1.7.99.4, ko:K02556, ko:K03413, ko:K03776, ko:K07774, ko:K07794, ko:K07795, ko:K07799, ko:K11712, ec:1.3.5.4, ko:K00373, ec:1.9.3.1, ko:K00405, ko:K00406, ko:K00407, ec:1.10.2.2, ko:K00412, ko:K00413, ko:K00425, ko:K00426, ec:2.1.1.80, ec:2.7.7.59, ec:3.6.3.12, ko:K020…	66	ec:2.3.1.9, ec:6.3.1.2, ec:4.1.3.34, ko:K07793, ec:2.7.13.3, ec:1.1.1.38, ko:K00425, ko:K00426, ec:2.7.7.59, ec:3.1.3.1, ec:3.6.3.12, ko:K02040, ko:K02259, ko:K02313, ko:K04751, ko:K07667, ko:K07669, ko:K07670, ko:K07671, ko:K07672, ko:K07684, ko:K07695, ko:K07776, ko:K07794, ko:K07795, ko:K08372, ec:3.4.13.22, ko:K11103	66	ec:2.3.1.9, ec:6.3.1.2, ec:4.1.3.34, ko:K07793, ec:2.7.13.3, ec:1.1.1.38, ko:K00425, ko:K00426, ec:2.7.7.59, ec:3.1.3.1, ec:3.6.3.12, ko:K02040, ko:K02259, ko:K02313, ko:K04751, ko:K07667, ko:K07669, ko:K07670, ko:K07671, ko:K07672, ko:K07684, ko:K07695, ko:K07776, ko:K07794, ko:K07795, ko:K08372, ec:3.4.13.22, ko:K11103	79	ec:2.3.1.9, ec:6.3.1.2, ko:K08372, ec:3.1.3.1, ec:1.1.1.38, ko:K00425, ko:K00426, ko:K03413, ko:K04751, ko:K07670, ko:K07693, ko:K07776, ec:2.7.13.3, ec:1.3.5.4, ec:2.1.1.80, ec:2.7.7.59, ec:3.6.3.12, ec:4.1.3.34, ko:K02040, ko:K02259, ko:K02313, ko:K02405, ko:K02406, ko:K02556, ko:K03406, ko:K03408, ec:3.1.1.61, ko:K03563, ko:K07667, ko:K07669, ko:K07793, ko:K07794, ko:K07795, ec:3.4.13.22, ko:K…
map02030	Bacterial chemotaxis	50	ko:K10439, ko:K03406, ko:K03413, ec:2.1.1.80, ko:K03408, ec:3.1.1.61, ko:K02417, ko:K02557, ec:2.7.13.3, ko:K02410, ko:K02416, ko:K02556, ec:3.5.1.44, ko:K12368	10	ec:3.1.1.61, ec:2.1.1.80, ko:K02557, ec:2.7.13.3, ko:K10439	3	ko:K03413, ko:K10439	3	ec:2.1.1.80, ko:K02557, ec:3.1.1.61	37	ko:K03406, ec:2.1.1.80, ko:K03408, ko:K03413, ec:3.1.1.61, ko:K02417, ec:2.7.13.3, ec:3.5.1.44, ko:K02410, ko:K02416, ko:K02556, ko:K02557, ko:K03409	41	ec:2.1.1.80, ec:2.7.13.3, ec:3.1.1.61, ec:3.5.1.44, ko:K02410, ko:K02416, ko:K02417, ko:K02556, ko:K02557, ko:K03406, ko:K03408, ko:K03409, ko:K03413	17	ec:2.1.1.80, ko:K03413, ko:K02417, ec:3.1.1.61, ko:K02410, ko:K02416, ko:K02556, ko:K02557, ec:2.7.13.3, ko:K03408, ec:3.5.1.44	2	ko:K02557, ko:K03413	3	ec:2.1.1.80, ko:K02557, ec:3.1.1.61	27	ko:K03406, ko:K02410, ko:K02416, ko:K02417, ko:K02556, ko:K02557, ec:2.7.13.3, ko:K03413, ko:K03776, ko:K10439, ec:2.1.1.80, ko:K03408, ec:3.5.1.44, ec:3.1.1.61, ko:K03414, ko:K05874	1	ko:K10439	1	ko:K10439	17	ko:K10439, ko:K03413, ec:2.1.1.80, ko:K02410, ko:K02416, ko:K02417, ko:K02556, ko:K02557, ko:K03406, ec:2.7.13.3, ko:K03408, ko:K03409, ec:3.1.1.61
map02040	Flagellar assembly	26	ko:K02417, ko:K02557, ko:K02386, ko:K02387, ko:K02388, ko:K02389, ko:K02390, ko:K02391, ko:K02392, ko:K02393, ko:K02394, ko:K02396, ko:K02400, ko:K02401, ko:K02408, ko:K02409, ko:K02410, ko:K02411, ec:3.6.3.14, ko:K02416, ko:K02419, ko:K02420, ko:K02421, ko:K02556	1	ko:K02557	0		1	ko:K02557	34	ko:K02406, ko:K02417, ko:K02387, ko:K02388, ko:K02389, ko:K02390, ko:K02391, ko:K02392, ko:K02393, ko:K02394, ko:K02396, ko:K02397, ko:K02400, ko:K02401, ko:K02408, ko:K02409, ko:K02410, ko:K02411, ec:3.6.3.14, ko:K02416, ko:K02418, ko:K02419, ko:K02420, ko:K02421, ko:K02556, ko:K02557	33	ec:3.6.3.14, ko:K02386, ko:K02387, ko:K02388, ko:K02389, ko:K02390, ko:K02391, ko:K02392, ko:K02393, ko:K02394, ko:K02396, ko:K02397, ko:K02400, ko:K02401, ko:K02406, ko:K02408, ko:K02409, ko:K02410, ko:K02411, ko:K02416, ko:K02417, ko:K02418, ko:K02419, ko:K02420, ko:K02421, ko:K02556, ko:K02557	29	ko:K02406, ko:K02417, ko:K02387, ko:K02388, ko:K02389, ko:K02390, ko:K02391, ko:K02392, ko:K02393, ko:K02394, ko:K02396, ko:K02397, ko:K02400, ko:K02401, ko:K02408, ko:K02409, ko:K02410, ko:K02411, ec:3.6.3.14, ko:K02416, ko:K02418, ko:K02419, ko:K02420, ko:K02421, ko:K02556, ko:K02557	1	ko:K02557	1	ko:K02557	65	ko:K02406, ko:K02386, ko:K02387, ko:K02388, ko:K02389, ko:K02390, ko:K02391, ko:K02392, ko:K02393, ko:K02394, ko:K02396, ko:K02397, ko:K02398, ko:K02400, ko:K02401, ko:K02407, ko:K02408, ko:K02409, ko:K02410, ko:K02411, ec:3.6.3.14, ko:K02416, ko:K02417, ko:K02419, ko:K02420, ko:K02421, ko:K02422, ko:K02556, ko:K02557, ko:K02402, ko:K02403, ko:K02413, ko:K02414, ko:K02423	0		0		23	ko:K02387, ko:K02388, ko:K02389, ko:K02396, ko:K02397, ko:K02400, ko:K02401, ko:K02406, ko:K02407, ko:K02408, ko:K02409, ko:K02410, ko:K02411, ec:3.6.3.14, ko:K02416, ko:K02417, ko:K02418, ko:K02419, ko:K02420, ko:K02421, ko:K02422, ko:K02556, ko:K02557
map02060	Phosphotransferase system (PTS)	4	ec:2.7.1.69, ec:2.7.3.9	0		2	ec:2.7.1.69, ec:2.7.3.9	3	ec:2.7.1.69, ec:2.7.3.9	3	ec:2.7.1.69, ec:2.7.3.9	3	ec:2.7.1.69, ec:2.7.3.9	3	ec:2.7.1.69, ec:2.7.3.9	0		0		3	ec:2.7.1.69, ec:2.7.3.9	4	ec:2.7.1.69, ko:K02800, ec:2.7.3.9	4	ec:2.7.1.69, ko:K02800, ec:2.7.3.9	0
map03008	Ribosome biogenesis in eukaryotes	1	ec:3.1.26.3	1	ec:3.1.26.3	1	ec:3.1.26.3	2	ec:3.1.26.3, ko:K13288	1	ec:3.1.26.3	1	ec:3.1.26.3	1	ec:3.1.26.3	1	ec:3.1.26.3	1	ec:3.1.26.3	2	ec:3.1.26.3, ko:K13288	2	ec:3.1.26.3, ko:K13288	2	ec:3.1.26.3, ko:K13288	3	ec:3.1.26.3, ec:2.7.11.1, ko:K13288
map03010	Ribosome	53	ko:K02863, ko:K02864, ko:K02867, ko:K02871, ko:K02874, ko:K02876, ko:K02878, ko:K02879, ko:K02881, ko:K02884, ko:K02886, ko:K02887, ko:K02888, ko:K02890, ko:K02892, ko:K02895, ko:K02897, ko:K02899, ko:K02902, ko:K02904, ko:K02906, ko:K02907, ko:K02909, ko:K02911, ko:K02913, ko:K02916, ko:K02919, ko:K02926, ko:K02931, ko:K02933, ko:K02935, ko:K02939, ko:K02945, ko:K02946, ko:K02948, ko:K02950, ko:…	45	ko:K02863, ko:K02864, ko:K02867, ko:K02871, ko:K02874, ko:K02876, ko:K02878, ko:K02879, ko:K02881, ko:K02884, ko:K02886, ko:K02887, ko:K02888, ko:K02890, ko:K02892, ko:K02895, ko:K02897, ko:K02899, ko:K02902, ko:K02907, ko:K02909, ko:K02916, ko:K02931, ko:K02933, ko:K02935, ko:K02939, ko:K02945, ko:K02946, ko:K02948, ko:K02950, ko:K02954, ko:K02956, ko:K02959, ko:K02961, ko:K02963, ko:K02965, ko:…	50	ko:K02986, ko:K02863, ko:K02864, ko:K02867, ko:K02871, ko:K02874, ko:K02876, ko:K02878, ko:K02879, ko:K02881, ko:K02884, ko:K02886, ko:K02887, ko:K02888, ko:K02890, ko:K02892, ko:K02895, ko:K02897, ko:K02899, ko:K02906, ko:K02907, ko:K02909, ko:K02911, ko:K02916, ko:K02919, ko:K02926, ko:K02931, ko:K02933, ko:K02935, ko:K02939, ko:K02945, ko:K02946, ko:K02948, ko:K02950, ko:K02952, ko:K02954, ko:…	47	ko:K02871, ko:K02874, ko:K02876, ko:K02878, ko:K02879, ko:K02881, ko:K02884, ko:K02886, ko:K02887, ko:K02888, ko:K02890, ko:K02892, ko:K02895, ko:K02897, ko:K02899, ko:K02902, ko:K02904, ko:K02906, ko:K02907, ko:K02909, ko:K02911, ko:K02913, ko:K02916, ko:K02919, ko:K02926, ko:K02931, ko:K02933, ko:K02939, ko:K02945, ko:K02946, ko:K02948, ko:K02952, ko:K02954, ko:K02956, ko:K02959, ko:K02961, ko:…	52	ko:K02863, ko:K02864, ko:K02871, ko:K02874, ko:K02876, ko:K02878, ko:K02879, ko:K02881, ko:K02884, ko:K02886, ko:K02887, ko:K02888, ko:K02890, ko:K02892, ko:K02895, ko:K02897, ko:K02899, ko:K02902, ko:K02904, ko:K02906, ko:K02907, ko:K02909, ko:K02911, ko:K02913, ko:K02914, ko:K02916, ko:K02919, ko:K02926, ko:K02931, ko:K02933, ko:K02935, ko:K02939, ko:K02945, ko:K02946, ko:K02948, ko:K02950, ko:…	54	ko:K02863, ko:K02864, ko:K02867, ko:K02871, ko:K02874, ko:K02876, ko:K02878, ko:K02879, ko:K02881, ko:K02884, ko:K02886, ko:K02887, ko:K02888, ko:K02890, ko:K02892, ko:K02895, ko:K02897, ko:K02899, ko:K02902, ko:K02904, ko:K02906, ko:K02907, ko:K02909, ko:K02911, ko:K02913, ko:K02914, ko:K02916, ko:K02919, ko:K02926, ko:K02931, ko:K02933, ko:K02935, ko:K02939, ko:K02945, ko:K02946, ko:K02948, ko:…	67	ko:K02876, ko:K02881, ko:K02886, ko:K02892, ko:K02895, ko:K02907, ko:K02926, ko:K02931, ko:K02933, ko:K02945, ko:K02948, ko:K02952, ko:K02954, ko:K02988, ko:K02994, ko:K02863, ko:K02864, ko:K02871, ko:K02874, ko:K02878, ko:K02879, ko:K02884, ko:K02887, ko:K02888, ko:K02890, ko:K02897, ko:K02899, ko:K02902, ko:K02904, ko:K02906, ko:K02909, ko:K02911, ko:K02913, ko:K02914, ko:K02916, ko:K02919, ko:…	45	ko:K02863, ko:K02864, ko:K02867, ko:K02871, ko:K02874, ko:K02876, ko:K02878, ko:K02879, ko:K02881, ko:K02884, ko:K02886, ko:K02887, ko:K02888, ko:K02890, ko:K02892, ko:K02895, ko:K02897, ko:K02899, ko:K02902, ko:K02907, ko:K02909, ko:K02914, ko:K02916, ko:K02931, ko:K02933, ko:K02935, ko:K02939, ko:K02945, ko:K02946, ko:K02948, ko:K02950, ko:K02952, ko:K02954, ko:K02956, ko:K02961, ko:K02963, ko:…	42	ko:K02863, ko:K02864, ko:K02867, ko:K02871, ko:K02874, ko:K02876, ko:K02878, ko:K02881, ko:K02884, ko:K02886, ko:K02887, ko:K02890, ko:K02892, ko:K02895, ko:K02902, ko:K02907, ko:K02909, ko:K02914, ko:K02916, ko:K02931, ko:K02933, ko:K02935, ko:K02939, ko:K02945, ko:K02946, ko:K02948, ko:K02950, ko:K02952, ko:K02954, ko:K02956, ko:K02959, ko:K02961, ko:K02963, ko:K02965, ko:K02967, ko:K02982, ko:…	40	ko:K02967, ko:K02863, ko:K02864, ko:K02867, ko:K02871, ko:K02878, ko:K02884, ko:K02886, ko:K02887, ko:K02888, ko:K02890, ko:K02892, ko:K02897, ko:K02899, ko:K02902, ko:K02904, ko:K02906, ko:K02909, ko:K02911, ko:K02913, ko:K02914, ko:K02916, ko:K02926, ko:K02935, ko:K02939, ko:K02945, ko:K02946, ko:K02950, ko:K02956, ko:K02959, ko:K02961, ko:K02963, ko:K02965, ko:K02968, ko:K02970, ko:K02982, ko:…	54	ko:K02909, ko:K02954, ko:K02963, ko:K02863, ko:K02864, ko:K02867, ko:K02871, ko:K02874, ko:K02876, ko:K02878, ko:K02879, ko:K02881, ko:K02884, ko:K02886, ko:K02887, ko:K02888, ko:K02890, ko:K02892, ko:K02895, ko:K02897, ko:K02899, ko:K02902, ko:K02904, ko:K02906, ko:K02907, ko:K02911, ko:K02913, ko:K02916, ko:K02926, ko:K02931, ko:K02933, ko:K02935, ko:K02939, ko:K02945, ko:K02946, ko:K02948, ko:…	55	ko:K02902, ko:K02909, ko:K02954, ko:K02963, ko:K02863, ko:K02864, ko:K02867, ko:K02871, ko:K02874, ko:K02876, ko:K02878, ko:K02879, ko:K02881, ko:K02884, ko:K02886, ko:K02887, ko:K02888, ko:K02890, ko:K02892, ko:K02895, ko:K02897, ko:K02899, ko:K02904, ko:K02906, ko:K02907, ko:K02911, ko:K02913, ko:K02916, ko:K02926, ko:K02931, ko:K02933, ko:K02935, ko:K02939, ko:K02945, ko:K02946, ko:K02948, ko:…	59	ko:K02902, ko:K02909, ko:K02911, ko:K02913, ko:K02919, ko:K02954, ko:K02863, ko:K02864, ko:K02867, ko:K02871, ko:K02874, ko:K02876, ko:K02878, ko:K02879, ko:K02881, ko:K02884, ko:K02886, ko:K02887, ko:K02888, ko:K02890, ko:K02892, ko:K02895, ko:K02897, ko:K02899, ko:K02904, ko:K02906, ko:K02907, ko:K02914, ko:K02916, ko:K02926, ko:K02931, ko:K02933, ko:K02935, ko:K02939, ko:K02945, ko:K02946, ko:…
map03013	RNA transport	0		0		1	ec:2.7.7.72	1	ec:2.7.7.72	0		0		0		2	ec:3.1.26.11, ko:K03113	2	ec:3.1.26.11, ko:K03113	1	ec:2.7.7.72	1	ec:3.1.26.11	1	ec:3.1.26.11	0
map03015	mRNA surveillance pathway	0		0		0		0		0		0		0		0		0		0		0		0		0
map03018	RNA degradation	16	ec:4.2.1.11, ec:2.7.4.1, ec:2.7.7.8, ec:2.7.7.19, ko:K03628, ec:3.6.4.12, ko:K03666, ko:K04043, ko:K04077, ec:3.6.4.13, ec:3.1.26.12, ko:K08311, ko:K12573, ko:K12574	19	ec:3.6.4.13, ec:2.7.4.1, ec:2.7.7.8, ec:4.2.1.11, ko:K03628, ec:3.6.4.12, ko:K04043, ko:K04077, ko:K12573	13	ec:3.6.4.12, ko:K04043, ec:2.7.4.1, ec:2.7.7.8, ec:4.2.1.11, ko:K03628, ko:K03666, ko:K04077, ec:3.6.4.13, ko:K12574, ko:K12600	15	ec:2.7.4.1, ec:2.7.7.8, ec:2.7.7.19, ec:4.2.1.11, ko:K03628, ec:3.6.4.12, ko:K03666, ec:3.6.4.13, ko:K04043, ko:K04077, ec:3.1.26.12, ko:K08311, ko:K12573	14	ec:2.7.4.1, ec:2.7.7.8, ec:4.2.1.11, ko:K03628, ec:3.6.4.12, ko:K03666, ko:K04043, ko:K04077, ec:3.6.4.13, ec:3.1.26.12, ko:K08311, ko:K12573, ko:K12574	15	ec:2.7.4.1, ec:2.7.7.19, ec:2.7.7.8, ec:3.1.26.12, ec:3.6.4.12, ec:3.6.4.13, ec:4.2.1.11, ko:K03628, ko:K03666, ko:K04043, ko:K04077, ko:K08311, ko:K12573, ko:K12574	14	ko:K12574, ec:2.7.4.1, ec:2.7.7.8, ec:4.2.1.11, ko:K03628, ec:3.6.4.12, ko:K03666, ko:K04043, ko:K04077, ec:3.6.4.13, ec:3.1.26.12, ko:K12573	10	ec:2.7.4.1, ec:2.7.7.8, ec:4.2.1.11, ko:K03628, ec:3.6.4.12, ko:K04043, ko:K04077, ec:3.6.4.13, ko:K12573	11	ec:2.7.4.1, ec:2.7.7.8, ec:4.2.1.11, ko:K03628, ec:3.6.4.12, ko:K04043, ko:K04077, ec:3.6.4.13, ko:K12573	13	ec:2.7.4.1, ec:2.7.7.8, ec:2.7.7.19, ec:4.2.1.11, ko:K03628, ec:3.6.4.12, ko:K03666, ko:K04043, ko:K04077, ec:3.1.26.12, ko:K08311, ec:3.6.4.13, ko:K12573	12	ko:K04077, ec:2.7.4.1, ec:2.7.7.8, ec:2.7.7.19, ec:4.2.1.11, ko:K03628, ec:3.6.4.12, ko:K04043, ec:3.6.4.13, ec:3.1.26.12, ko:K12574	12	ko:K04077, ec:2.7.4.1, ec:2.7.7.8, ec:2.7.7.19, ec:4.2.1.11, ko:K03628, ec:3.6.4.12, ko:K04043, ec:3.6.4.13, ec:3.1.26.12, ko:K12574	12	ko:K04077, ec:2.7.4.1, ec:2.7.7.8, ec:2.7.7.19, ec:4.2.1.11, ko:K03628, ec:3.6.4.12, ko:K04043, ec:3.6.4.13, ec:3.1.26.12, ko:K12574
map03020	RNA polymerase	4	ec:2.7.7.6	3	ec:2.7.7.6	3	ec:2.7.7.6	2	ec:2.7.7.6	4	ec:2.7.7.6	4	ec:2.7.7.6	6	ec:2.7.7.6	3	ec:2.7.7.6	3	ec:2.7.7.6	3	ec:2.7.7.6	4	ec:2.7.7.6	4	ec:2.7.7.6	4	ec:2.7.7.6
map03022	Basal transcription factors	0		0		0		0		0		0		0		0		0		0		1	ec:3.6.4.12	1	ec:3.6.4.12	1	ec:3.6.4.12
map03030	DNA replication	15	ec:2.7.7.7, ec:6.5.1.2, ec:3.6.4.12, ko:K02316, ko:K03111, ec:3.1.26.4	15	ec:2.7.7.7, ko:K03111, ec:6.5.1.2, ec:3.6.4.12, ko:K02316, ec:3.1.26.4	19	ec:2.7.7.7, ko:K03111, ec:3.1.26.4, ec:6.5.1.2, ec:3.6.4.12, ko:K02316	14	ec:6.5.1.2, ec:3.6.4.12, ko:K02316, ec:2.7.7.7, ko:K03111, ec:3.1.26.4	14	ec:6.5.1.2, ec:3.6.4.12, ko:K02316, ec:2.7.7.7, ko:K03111, ec:3.1.26.4	19	ec:2.7.7.7, ec:3.1.26.4, ec:3.6.4.12, ec:6.5.1.1, ec:6.5.1.2, ko:K02316, ko:K03111	16	ec:2.7.7.7, ec:6.5.1.2, ec:3.6.4.12, ko:K02316, ko:K03111, ec:3.1.26.4	21	ko:K03111, ec:3.6.4.12, ec:2.7.7.7, ec:6.5.1.2, ko:K02316, ec:3.1.26.4	15	ec:6.5.1.2, ko:K03111, ec:3.6.4.12, ko:K02316, ec:2.7.7.7, ec:3.1.26.4	18	ec:3.6.4.12, ec:2.7.7.7, ko:K03111, ec:6.5.1.2, ko:K02316, ec:3.1.26.4	15	ec:2.7.7.7, ko:K03111, ec:6.5.1.2, ec:3.6.4.12, ko:K02316, ec:3.1.26.4	15	ec:2.7.7.7, ko:K03111, ec:6.5.1.2, ec:3.6.4.12, ko:K02316, ec:3.1.26.4	15	ko:K03111, ec:6.5.1.2, ec:3.6.4.12, ko:K02316, ec:2.7.7.7, ec:3.1.26.4
map03040	Spliceosome	0		0		0		0		0		0		0		0		0		0		0		0		0
map03050	Proteasome	0		0		0		0		0		0		0		0		0		0		3	ec:3.4.25.1, ko:K13527	3	ec:3.4.25.1, ko:K13527	3	ec:3.4.25.1, ko:K13527
map03060	Protein export	15	ko:K03070, ko:K03071, ko:K03073, ko:K03075, ko:K03076, ec:3.4.21.89, ec:3.4.23.36, ko:K03106, ko:K03110, ko:K03116, ko:K03117, ko:K03118, ko:K03210, ko:K03217, ko:K12257	11	ec:3.4.21.89, ko:K03070, ko:K03072, ko:K03076, ec:3.4.23.36, ko:K03106, ko:K03110, ko:K03118, ko:K03210, ko:K03217	12	ec:3.4.21.89, ko:K03070, ko:K03072, ko:K03074, ko:K03076, ec:3.4.23.36, ko:K03106, ko:K03110, ko:K03118, ko:K03210, ko:K03217	15	ko:K03070, ko:K03071, ko:K03072, ko:K03074, ko:K03075, ko:K03076, ec:3.4.21.89, ec:3.4.23.36, ko:K03106, ko:K03110, ko:K03116, ko:K03117, ko:K03118, ko:K03210, ko:K03217	17	ec:3.4.23.36, ko:K03070, ko:K03071, ko:K03072, ko:K03073, ko:K03074, ko:K03075, ko:K03076, ec:3.4.21.89, ko:K03106, ko:K03110, ko:K03116, ko:K03117, ko:K03118, ko:K03210, ko:K03217	18	ec:3.4.21.89, ec:3.4.23.36, ko:K03070, ko:K03071, ko:K03072, ko:K03073, ko:K03074, ko:K03075, ko:K03076, ko:K03106, ko:K03110, ko:K03116, ko:K03117, ko:K03118, ko:K03210, ko:K03217	18	ko:K03076, ec:3.4.23.36, ko:K03070, ko:K03071, ko:K03072, ko:K03073, ko:K03074, ko:K03075, ec:3.4.21.89, ko:K03106, ko:K03110, ko:K03116, ko:K03117, ko:K03118, ko:K03210, ko:K03217	10	ko:K03070, ko:K03072, ko:K03076, ec:3.4.21.89, ko:K03106, ko:K03110, ko:K03116, ko:K03118, ko:K03210, ko:K03217	11	ec:3.4.21.89, ko:K03070, ko:K03072, ko:K03076, ko:K03106, ko:K03110, ko:K03116, ko:K03118, ko:K03210, ko:K03217	13	ko:K03070, ko:K03071, ko:K03072, ko:K03074, ko:K03075, ec:3.4.21.89, ec:3.4.23.36, ko:K03106, ko:K03110, ko:K03116, ko:K03117, ko:K03210, ko:K03217	16	ko:K03070, ko:K03072, ko:K03073, ko:K03074, ko:K03075, ko:K03076, ec:3.4.21.89, ec:3.4.23.36, ko:K03106, ko:K03110, ko:K03116, ko:K03117, ko:K03118, ko:K03210, ko:K03217	16	ko:K03070, ko:K03072, ko:K03073, ko:K03074, ko:K03075, ko:K03076, ec:3.4.21.89, ec:3.4.23.36, ko:K03106, ko:K03110, ko:K03116, ko:K03117, ko:K03118, ko:K03210, ko:K03217	19	ko:K03072, ec:3.4.23.36, ko:K03217, ko:K03070, ko:K03073, ko:K03074, ko:K03075, ko:K03076, ec:3.4.21.89, ko:K03106, ko:K03110, ko:K03116, ko:K03117, ko:K03118, ko:K03210, ko:K13280
map03070	Bacterial secretion system	14	ko:K03070, ko:K03071, ko:K03073, ko:K03075, ko:K03076, ko:K03106, ko:K03110, ko:K03116, ko:K03117, ko:K03118, ko:K03210, ko:K03217, ko:K12257, ko:K12340	11	ko:K12340, ko:K03070, ko:K03072, ko:K03076, ko:K03106, ko:K03110, ko:K03118, ko:K03210, ko:K03217, ko:K11904	18	ko:K02456, ko:K02453, ko:K03070, ko:K03072, ko:K03074, ko:K03076, ko:K03106, ko:K03110, ko:K03118, ko:K03205, ko:K03210, ko:K03217, ko:K11891, ko:K11892, ko:K11903, ko:K11904, ko:K11907	38	ko:K02454, ec:2.7.11.1, ko:K02453, ko:K02455, ko:K02456, ko:K02458, ko:K02459, ko:K02461, ko:K02462, ko:K02452, ko:K02457, ko:K02460, ko:K03070, ko:K03071, ko:K03072, ko:K03074, ko:K03075, ko:K03076, ko:K03106, ko:K03110, ko:K03116, ko:K03117, ko:K03118, ko:K03205, ko:K03210, ko:K03217, ko:K12340	38	ko:K03195, ko:K03196, ko:K03198, ko:K03199, ko:K03200, ko:K12340, ko:K02452, ko:K02453, ko:K02454, ko:K02455, ko:K02456, ko:K02457, ko:K02458, ko:K02459, ko:K02460, ko:K02461, ko:K03070, ko:K03071, ko:K03072, ko:K03073, ko:K03074, ko:K03075, ko:K03076, ko:K03106, ko:K03110, ko:K03116, ko:K03117, ko:K03118, ko:K03197, ko:K03205, ko:K03210, ko:K03217	29	ko:K02452, ko:K02453, ko:K02454, ko:K02455, ko:K02456, ko:K02457, ko:K02458, ko:K02459, ko:K02460, ko:K02461, ko:K02462, ko:K03070, ko:K03071, ko:K03072, ko:K03073, ko:K03074, ko:K03075, ko:K03076, ko:K03106, ko:K03110, ko:K03116, ko:K03117, ko:K03118, ko:K03205, ko:K03210, ko:K03217, ko:K12340	38	ko:K03076, ko:K02452, ko:K02453, ko:K02454, ko:K02455, ko:K02456, ko:K02457, ko:K02458, ko:K02459, ko:K02460, ko:K02461, ko:K02462, ko:K03070, ko:K03071, ko:K03072, ko:K03073, ko:K03074, ko:K03075, ko:K03106, ko:K03110, ko:K03116, ko:K03117, ko:K03118, ko:K03194, ko:K03195, ko:K03196, ko:K03197, ko:K03198, ko:K03199, ko:K03200, ko:K03201, ko:K03203, ko:K03204, ko:K03205, ko:K03210, ko:K03217, ko:…	14	ko:K12340, ko:K03070, ko:K03072, ko:K03076, ko:K03106, ko:K03110, ko:K03116, ko:K03118, ko:K03205, ko:K03210, ko:K03217, ko:K11904	12	ko:K12340, ko:K03070, ko:K03072, ko:K03076, ko:K03106, ko:K03110, ko:K03116, ko:K03118, ko:K03210, ko:K03217, ko:K11904	45	ko:K02454, ko:K02461, ko:K02452, ko:K02453, ko:K02455, ko:K02456, ko:K02457, ko:K02458, ko:K02459, ko:K02460, ko:K02462, ko:K03070, ko:K03071, ko:K03072, ko:K03074, ko:K03075, ko:K03106, ko:K03110, ko:K03116, ko:K03117, ko:K03195, ko:K03196, ko:K03197, ko:K03198, ko:K03199, ko:K03200, ko:K03204, ko:K03205, ko:K03210, ko:K03217, ko:K03219, ko:K03222, ko:K03223, ec:3.6.3.14, ko:K03225, ko:K03226, k…	14	ko:K03070, ko:K03072, ko:K03073, ko:K03074, ko:K03075, ko:K03076, ko:K03106, ko:K03110, ko:K03116, ko:K03117, ko:K03118, ko:K03210, ko:K03217	14	ko:K03070, ko:K03072, ko:K03073, ko:K03074, ko:K03075, ko:K03076, ko:K03106, ko:K03110, ko:K03116, ko:K03117, ko:K03118, ko:K03210, ko:K03217	16	ko:K03072, ko:K03217, ko:K03070, ko:K03073, ko:K03074, ko:K03075, ko:K03076, ko:K03106, ko:K03110, ko:K03116, ko:K03117, ko:K03118, ko:K03205, ko:K03210
map03320	PPAR signaling pathway	3	ec:2.7.1.30, ec:6.2.1.3	5	ec:1.14.19.1, ec:2.7.1.30, ec:6.2.1.3	7	ec:6.2.1.3, ec:1.14.19.1, ec:4.1.1.32	4	ec:1.14.19.1, ec:4.1.1.32, ec:6.2.1.3	3	ec:1.3.8.7, ec:1.14.19.1, ec:2.7.1.30	3	ec:1.14.19.1, ec:1.3.8.7, ec:2.7.1.30	3	ec:1.3.8.7, ec:2.7.1.30, ec:4.1.1.32	2	ec:6.2.1.3	4	ec:6.2.1.3, ec:1.14.19.1, ec:2.7.1.30	16	ec:6.2.1.3, ec:1.3.8.7, ec:1.14.19.1, ec:2.7.1.30, ec:4.1.1.32	5	ec:1.3.3.6, ec:1.3.8.7, ec:2.7.1.30, ec:4.1.1.32, ec:6.2.1.3	5	ec:1.3.3.6, ec:1.3.8.7, ec:2.7.1.30, ec:4.1.1.32, ec:6.2.1.3	17	ec:6.2.1.3, ec:1.3.8.7, ec:1.3.3.6, ec:1.14.19.1, ec:2.7.1.30, ec:4.1.1.32
map03410	Base excision repair	18	ec:6.5.1.1, ec:3.1.11.2, ec:3.2.2.21, ec:2.7.7.7, ec:3.2.2.20, ec:6.5.1.2, ko:K03575, ko:K07462, ec:4.2.99.18	20	ec:6.5.1.1, ec:3.1.11.2, ec:3.2.2.20, ec:3.2.2.21, ec:6.5.1.2, ec:2.7.7.7, ko:K03575, ec:3.2.2.27, ko:K07462, ec:4.2.99.18	13	ec:2.7.7.7, ec:3.1.11.2, ec:3.2.2.20, ec:3.2.2.21, ec:6.5.1.1, ec:6.5.1.2, ko:K07462, ec:4.2.99.18	15	ec:3.1.11.2, ec:6.5.1.1, ec:3.2.2.20, ec:6.5.1.2, ec:2.7.7.7, ko:K03575, ec:3.2.2.27, ec:4.2.99.18, ko:K07462, ec:3.2.2.21	13	ec:3.1.11.2, ec:6.5.1.1, ec:3.2.2.20, ec:3.2.2.21, ec:6.5.1.2, ec:2.7.7.7, ko:K03575, ko:K07462, ec:4.2.99.18	15	ec:2.7.7.7, ec:3.1.11.2, ec:3.2.2.20, ec:3.2.2.21, ec:3.2.2.23, ec:4.2.99.18, ec:6.5.1.1, ec:6.5.1.2, ko:K03575, ko:K07462, ko:K21929	14	ec:3.1.11.2, ec:6.5.1.1, ec:3.2.2.20, ec:3.2.2.21, ec:6.5.1.2, ec:2.7.7.7, ko:K03575, ko:K07462, ec:4.2.99.18	12	ec:3.1.11.2, ec:6.5.1.2, ko:K03575, ec:3.2.2.21, ec:6.5.1.1, ec:2.7.7.7, ec:3.2.2.27, ko:K07462, ec:4.2.99.18	13	ec:6.5.1.1, ec:3.2.2.21, ec:6.5.1.2, ec:3.1.11.2, ec:3.2.2.20, ec:2.7.7.7, ko:K03575, ko:K07462, ec:4.2.99.18	13	ec:3.1.11.2, ec:3.2.2.20, ec:3.2.2.21, ec:6.5.1.1, ec:6.5.1.2, ec:2.7.7.7, ko:K03575, ec:3.2.2.27, ko:K07462, ec:4.2.99.18	21	ec:6.5.1.1, ec:3.1.11.2, ec:4.2.99.18, ec:3.1.21.2, ec:3.2.2.20, ec:6.5.1.2, ec:2.7.7.7, ko:K03575, ec:3.2.2.27, ec:3.2.2.21	21	ec:6.5.1.1, ec:3.1.11.2, ec:4.2.99.18, ec:3.1.21.2, ec:3.2.2.20, ec:6.5.1.2, ec:2.7.7.7, ko:K03575, ec:3.2.2.27, ec:3.2.2.21	22	ec:6.5.1.1, ec:3.1.11.2, ec:4.2.99.18, ec:3.1.21.2, ec:3.2.2.20, ec:6.5.1.2, ec:2.7.7.7, ko:K03575, ec:3.2.2.27, ko:K03649, ec:3.2.2.21
map03420	Nucleotide excision repair	13	ec:6.5.1.1, ec:2.7.7.7, ec:3.6.4.12, ec:6.5.1.2, ko:K03701, ko:K03702, ko:K03703, ko:K03723	15	ec:6.5.1.1, ko:K03701, ec:6.5.1.2, ec:2.7.7.7, ec:3.6.4.12, ko:K03702, ko:K03703, ko:K03723	13	ec:2.7.7.7, ec:3.6.4.12, ko:K03701, ko:K03703, ec:6.5.1.1, ec:6.5.1.2, ko:K03702, ko:K03723	9	ec:6.5.1.1, ec:6.5.1.2, ec:2.7.7.7, ec:3.6.4.12, ko:K03701, ko:K03702, ko:K03703, ko:K03723	9	ec:6.5.1.1, ec:6.5.1.2, ec:2.7.7.7, ec:3.6.4.12, ko:K03701, ko:K03702, ko:K03703, ko:K03723	8	ec:2.7.7.7, ec:3.6.4.12, ec:6.5.1.1, ec:6.5.1.2, ko:K03701, ko:K03702, ko:K03703, ko:K03723	9	ec:6.5.1.1, ec:6.5.1.2, ec:2.7.7.7, ec:3.6.4.12, ko:K03701, ko:K03702, ko:K03703, ko:K03723	11	ec:6.5.1.2, ec:3.6.4.12, ko:K03701, ec:6.5.1.1, ec:2.7.7.7, ko:K03702, ko:K03703, ko:K03723	12	ec:6.5.1.1, ec:6.5.1.2, ec:3.6.4.12, ec:2.7.7.7, ko:K03701, ko:K03702, ko:K03703, ko:K03723	12	ko:K03701, ec:3.6.4.12, ko:K03723, ec:6.5.1.1, ec:6.5.1.2, ec:2.7.7.7, ko:K03702, ko:K03703	17	ec:6.5.1.1, ec:3.6.4.12, ko:K03701, ec:6.5.1.2, ec:2.7.7.7, ko:K03702, ko:K03703, ko:K03723	17	ec:6.5.1.1, ec:3.6.4.12, ko:K03701, ec:6.5.1.2, ec:2.7.7.7, ko:K03702, ko:K03703, ko:K03723	16	ec:6.5.1.1, ec:3.6.4.12, ec:6.5.1.2, ec:2.7.7.7, ko:K03701, ko:K03702, ko:K03703, ko:K03723
map03430	Mismatch repair	20	ec:6.5.1.1, ec:3.6.4.12, ec:6.5.1.2, ec:2.7.7.7, ko:K03111, ko:K03555, ko:K03572, ec:3.1.11.6, ko:K07462	23	ec:6.5.1.1, ko:K03555, ec:2.7.7.7, ko:K03111, ec:6.5.1.2, ko:K03572, ec:3.6.4.12, ko:K07456, ko:K07462	20	ko:K03111, ec:2.7.7.7, ec:3.6.4.12, ec:6.5.1.1, ec:6.5.1.2, ko:K03555, ko:K03572, ec:3.1.11.6, ko:K07456, ko:K07462	18	ec:6.5.1.1, ec:3.1.11.1, ec:6.5.1.2, ec:2.7.7.7, ko:K03111, ko:K03555, ko:K03572, ec:3.1.11.6, ec:3.6.4.12, ko:K07462	18	ec:6.5.1.1, ec:6.5.1.2, ec:2.7.7.7, ko:K03111, ko:K03555, ko:K03572, ec:3.1.11.6, ec:3.6.4.12, ec:2.1.1.72, ko:K07462	21	ec:2.1.1.72, ec:2.7.7.7, ec:3.1.11.6, ec:3.6.4.12, ec:6.5.1.1, ec:6.5.1.2, ko:K03111, ko:K03555, ko:K03572, ko:K07462	22	ec:6.5.1.1, ec:2.7.7.7, ko:K03572, ec:6.5.1.2, ko:K03111, ko:K03555, ec:3.1.11.6, ec:3.6.4.12, ec:2.1.1.72, ko:K07462, ko:K10857	21	ko:K03111, ec:2.7.7.7, ec:6.5.1.2, ec:3.6.4.12, ec:6.5.1.1, ko:K03555, ko:K03572, ko:K07456, ko:K07462	19	ec:6.5.1.1, ec:6.5.1.2, ko:K03111, ec:3.6.4.12, ec:2.7.7.7, ko:K03555, ko:K03572, ko:K07456, ko:K07462	20	ec:2.7.7.7, ko:K03111, ec:3.6.4.12, ec:6.5.1.1, ec:6.5.1.2, ko:K03555, ko:K03572, ec:3.1.11.6, ko:K07462	21	ec:6.5.1.1, ec:3.6.4.12, ec:2.7.7.7, ko:K03111, ec:6.5.1.2, ec:3.1.11.6	21	ec:6.5.1.1, ec:3.6.4.12, ec:2.7.7.7, ko:K03111, ec:6.5.1.2, ec:3.1.11.6	21	ec:6.5.1.1, ko:K03111, ec:3.6.4.12, ec:6.5.1.2, ec:2.7.7.7, ec:3.1.11.6
map03440	Homologous recombination	20	ec:2.7.7.7, ec:3.1.22.4, ko:K03111, ec:3.6.4.12, ko:K03553, ko:K03584, ko:K03629, ko:K04066, ko:K06187, ko:K07462	20	ec:3.1.22.4, ec:2.7.7.7, ko:K03111, ec:3.6.4.12, ko:K03553, ko:K03629, ko:K04066, ko:K07462	23	ec:2.7.7.7, ko:K03111, ec:3.6.4.12, ko:K03553, ko:K03584, ko:K03629, ko:K04066, ko:K06187, ko:K07462	22	ec:3.1.22.4, ec:2.7.7.7, ko:K03111, ec:3.6.4.12, ko:K03553, ec:3.1.11.5, ko:K03584, ko:K03629, ko:K04066, ko:K06187, ko:K07462	19	ec:3.1.22.4, ec:2.7.7.7, ko:K03111, ec:3.6.4.12, ko:K03553, ko:K03584, ko:K03629, ko:K04066, ko:K06187, ko:K07462	23	ec:2.7.7.7, ec:3.1.22.4, ec:3.6.4.12, ko:K03111, ko:K03553, ko:K03584, ko:K03629, ko:K04066, ko:K06187, ko:K07462	21	ec:2.7.7.7, ec:3.1.22.4, ko:K03111, ec:3.6.4.12, ko:K03553, ko:K03584, ko:K03629, ko:K04066, ko:K06187, ko:K07462	22	ko:K03111, ec:2.7.7.7, ec:3.1.22.4, ec:3.6.4.12, ko:K03553, ko:K03584, ko:K03629, ko:K04066, ko:K07462	19	ko:K03111, ko:K03553, ec:3.6.4.12, ec:3.1.22.4, ec:2.7.7.7, ko:K03629, ko:K04066, ko:K07462	22	ec:2.7.7.7, ko:K03111, ec:3.1.22.4, ko:K02686, ec:3.6.4.12, ko:K03553, ko:K03584, ko:K04066, ko:K06187, ko:K07462	22	ec:2.7.7.7, ko:K03111, ec:3.1.22.4, ec:3.6.4.12, ko:K03553, ec:3.1.11.5, ko:K03584, ko:K03629, ko:K04066, ko:K06187	22	ec:2.7.7.7, ko:K03111, ec:3.1.22.4, ec:3.6.4.12, ko:K03553, ec:3.1.11.5, ko:K03584, ko:K03629, ko:K04066, ko:K06187	22	ko:K03111, ec:3.1.22.4, ec:2.7.7.7, ec:3.6.4.12, ko:K03553, ec:3.1.11.5, ko:K03584, ko:K03629, ko:K04066, ko:K06187
map03450	Non-homologous end-joining	6	ec:6.5.1.1, ko:K10979	9	ec:6.5.1.1, ko:K10979	1	ec:6.5.1.1	3	ec:6.5.1.1, ko:K10979	3	ec:6.5.1.1, ko:K10979	2	ec:6.5.1.1, ko:K10979	3	ec:6.5.1.1, ko:K10979	1	ec:6.5.1.1	4	ec:6.5.1.1, ko:K10979	1	ec:6.5.1.1	7	ec:6.5.1.1, ko:K10979	7	ec:6.5.1.1, ko:K10979	7	ec:6.5.1.1, ko:K10979
map03460	Fanconi anemia pathway	0		0		0		0		0		0		0		0		0		0		0		0		0
map04010	MAPK signaling pathway	0		0		0		0		0		0		0		0		0		0		0		0		0
map04011	MAPK signaling pathway - yeast	1	ec:4.4.1.5	0		0		1	ec:4.4.1.5	1	ec:4.4.1.5	0		1	ec:4.4.1.5	0		0		2	ec:4.4.1.5	1	ec:4.4.1.5	1	ec:4.4.1.5	0
map04012	ErbB signaling pathway	0		0		0		0		0		0		0		0		0		0		0		0		0
map04013	MAPK signaling pathway - fly	0		0		0		0		0		1	ec:1.15.1.1	0		0		0		0		0		0		0
map04014	Ras signaling pathway	0		0		0		0		0		0		0		0		0		0		0		0		0
map04015	Rap1 signaling pathway	0		0		0		0		0		0		0		0		0		0		0		0		1	ko:K06274
map04020	Calcium signaling pathway	0		0		0		0		0		0		0		0		0		0		0		0		0
map04022	cGMP-PKG signaling pathway	0		0		0		0		0		0		0		0		0		0		0		0		1	ko:K06274
map04024	cAMP signaling pathway	0		0		0		0		0		0		0		0		0		0		1	ec:1.3.3.6	1	ec:1.3.3.6	1	ec:1.3.3.6
map04060	Cytokine-cytokine receptor interaction	0		0		0		0		0		0		0		0		0		0		0		0		0
map04062	Chemokine signaling pathway	0		0		0		0		0		0		0		0		0		0		0		0		0
map04064	NF-kappa B signaling pathway	0		0		0		0		0		0		0		0		0		0		0		0		0
map04066	HIF-1 signaling pathway	5	ec:4.2.1.11, ec:1.2.1.12, ec:1.2.4.1	5	ec:1.2.1.12, ec:1.2.4.1, ec:4.2.1.11	4	ec:1.2.1.12, ec:1.2.4.1, ec:4.2.1.11	4	ec:1.2.1.12, ec:1.2.4.1, ec:4.2.1.11	3	ec:1.2.4.1, ec:4.2.1.11	4	ec:1.2.1.12, ec:1.2.4.1, ec:4.2.1.11	4	ec:1.2.1.12, ec:1.2.4.1, ec:4.2.1.11	5	ec:1.2.1.12, ec:1.2.4.1, ec:4.2.1.11	6	ec:1.2.1.12, ec:1.2.4.1, ec:4.2.1.11	9	ec:1.2.4.1, ec:1.2.1.12, ec:4.2.1.11	4	ec:1.2.1.12, ec:1.2.4.1, ec:4.2.1.11	4	ec:1.2.1.12, ec:1.2.4.1, ec:4.2.1.11	7	ec:1.2.1.12, ec:1.2.4.1, ec:4.2.1.11
map04068	FoxO signaling pathway	1	ec:1.15.1.1	5	ec:1.15.1.1, ec:1.11.1.6	2	ec:4.1.1.32, ec:1.15.1.1	3	ec:4.1.1.32, ec:1.11.1.6, ec:1.15.1.1	1	ec:1.15.1.1	1	ec:1.15.1.1	2	ec:4.1.1.32, ec:1.15.1.1	2	ec:1.15.1.1	2	ec:1.15.1.1	3	ec:4.1.1.32, ec:1.11.1.6, ec:1.15.1.1	6	ec:1.15.1.1, ec:1.11.1.6, ec:4.1.1.32	6	ec:1.15.1.1, ec:1.11.1.6, ec:4.1.1.32	3	ec:4.1.1.32, ec:1.11.1.6, ec:1.15.1.1
map04070	Phosphatidylinositol signaling system	4	ec:3.1.3.25, ec:2.7.7.41	5	ec:2.7.7.41, ec:2.7.1.107, ec:3.1.3.25	2	ec:2.7.7.41, ec:3.1.3.25	5	ec:2.7.1.107, ec:2.7.7.41, ec:3.1.3.25	3	ec:3.1.3.25, ec:2.7.7.41	3	ec:2.7.7.41, ec:3.1.3.25	3	ec:3.1.3.25, ec:2.7.7.41	2	ec:2.7.7.41, ec:3.1.3.25	3	ec:2.7.1.107, ec:2.7.7.41, ec:3.1.3.25	4	ec:2.7.7.41, ec:2.7.1.107, ec:3.1.3.25	4	ec:3.1.3.25, ec:2.7.7.41	4	ec:3.1.3.25, ec:2.7.7.41	4	ec:3.1.3.25, ec:2.7.7.41, ec:2.7.8.11
map04075	Plant hormone signal transduction	0		0		0		0		0		0		0		0		0		0		0		0		0
map04080	Neuroactive ligand-receptor interaction	0		0		0		0		0		0		0		0		0		0		0		0		1	ko:K05185
map04110	Cell cycle	0		0		0		0		0		0		0		0		0		0		0		0		0
map04111	Cell cycle - yeast	0		0		0		0		0		0		0		0		0		0		0		0		0
map04112	Cell cycle - Caulobacter	28	ec:2.7.13.3, ec:3.4.21.53, ec:3.4.21.92, ko:K02313, ec:3.6.4.12, ko:K02488, ec:2.4.1.227, ko:K02651, ko:K03531, ko:K03544, ko:K03588, ko:K03589, ko:K03590, ko:K06985, ko:K11443, ko:K11749, ec:2.1.1.72, ko:K13582, ko:K13583, ko:K13584, ko:K13588, ko:K13589, ko:K13590, ko:K13592, ko:K13593	10	ec:3.4.21.53, ec:3.4.21.92, ko:K02313, ec:3.6.4.12, ec:2.4.1.227, ko:K03531, ko:K03544, ko:K03588, ko:K03590, ko:K11749	14	ec:3.4.21.53, ko:K03588, ec:3.4.21.92, ko:K02313, ec:3.6.4.12, ec:2.4.1.227, ko:K03531, ko:K03544, ko:K03589, ko:K03590, ko:K11749	11	ec:3.4.21.53, ec:3.4.21.92, ko:K02313, ec:3.6.4.12, ec:2.4.1.227, ko:K03531, ko:K03544, ko:K03588, ko:K03589, ko:K03590, ko:K11749	32	ko:K13583, ko:K13585, ec:3.4.21.53, ec:3.4.21.92, ko:K02313, ec:3.6.4.12, ko:K02488, ec:2.4.1.227, ko:K02651, ko:K03531, ko:K03544, ko:K03588, ko:K03589, ko:K03590, ko:K06985, ec:2.7.13.3, ko:K11443, ko:K11749, ec:2.1.1.72, ko:K13582, ko:K13584, ko:K13588, ko:K13589, ko:K13590, ko:K13591, ko:K13592, ko:K13593	30	ec:2.1.1.72, ec:2.4.1.227, ec:2.7.13.3, ec:3.4.21.53, ec:3.4.21.92, ec:3.6.4.12, ko:K02313, ko:K02488, ko:K02651, ko:K03531, ko:K03544, ko:K03588, ko:K03589, ko:K03590, ko:K06985, ko:K11443, ko:K11749, ko:K13582, ko:K13583, ko:K13584, ko:K13588, ko:K13589, ko:K13590, ko:K13592, ko:K13593	31	ec:3.4.21.53, ko:K02651, ec:3.4.21.92, ko:K02313, ec:3.6.4.12, ko:K02488, ec:2.4.1.227, ko:K03531, ko:K03544, ko:K03588, ko:K03589, ko:K03590, ko:K06985, ec:2.7.13.3, ko:K11443, ko:K11749, ec:2.1.1.72, ko:K13582, ko:K13583, ko:K13584, ko:K13585, ko:K13588, ko:K13589, ko:K13590, ko:K13591, ko:K13592, ko:K13593	13	ec:3.6.4.12, ec:3.4.21.92, ec:3.4.21.53, ko:K02313, ec:2.4.1.227, ko:K03531, ko:K03544, ko:K03588, ko:K03590, ko:K11749	11	ec:3.4.21.92, ec:3.4.21.53, ko:K02313, ec:3.6.4.12, ec:2.4.1.227, ko:K03531, ko:K03544, ko:K03588, ko:K03590, ko:K11749	16	ec:3.4.21.53, ec:3.4.21.92, ec:3.6.4.12, ko:K02313, ec:2.4.1.227, ko:K03531, ko:K03544, ko:K03588, ko:K03589, ko:K03590, ko:K06985, ko:K11749	12	ec:3.4.21.92, ec:3.4.21.53, ko:K02313, ec:3.6.4.12, ec:2.4.1.227, ko:K03531, ko:K03544, ko:K03588, ko:K03589	12	ec:3.4.21.92, ec:3.4.21.53, ko:K02313, ec:3.6.4.12, ec:2.4.1.227, ko:K03531, ko:K03544, ko:K03588, ko:K03589	12	ec:3.4.21.92, ec:3.4.21.53, ko:K02313, ec:3.6.4.12, ec:2.4.1.227, ko:K03531, ko:K03544, ko:K03588, ko:K03589
map04113	Meiosis - yeast	0		0		1	ec:4.6.1.1	0		0		0		0		0		0		0		0		0		3	ec:4.6.1.1
map04114	Oocyte meiosis	0		0		0		0		0		0		0		0		0		0		0		0		0
map04115	p53 signaling pathway	2	ko:K08738	1	ec:1.17.4.1	0		0		2	ko:K08738	2	ko:K08738	2	ko:K08738	2	ko:K08738	2	ko:K08738, ec:1.17.4.1	5	ko:K08738	0		0		0
map04120	Ubiquitin mediated proteolysis	0		0		0		0		0		0		0		0		0		0		0		0		0
map04122	Sulfur relay system	9	ec:2.8.1.2, ko:K00566, ec:2.8.1.12, ko:K03636, ec:4.1.99.18, ko:K04085, ec:2.8.1.7	8	ec:2.8.1.12, ec:2.8.1.7, ko:K00566, ec:4.1.99.18, ko:K11996	7	ko:K11996, ko:K00566, ko:K03154, ec:2.8.1.12, ec:4.1.99.18, ec:2.8.1.7	7	ko:K00566, ec:2.8.1.2, ko:K03154, ec:2.8.1.12, ko:K03636, ec:4.1.99.18	4	ko:K00566, ec:2.8.1.2, ko:K03154, ec:2.8.1.7	6	ec:2.8.1.1, ec:2.8.1.2, ec:2.8.1.7, ko:K00566, ko:K03154, ko:K04085, ko:K21029	5	ko:K00566, ec:2.8.1.2, ko:K03154, ko:K04085, ec:2.8.1.7	2	ko:K00566, ec:2.8.1.7	2	ko:K00566, ec:2.8.1.7	9	ec:2.8.1.2, ko:K00566, ec:2.8.1.12, ko:K03636, ec:4.1.99.18, ec:2.7.7.75, ec:2.8.1.7	12	ec:2.8.1.2, ko:K00566, ko:K03154, ec:2.8.1.12, ec:4.1.99.18, ec:2.8.1.7, ko:K11996	12	ec:2.8.1.2, ko:K00566, ko:K03154, ec:2.8.1.12, ec:4.1.99.18, ec:2.8.1.7, ko:K11996	12	ec:2.8.1.2, ec:2.8.1.7, ko:K00566, ec:2.8.1.12, ec:4.1.99.18, ko:K04085, ko:K11996
map04130	SNARE interactions in vesicular transport	0		0		0		0		0		0		0		0		0		0		0		0		0
map04140	Regulation of autophagy	0		0		0		0		0		0		0		0		0		0		0		0		0
map04141	Protein processing in endoplasmic reticulum	0		4	ko:K13993, ko:K04079	4	ko:K13993, ko:K09503, ko:K10085	2	ko:K04079, ko:K13993	0		0		1	ec:3.2.1.113	2	ko:K04079, ko:K09517	3	ko:K13993, ko:K04079	4	ko:K13993, ko:K04079, ko:K09503	3	ko:K04079, ko:K13525, ko:K13993	3	ko:K04079, ko:K13525, ko:K13993	1	ko:K13993
map04142	Lysosome	2	ec:3.2.1.25, ec:3.2.1.52	10	ko:K13444, ec:3.2.1.52, ec:3.2.1.18, ec:3.2.1.50, ec:3.5.1.26, ec:3.10.1.1	2	ec:3.5.1.26, ec:3.2.1.52	0		1	ec:3.5.1.26	1	ec:3.5.1.26	1	ec:3.5.1.26	12	ec:3.2.1.52, ec:3.2.1.45, ec:3.2.1.25, ec:3.2.1.18, ec:3.5.1.26	6	ec:3.2.1.45, ec:3.2.1.52, ec:3.5.1.26, ko:K13444	0		0		0		0
map04144	Endocytosis	0		0		0		0		0		0		0		0		0		0		0		0		0
map04145	Phagosome	0		0		0		0		0		0		0		0		0		0		0		0		0
map04146	Peroxisome	5	ec:1.1.1.42, ec:1.14.11.18, ec:6.2.1.3, ec:3.6.1.22, ec:1.15.1.1	9	ec:1.15.1.1, ec:1.1.1.42, ec:4.1.3.4, ec:6.2.1.3, ec:1.11.1.6	7	ec:6.2.1.3, ec:1.1.1.42, ec:2.5.1.26, ec:1.15.1.1	8	ec:1.1.1.42, ec:2.6.1.51, ec:4.1.3.4, ec:6.2.1.3, ec:3.6.1.22, ec:1.11.1.6, ec:1.15.1.1	5	ec:1.1.1.42, ec:4.1.3.4, ec:3.6.1.22, ec:1.15.1.1	6	ec:1.1.1.42, ec:1.15.1.1, ec:3.6.1.22, ec:4.1.3.4, ec:5.1.99.4	5	ec:1.1.1.42, ec:4.1.3.4, ec:3.6.1.22, ec:1.15.1.1	7	ec:1.1.1.42, ec:6.2.1.3, ec:1.15.1.1, ec:4.1.3.4	8	ec:1.1.1.42, ec:6.2.1.3, ec:1.15.1.1, ec:4.1.3.4	15	ec:6.2.1.3, ec:1.1.1.42, ec:5.1.99.4, ec:4.1.1.9, ec:4.1.3.4, ec:1.11.1.6, ec:1.15.1.1	14	ec:1.15.1.1, ec:5.1.99.4, ec:1.11.1.6, ec:1.1.1.42, ec:1.3.3.6, ec:2.5.1.26, ec:4.1.3.4, ec:6.2.1.3, ec:3.6.1.22	14	ec:1.15.1.1, ec:5.1.99.4, ec:1.11.1.6, ec:1.1.1.42, ec:1.3.3.6, ec:2.5.1.26, ec:4.1.3.4, ec:6.2.1.3, ec:3.6.1.22	17	ec:6.2.1.3, ec:2.5.1.26, ec:1.1.1.42, ec:1.3.3.6, ec:4.1.3.4, ec:5.1.99.4, ec:3.6.1.22, ec:1.11.1.6, ec:1.15.1.1
map04150	mTOR signaling pathway	0		0		0		0		0		0		0		0		0		0		0		0		0
map04151	PI3K-Akt signaling pathway	0		3	ec:2.4.1.11, ko:K04079	1	ec:4.1.1.32	2	ec:4.1.1.32, ko:K04079	0		0		1	ec:4.1.1.32	1	ko:K04079	1	ko:K04079	2	ec:4.1.1.32, ko:K04079	2	ec:4.1.1.32, ko:K04079	2	ec:4.1.1.32, ko:K04079	3	ko:K06236, ec:4.1.1.32
map04152	AMPK signaling pathway	1	ec:1.1.1.34	9	ec:2.7.1.11, ec:1.14.19.1, ec:2.4.1.11, ec:1.1.1.34, ec:3.1.3.11	4	ec:1.14.19.1, ec:2.7.1.11, ec:4.1.1.32	6	ec:1.14.19.1, ec:3.1.3.11, ec:2.7.1.11, ec:4.1.1.32	1	ec:1.14.19.1	2	ec:1.14.19.1, ec:3.1.3.11	1	ec:4.1.1.32	1	ec:2.7.1.11	2	ec:1.14.19.1, ec:2.7.1.11	5	ec:1.14.19.1, ec:4.1.1.9, ec:4.1.1.32, ec:3.1.3.11	2	ec:2.7.1.11, ec:4.1.1.32	2	ec:2.7.1.11, ec:4.1.1.32	3	ec:1.14.19.1, ec:2.7.1.11, ec:4.1.1.32
map04210	Apoptosis	2	ko:K08738	1	ko:K01173	3	ko:K01173	0		2	ko:K08738	2	ko:K08738	2	ko:K08738	2	ko:K08738	2	ko:K01173, ko:K08738	5	ko:K08738	0		0		0
map04260	Cardiac muscle contraction	2	ec:1.10.2.2, ko:K00412	0		0		3	ec:1.10.2.2, ko:K00412, ko:K00413	3	ec:1.10.2.2, ko:K00412, ko:K00413	3	ec:1.10.2.2, ko:K00412, ko:K00413	3	ec:1.10.2.2, ko:K00412, ko:K00413	0		0		3	ec:1.10.2.2, ko:K00412, ko:K00413	0		0		0
map04261	Adrenergic signaling in cardiomyocytes	0		0		0		0		0		0		0		0		0		0		0		0		0
map04270	Vascular smooth muscle contraction	0		0		0		0		0		0		0		0		0		0		0		0		0
map04310	Wnt signaling pathway	0		0		0		0		0		0		0		0		0		0		0		0		0
map04320	Dorso-ventral axis formation	0		0		0		0		0		0		0		0		0		0		0		0		0
map04330	Notch signaling pathway	0		0		0		0		0		0		0		0		0		0		0		0		0
map04340	Hedgehog signaling pathway	0		0		0		0		0		0		0		0		0		0		0		0		0
map04350	TGF-beta signaling pathway	0		0		0		0		0		0		0		0		0		0		0		0		0
map04360	Axon guidance	0		0		0		0		0		0		0		0		0		0		0		0		0
map04370	VEGF signaling pathway	0		0		0		0		0		0		0		0		0		0		0		0		0
map04380	Osteoclast differentiation	0		0		0		0		0		0		0		0		0		0		0		0		0
map04390	Hippo signaling pathway	0		0		0		0		0		0		0		0		0		0		0		0		0
map04391	Hippo signaling pathway - fly	0		0		0		0		0		0		0		0		0		0		0		0		0
map04510	Focal adhesion	0		0		0		0		0		0		0		0		0		0		0		0		3	ko:K06236, ko:K06274
map04512	ECM-receptor interaction	0		0		0		0		0		0		0		0		0		0		0		0		2	ko:K06236
map04514	Cell adhesion molecules (CAMs)	0		0		0		0		0		0		0		0		0		0		0		0		0
map04520	Adherens junction	0		0		0		0		0		0		0		0		0		0		0		0		0
map04530	Tight junction	0		0		0		0		0		0		0		0		0		0		0		0		0
map04540	Gap junction	0		0		0		0		0		0		0		0		0		0		0		0		0
map04550	Signaling pathways regulating pluripotency of stem cells	0		0		0		0		0		0		0		0		0		0		0		0		0
map04610	Complement and coagulation cascades	0		0		0		0		0		0		0		0		0		0		0		0		0
map04611	Platelet activation	0		0		0		0		0		0		0		0		0		0		0		0		3	ko:K06236, ko:K06274
map04612	Antigen processing and presentation	0		1	ko:K04079	0		1	ko:K04079	0		0		0		1	ko:K04079	1	ko:K04079	1	ko:K04079	1	ko:K04079	1	ko:K04079	0
map04614	Renin-angiotensin system	0		0		0		1	ec:3.4.15.1	1	ec:3.4.15.1	3	ec:3.4.15.1, ec:3.4.21.26	1	ec:3.4.15.1	0		0		0		0		0		1	ec:3.4.24.15
map04620	Toll-like receptor signaling pathway	0		0		0		0		0		0		0		0		0		0		0		0		0
map04621	NOD-like receptor signaling pathway	0		1	ko:K04079	0		1	ko:K04079	0		7	ko:K02406, ko:K03671	0		1	ko:K04079	1	ko:K04079	1	ko:K04079	1	ko:K04079	1	ko:K04079	0
map04622	RIG-I-like receptor signaling pathway	1	ec:2.7.1.29	0		0		0		0		0		0		0		0		0		2	ec:2.7.1.29	2	ec:2.7.1.29	0
map04623	Cytosolic DNA-sensing pathway	0		0		0		0		0		0		0		0		0		0		0		0		0
map04626	Plant-pathogen interaction	4	ec:2.7.1.30, ko:K02358, ko:K12340	6	ec:2.7.1.30, ko:K12340, ko:K02358, ko:K04079	4	ko:K02358	4	ko:K02358, ko:K04079, ko:K12340	14	ko:K02406, ko:K02358, ko:K12340, ec:2.7.1.30	9	ec:2.7.1.30, ko:K02406, ko:K12340	7	ko:K02406, ko:K02358, ec:2.7.1.30, ko:K12340	6	ko:K12340, ko:K02358, ko:K04079, ko:K13409	5	ko:K12340, ec:2.7.1.30, ko:K02358, ko:K04079	10	ko:K02406, ko:K02358, ec:2.7.1.30, ko:K04079, ko:K12340	3	ec:2.7.1.30, ko:K02358, ko:K04079	3	ec:2.7.1.30, ko:K02358, ko:K04079	4	ko:K02358, ec:2.7.1.30, ko:K02406
map04630	Jak-STAT signaling pathway	0		0		0		0		0		0		0		0		0		0		0		0		0
map04640	Hematopoietic cell lineage	0		0		0		0		0		0		0		0		0		0		0		0		0
map04650	Natural killer cell mediated cytotoxicity	0		0		0		0		0		0		0		0		0		0		0		0		0
map04660	T cell receptor signaling pathway	0		0		0		0		0		0		0		0		0		0		0		0		0
map04662	B cell receptor signaling pathway	0		0		0		0		0		0		0		0		0		0		0		0		0
map04664	Fc epsilon RI signaling pathway	0		0		0		0		0		0		0		0		0		0		0		0		0
map04666	Fc gamma R-mediated phagocytosis	0		0		0		0		0		0		0		0		0		0		0		0		1	ko:K06274
map04668	TNF signaling pathway	0		0		0		1	ec:3.1.3.16	0		0		0		0		0		0		0		0		0
map04670	Leukocyte transendothelial migration	0		0		0		0		0		0		0		0		0		0		0		0		1	ko:K06274
map04672	Intestinal immune network for IgA production	0		0		0		0		0		0		0		0		0		0		0		0		0
map04710	Circadian rhythm	0		0		0		0		0		0		0		0		0		0		0		0		0
map04711	Circadian rhythm - fly	0		0		0		0		0		0		0		0		0		0		0		0		0
map04712	Circadian rhythm - plant	0		0		0		0		0		0		0		0		0		0		0		0		0
map04713	Circadian entrainment	0		0		0		0		0		0		0		0		0		0		0		0		0
map04720	Long-term potentiation	0		0		0		0		0		0		0		0		0		0		0		0		0
map04721	Synaptic vesicle cycle	0		0		0		0		0		0		0		0		0		0		0		0		0
map04722	Neurotrophin signaling pathway	0		0		0		0		0		0		0		0		0		0		0		0		0
map04723	Retrograde endocannabinoid signaling	0		0		0		0		0		0		0		0		0		0		0		0		1	ko:K05185
map04724	Glutamatergic synapse	2	ec:6.3.1.2	2	ec:6.3.1.2	1	ec:6.3.1.2	2	ec:3.5.1.2, ec:6.3.1.2	1	ec:6.3.1.2	1	ec:6.3.1.2	1	ec:6.3.1.2	1	ec:6.3.1.2	1	ec:6.3.1.2	6	ec:6.3.1.2	10	ec:6.3.1.2, ec:3.5.1.2	10	ec:6.3.1.2, ec:3.5.1.2	4	ec:6.3.1.2
map04725	Cholinergic synapse	0		0		0		0		0		0		0		0		0		0		0		0		0
map04726	Serotonergic synapse	0		1	ec:1.4.3.4	0		0		1	ec:1.4.3.4	1	ec:1.4.3.4	1	ec:1.4.3.4	1	ec:1.4.3.4	2	ec:1.4.3.4	0		2	ec:1.4.3.4	2	ec:1.4.3.4	3	ec:1.4.3.4
map04727	GABAergic synapse	2	ec:6.3.1.2	2	ec:6.3.1.2	1	ec:6.3.1.2	2	ec:3.5.1.2, ec:6.3.1.2	1	ec:6.3.1.2	1	ec:6.3.1.2	1	ec:6.3.1.2	1	ec:6.3.1.2	1	ec:6.3.1.2	6	ec:6.3.1.2	11	ec:6.3.1.2, ec:3.5.1.2, ec:4.1.1.15	11	ec:6.3.1.2, ec:3.5.1.2, ec:4.1.1.15	5	ec:6.3.1.2, ko:K05185
map04728	Dopaminergic synapse	0		1	ec:1.4.3.4	0		0		1	ec:1.4.3.4	1	ec:1.4.3.4	1	ec:1.4.3.4	1	ec:1.4.3.4	2	ec:1.4.3.4	0		3	ec:1.4.3.4, ec:2.1.1.6	3	ec:1.4.3.4, ec:2.1.1.6	3	ec:1.4.3.4
map04730	Long-term depression	0		0		0		0		0		0		0		0		0		0		0		0		0
map04740	Olfactory transduction	0		0		0		0		0		0		0		0		0		0		0		0		0
map04742	Taste transduction	0		0		0		0		0		0		0		0		0		0		0		0		0
map04744	Phototransduction	0		0		0		0		0		0		0		0		0		0		0		0		0
map04745	Phototransduction - fly	0		0		0		0		0		0		0		0		0		0		0		0		0
map04750	Inflammatory mediator regulation of TRP channels	0		0		0		0		0		0		0		0		0		0		0		0		0
map04810	Regulation of actin cytoskeleton	0		0		0		0		0		0		0		0		0		0		0		0		0
map04910	Insulin signaling pathway	1	ec:2.4.1.1	4	ec:2.4.1.11, ec:2.4.1.1, ec:3.1.3.11	3	ec:2.4.1.1, ec:4.1.1.32, ko:K07192	3	ec:3.1.3.11, ec:4.1.1.32	0		1	ec:3.1.3.11	1	ec:4.1.1.32	0		0		2	ec:4.1.1.32, ec:3.1.3.11	3	ec:2.4.1.1, ec:4.1.1.32	3	ec:2.4.1.1, ec:4.1.1.32	3	ec:2.4.1.1, ec:4.1.1.32, ko:K07192
map04911	Insulin secretion	0		0		0		0		0		0		0		0		0		0		0		0		0
map04912	GnRH signaling pathway	0		0		0		0		0		0		0		0		0		0		0		0		0
map04913	Ovarian steroidogenesis	0		0		0		0		0		0		0		0		0		0		0		0		0
map04914	Progesterone-mediated oocyte maturation	0		1	ko:K04079	0		1	ko:K04079	0		0		0		1	ko:K04079	1	ko:K04079	1	ko:K04079	1	ko:K04079	1	ko:K04079	0
map04915	Estrogen signaling pathway	0		2	ko:K04079, ec:5.2.1.8	0		1	ko:K04079	0		0		0		1	ko:K04079	1	ko:K04079	1	ko:K04079	1	ko:K04079	1	ko:K04079	0
map04916	Melanogenesis	1	ec:1.14.18.1	0		0		0		0		0		0		0		0		0		0		0		0
map04917	Prolactin signaling pathway	0		0		0		0		0		0		0		0		0		0		1	ec:2.7.7.12	1	ec:2.7.7.12	0
map04918	Thyroid hormone synthesis	2	ec:1.8.1.7, ec:1.11.1.9	0		2	ec:1.11.1.9	3	ec:1.11.1.9, ec:1.8.1.7	2	ec:1.8.1.7, ec:1.11.1.9	2	ec:1.11.1.9, ec:1.8.1.7	2	ec:1.8.1.7	2	ec:1.11.1.9	0		3	ec:1.11.1.9, ec:1.8.1.7	0		1	ec:1.11.1.9	2	ec:1.8.1.7, ec:1.11.1.9
map04919	Thyroid hormone signaling pathway	0		3	ec:3.1.4.3	1	ec:3.1.4.3	0		2	ec:3.1.4.3	2	ec:3.1.4.3	0		0		0		0		0		0		0
map04920	Adipocytokine signaling pathway	1	ec:6.2.1.3	1	ec:6.2.1.3	5	ec:6.2.1.3, ec:4.1.1.32	2	ec:4.1.1.32, ec:6.2.1.3	0		0		1	ec:4.1.1.32	2	ec:6.2.1.3	2	ec:6.2.1.3	8	ec:6.2.1.3, ec:4.1.1.32	2	ec:4.1.1.32, ec:6.2.1.3	2	ec:4.1.1.32, ec:6.2.1.3	9	ec:6.2.1.3, ec:4.1.1.32
map04921	Oxytocin signaling pathway	0		0		0		0		0		0		0		0		0		0		0		0		0
map04930	Type II diabetes mellitus	1	ec:2.7.1.40	1	ec:2.7.1.40	1	ec:2.7.1.40	1	ec:2.7.1.40	1	ec:2.7.1.40	1	ec:2.7.1.40	1	ec:2.7.1.40	1	ec:2.7.1.40	1	ec:2.7.1.40	1	ec:2.7.1.40	1	ec:2.7.1.40	1	ec:2.7.1.40	1	ec:2.7.1.40
map04932	Non-alcoholic fatty liver disease (NAFLD)	4	ko:K08738, ec:1.10.2.2, ko:K00412	0		0		3	ec:1.10.2.2, ko:K00412, ko:K00413	5	ko:K08738, ec:1.10.2.2, ko:K00412, ko:K00413	5	ec:1.10.2.2, ko:K00412, ko:K00413, ko:K08738	5	ko:K08738, ec:1.10.2.2, ko:K00412, ko:K00413	2	ko:K08738	1	ko:K08738	8	ko:K08738, ec:1.10.2.2, ko:K00412, ko:K00413	0		0		0
map04940	Type I diabetes mellitus	1	ko:K04077	1	ko:K04077	1	ko:K04077	1	ko:K04077	1	ko:K04077	1	ko:K04077	1	ko:K04077	1	ko:K04077	1	ko:K04077	1	ko:K04077	3	ko:K04077, ec:4.1.1.15	3	ko:K04077, ec:4.1.1.15	2	ko:K04077
map04950	Maturity onset diabetes of the young	0		0		0		0		0		0		0		0		0		0		0		0		0
map04960	Aldosterone-regulated sodium reabsorption	0		0		0		0		0		0		0		0		0		0		0		0		0
map04961	Endocrine and other factor-regulated calcium reabsorption	0		0		0		0		0		0		0		0		0		0		0		0		0
map04962	Vasopressin-regulated water reabsorption	0		0		0		0		0		0		0		0		0		0		0		0		0
map04964	Proximal tubule bicarbonate reclamation	0		0		2	ec:1.4.1.3, ec:4.1.1.32	2	ec:3.5.1.2, ec:4.1.1.32	0		0		1	ec:4.1.1.32	1	ec:1.4.1.3	1	ec:1.4.1.3	2	ec:1.4.1.3, ec:4.1.1.32	2	ec:3.5.1.2, ec:4.1.1.32	2	ec:3.5.1.2, ec:4.1.1.32	4	ec:1.4.1.3, ec:4.1.1.32
map04966	Collecting duct acid secretion	0		0		0		0		0		0		0		0		0		0		0		0		0
map04970	Salivary secretion	0		0		0		0		0		0		0		0		0		0		0		0		0
map04971	Gastric acid secretion	0		0		0		0		0		0		0		0		0		0		0		0		0
map04972	Pancreatic secretion	0		0		0		0		0		0		0		0		0		0		0		0		0
map04973	Carbohydrate digestion and absorption	0		0		0		0		0		0		0		3	ec:3.2.1.1	2	ec:3.2.1.1	0		0		0		0
map04974	Protein digestion and absorption	0		1	ec:3.4.14.5	2	ec:3.4.14.5	1	ec:3.4.14.5	1	ec:3.4.14.5	1	ec:3.4.14.5	1	ec:3.4.14.5	2	ec:3.4.14.5	2	ec:3.4.14.5	0		0		0		2	ko:K06236
map04975	Fat digestion and absorption	0		0		0		0		0		0		0		0		1	ec:2.3.1.51	0		0		0		0
map04976	Bile secretion	1	ec:1.1.1.34	1	ec:1.1.1.34	0		0		0		0		0		0		0		0		0		0		0
map04977	Vitamin digestion and absorption	0		0		0		0		0		0		0		0		0		0		0		0		0
map04978	Mineral absorption	0		0		0		1	ko:K07213	0		0		0		0		0		2	ko:K07213	0		0		1	ec:1.14.99.3
map05010	Alzheimer's disease	5	ko:K08738, ec:1.2.1.12, ec:1.10.2.2, ko:K00412	2	ec:1.2.1.12	1	ec:1.2.1.12	4	ec:1.2.1.12, ec:1.10.2.2, ko:K00412, ko:K00413	5	ko:K08738, ec:1.10.2.2, ko:K00412, ko:K00413	6	ec:1.10.2.2, ec:1.2.1.12, ko:K00412, ko:K00413, ko:K08738	6	ko:K08738, ec:1.2.1.12, ec:1.10.2.2, ko:K00412, ko:K00413	4	ec:1.2.1.12, ko:K08738	3	ec:1.2.1.12, ko:K08738	10	ko:K08738, ec:1.2.1.12, ec:1.10.2.2, ko:K00412, ko:K00413	1	ec:1.2.1.12	1	ec:1.2.1.12	2	ec:1.2.1.12
map05012	Parkinson's disease	4	ko:K08738, ec:1.10.2.2, ko:K00412	0		0		3	ec:1.10.2.2, ko:K00412, ko:K00413	5	ko:K08738, ec:1.10.2.2, ko:K00412, ko:K00413	5	ec:1.10.2.2, ko:K00412, ko:K00413, ko:K08738	5	ko:K08738, ec:1.10.2.2, ko:K00412, ko:K00413	2	ko:K08738	1	ko:K08738	8	ko:K08738, ec:1.10.2.2, ko:K00412, ko:K00413	0		0		0
map05014	Amyotrophic lateral sclerosis (ALS)	2	ko:K08738	1	ec:1.11.1.6	0		2	ec:1.11.1.6, ec:1.15.1.1	3	ko:K08738, ec:1.15.1.1	3	ec:1.15.1.1, ko:K08738	3	ko:K08738, ec:1.15.1.1	2	ko:K08738	2	ec:1.15.1.1, ko:K08738	6	ko:K08738, ec:1.11.1.6	3	ec:1.11.1.6, ec:1.15.1.1	3	ec:1.11.1.6, ec:1.15.1.1	1	ec:1.11.1.6
map05016	Huntington's disease	5	ko:K08738, ec:1.10.2.2, ko:K00412, ec:1.15.1.1	4	ec:1.15.1.1	1	ec:1.15.1.1	5	ec:1.10.2.2, ko:K00412, ko:K00413, ec:1.15.1.1	7	ko:K08738, ec:1.10.2.2, ko:K00412, ko:K00413, ec:1.15.1.1	7	ec:1.10.2.2, ec:1.15.1.1, ko:K00412, ko:K00413, ko:K08738	7	ko:K08738, ec:1.10.2.2, ko:K00412, ko:K00413, ec:1.15.1.1	4	ec:1.15.1.1, ko:K08738	4	ec:1.15.1.1, ko:K08738	9	ko:K08738, ec:1.10.2.2, ko:K00412, ko:K00413, ec:1.15.1.1	4	ec:1.15.1.1	4	ec:1.15.1.1	1	ec:1.15.1.1
map05020	Prion diseases	0		0		0		1	ec:1.15.1.1	1	ec:1.15.1.1	1	ec:1.15.1.1	1	ec:1.15.1.1	0		1	ec:1.15.1.1	0		1	ec:1.15.1.1	1	ec:1.15.1.1	0
map05030	Cocaine addiction	0		1	ec:1.4.3.4	0		0		1	ec:1.4.3.4	1	ec:1.4.3.4	1	ec:1.4.3.4	1	ec:1.4.3.4	2	ec:1.4.3.4	0		2	ec:1.4.3.4	2	ec:1.4.3.4	3	ec:1.4.3.4
map05031	Amphetamine addiction	0		1	ec:1.4.3.4	0		0		1	ec:1.4.3.4	1	ec:1.4.3.4	1	ec:1.4.3.4	1	ec:1.4.3.4	2	ec:1.4.3.4	0		2	ec:1.4.3.4	2	ec:1.4.3.4	3	ec:1.4.3.4
map05032	Morphine addiction	0		0		0		0		0		0		0		0		0		0		0		0		1	ko:K05185
map05033	Nicotine addiction	0		0		0		0		0		0		0		0		0		0		0		0		1	ko:K05185
map05034	Alcoholism	0		1	ec:1.4.3.4	0		0		1	ec:1.4.3.4	1	ec:1.4.3.4	1	ec:1.4.3.4	1	ec:1.4.3.4	2	ec:1.4.3.4	0		2	ec:1.4.3.4	2	ec:1.4.3.4	3	ec:1.4.3.4
map05100	Bacterial invasion of epithelial cells	0		0		0		0		0		0		0		0		0		0		0		0		0
map05110	Vibrio cholerae infection	0		0		0		1	ko:K10954	0		0		0		0		0		0		0		0		0
map05111	Vibrio cholerae pathogenic cycle	2	ko:K03092, ko:K10912	1	ko:K03092	1	ko:K03092	3	ko:K03087, ko:K03092, ko:K10914	1	ko:K03092	16	ec:1.1.1.336, ec:2.3.1.30, ec:2.4.1.187, ko:K02452, ko:K02453, ko:K02454, ko:K02455, ko:K02456, ko:K02457, ko:K02458, ko:K02459, ko:K02460, ko:K02461, ko:K02462, ko:K03092, ko:K03666	1	ko:K03092	0		0		6	ko:K02405, ko:K03092	1	ko:K03087	1	ko:K03087	1	ko:K02405
map05120	Epithelial cell signaling in Helicobacter pylori infection	1	ec:3.5.1.5	0		0		0		2	ko:K03196	0		1	ko:K03196	0		0		3	ec:3.5.1.5, ko:K03196, ko:K08303	3	ec:3.5.1.5	3	ec:3.5.1.5	0
map05130	Pathogenic Escherichia coli infection	0		0		0		0		0		0		0		0		0		0		0		0		0
map05131	Shigellosis	0		0		0		0		0		0		0		0		0		0		0		0		0
map05132	Salmonella infection	0		1	ec:1.14.12.17	0		0		8	ko:K02406	6	ko:K02406	3	ko:K02406	0		0		6	ko:K02406, ko:K12266, ko:K13771	2	ec:1.14.12.17, ko:K13771	2	ec:1.14.12.17, ko:K13771	1	ko:K02406
map05133	Pertussis	1	ko:K12340	3	ko:K12340, ko:K07690	0		2	ko:K07347, ko:K12340	2	ko:K12340	2	ko:K12340	1	ko:K12340	3	ko:K12340	2	ko:K12340	6	ko:K15125, ko:K07347, ko:K11003, ko:K11004, ko:K12340	0		0		0
map05134	Legionellosis	5	ko:K08738, ec:1.3.5.1, ko:K03596, ko:K04077	3	ec:1.3.5.1, ko:K03596, ko:K04077	3	ec:1.3.5.1, ko:K03596, ko:K04077	3	ec:1.3.5.1, ko:K03596, ko:K04077	14	ko:K02406, ko:K08738, ec:1.3.5.1, ko:K03197, ko:K03596, ko:K04077	11	ec:1.3.5.1, ko:K02406, ko:K03596, ko:K04077, ko:K08738	9	ko:K02406, ko:K08738, ec:1.3.5.1, ko:K03197, ko:K03596, ko:K04077	5	ko:K08738, ec:1.3.5.1, ko:K03596, ko:K04077	4	ec:1.3.5.1, ko:K03596, ko:K04077, ko:K08738	13	ko:K08738, ko:K02406, ec:1.3.5.1, ko:K03197, ko:K03596, ko:K04077	6	ec:1.3.5.1, ko:K04077, ko:K03596, ko:K13525	6	ec:1.3.5.1, ko:K04077, ko:K03596, ko:K13525	5	ko:K04077, ec:1.3.5.1, ko:K02406, ko:K03596
map05140	Leishmaniasis	0		0		0		0		0		0		0		0		0		0		0		0		0
map05142	Chagas disease (American trypanosomiasis)	1	ec:3.4.21.83	1	ec:3.4.21.83	1	ec:3.4.21.83	1	ec:3.4.15.1	2	ec:3.4.15.1, ec:3.4.21.83	2	ec:3.4.15.1, ec:3.4.21.83	2	ec:3.4.15.1, ec:3.4.21.83	0		0		0		1	ec:3.4.21.83	1	ec:3.4.21.83	1	ec:3.4.21.83
map05143	African trypanosomiasis	1	ec:3.4.21.83	1	ec:3.4.21.83	1	ec:3.4.21.83	0		1	ec:3.4.21.83	1	ec:3.4.21.83	1	ec:3.4.21.83	0		0		0		1	ec:3.4.21.83	1	ec:3.4.21.83	2	ec:3.4.21.83, ec:3.4.24.15
map05144	Malaria	0		0		0		0		0		0		0		0		0		0		0		0		0
map05145	Toxoplasmosis	2	ko:K08738	0		0		0		2	ko:K08738	2	ko:K08738	2	ko:K08738	2	ko:K08738	1	ko:K08738	5	ko:K08738	0		0		0
map05146	Amoebiasis	1	ec:3.5.3.1	1	ko:K13963	1	ec:3.5.3.1	1	ec:3.5.3.1	0		0		0		0		0		1	ec:3.5.3.1	0		0		3	ko:K06236, ko:K13963
map05150	Staphylococcus aureus infection	0		0		0		1	ec:2.3.2.3	0		1	ec:2.3.2.3	0		0		1	ec:2.3.2.3	1	ec:2.3.2.3	0		0		0
map05152	Tuberculosis	5	ko:K08738, ko:K02040, ko:K04043, ko:K04077	3	ko:K02040, ko:K04043, ko:K04077	4	ko:K04043, ko:K02040, ko:K04077	5	ko:K02040, ko:K04043, ko:K04077	5	ko:K08738, ko:K02040, ko:K04043, ko:K04077	5	ko:K02040, ko:K04043, ko:K04077, ko:K08738	5	ko:K08738, ko:K02040, ko:K04043, ko:K04077	5	ko:K08738, ko:K02040, ko:K04043, ko:K04077	4	ko:K02040, ko:K04043, ko:K04077, ko:K08738	8	ko:K08738, ko:K02040, ko:K04043, ko:K04077	11	ko:K14953, ko:K04077, ko:K02040, ko:K04043, ec:2.7.11.1, ko:K14952, ko:K14954, ko:K14956	11	ko:K14953, ko:K04077, ko:K02040, ko:K04043, ec:2.7.11.1, ko:K14952, ko:K14954, ko:K14956	5	ko:K04077, ko:K02040, ko:K04043, ec:2.7.11.1
map05160	Hepatitis C	0		0		0		0		0		0		0		0		0		0		0		0		0
map05161	Hepatitis B	2	ko:K08738	0		0		0		2	ko:K08738	2	ko:K08738	2	ko:K08738	2	ko:K08738	1	ko:K08738	5	ko:K08738	0		0		0
map05162	Measles	0		0		0		0		0		0		0		0		0		0		0		0		0
map05164	Influenza A	2	ko:K08738	0		0		0		2	ko:K08738	2	ko:K08738	2	ko:K08738	2	ko:K08738	1	ko:K08738	5	ko:K08738	0		0		0
map05166	HTLV-I infection	0		0		0		0		0		0		0		0		0		0		0		0		0
map05168	Herpes simplex infection	2	ko:K08738	0		0		0		2	ko:K08738	2	ko:K08738	2	ko:K08738	2	ko:K08738	1	ko:K08738	5	ko:K08738	0		0		0
map05169	Epstein-Barr virus infection	0		0		0		0		0		0		0		0		0		0		0		0		0
map05200	Pathways in cancer	3	ko:K08738, ec:4.2.1.2	1	ko:K04079	1	ec:4.2.1.2	2	ec:4.2.1.2, ko:K04079	2	ko:K08738	7	ec:2.5.1.18, ec:4.2.1.2, ko:K08738	3	ko:K08738, ec:4.2.1.2	4	ko:K08738, ec:4.2.1.2, ko:K04079	3	ec:4.2.1.2, ko:K04079, ko:K08738	7	ko:K08738, ec:4.2.1.2, ko:K04079	2	ec:4.2.1.2, ko:K04079	2	ec:4.2.1.2, ko:K04079	1	ec:4.2.1.2
map05202	Transcriptional misregulation in cancer	0		0		0		0		0		0		0		0		0		0		0		0		0
map05203	Viral carcinogenesis	1	ec:2.7.1.40	1	ec:2.7.1.40	1	ec:2.7.1.40	1	ec:2.7.1.40	1	ec:2.7.1.40	1	ec:2.7.1.40	1	ec:2.7.1.40	1	ec:2.7.1.40	1	ec:2.7.1.40	1	ec:2.7.1.40	1	ec:2.7.1.40	1	ec:2.7.1.40	1	ec:2.7.1.40
map05204	Chemical carcinogenesis	7	ec:2.5.1.18, ec:1.1.1.284	0		0		7	ec:2.5.1.18, ec:1.1.1.284	6	ec:2.5.1.18, ec:1.1.1.284	5	ec:1.1.1.1, ec:1.1.1.284, ec:2.5.1.18	8	ec:2.5.1.18, ec:1.1.1.284	0		0		15	ec:2.5.1.18, ec:1.1.1.284	5	ec:1.1.1.284, ec:2.3.1.5	5	ec:1.1.1.284, ec:2.3.1.5	3	ec:1.1.1.284
map05205	Proteoglycans in cancer	1	ec:3.1.26.3	1	ec:3.1.26.3	1	ec:3.1.26.3	1	ec:3.1.26.3	1	ec:3.1.26.3	1	ec:3.1.26.3	1	ec:3.1.26.3	1	ec:3.1.26.3	1	ec:3.1.26.3	1	ec:3.1.26.3	1	ec:3.1.26.3	1	ec:3.1.26.3	1	ec:3.1.26.3
map05206	MicroRNAs in cancer	2	ec:2.1.1.37	0		0		1	ec:3.5.1.2	1	ec:2.1.1.37	1	ec:2.1.1.37	2	ec:2.1.1.37	3	ec:2.1.1.37	1	ec:2.1.1.37	0		2	ec:2.1.1.37, ec:3.5.1.2	2	ec:2.1.1.37, ec:3.5.1.2	1	ec:2.1.1.37
map05210	Colorectal cancer	2	ko:K08738	0		0		0		2	ko:K08738	2	ko:K08738	2	ko:K08738	2	ko:K08738	1	ko:K08738	5	ko:K08738	0		0		0
map05211	Renal cell carcinoma	1	ec:4.2.1.2	0		1	ec:4.2.1.2	1	ec:4.2.1.2	0		1	ec:4.2.1.2	1	ec:4.2.1.2	1	ec:4.2.1.2	1	ec:4.2.1.2	1	ec:4.2.1.2	1	ec:4.2.1.2	1	ec:4.2.1.2	1	ec:4.2.1.2
map05212	Pancreatic cancer	0		0		0		0		0		0		0		0		0		0		0		0		0
map05213	Endometrial cancer	0		0		0		0		0		0		0		0		0		0		0		0		0
map05214	Glioma	0		0		0		0		0		0		0		0		0		0		0		0		0
map05215	Prostate cancer	0		1	ko:K04079	0		1	ko:K04079	0		0		0		1	ko:K04079	1	ko:K04079	1	ko:K04079	1	ko:K04079	1	ko:K04079	0
map05216	Thyroid cancer	0		0		0		0		0		0		0		0		0		0		0		0		0
map05217	Basal cell carcinoma	0		0		0		0		0		0		0		0		0		0		0		0		0
map05218	Melanoma	0		0		0		0		0		0		0		0		0		0		0		0		0
map05219	Bladder cancer	1	ec:2.4.2.4	0		0		2	ec:2.4.2.4	0		0		0		0		0		0		1	ec:2.4.2.4	1	ec:2.4.2.4	1	ec:2.4.2.4
map05220	Chronic myeloid leukemia	0		0		0		0		0		0		0		0		0		0		0		0		0
map05221	Acute myeloid leukemia	0		0		0		0		0		0		0		0		0		0		0		0		0
map05222	Small cell lung cancer	2	ko:K08738	0		0		0		2	ko:K08738	2	ko:K08738	2	ko:K08738	2	ko:K08738	1	ko:K08738	5	ko:K08738	0		0		0
map05223	Non-small cell lung cancer	0		0		0		0		0		0		0		0		0		0		0		0		0
map05230	Central carbon metabolism in cancer	0		0		0		0		0		5	ec:1.1.1.49, ec:1.2.4.1, ec:2.7.1.40, ec:5.4.2.11	0		0		0		0		0		0		0
map05310	Asthma	0		0		0		0		0		0		0		0		0		0		0		0		0
map05320	Autoimmune thyroid disease	0		0		0		0		0		0		0		0		0		0		0		0		0
map05321	Inflammatory bowel disease (IBD)	0		0		0		0		0		0		0		0		0		0		0		0		0
map05322	Systemic lupus erythematosus	1	ko:K11089	0		1	ko:K11089	0		0		0		0		0		0		0		0		0		0
map05323	Rheumatoid arthritis	0		0		0		0		0		0		0		0		0		0		0		0		0
map05330	Allograft rejection	0		0		0		0		0		0		0		0		0		0		0		0		0
map05332	Graft-versus-host disease	0		0		0		0		0		0		0		0		0		0		0		0		0
map05340	Primary immunodeficiency	1	ec:3.5.4.4	1	ec:3.2.2.27	0		1	ec:3.2.2.27	1	ec:3.5.4.4	0		1	ec:3.5.4.4	1	ec:3.2.2.27	0		2	ec:3.5.4.4, ec:3.2.2.27	2	ec:3.5.4.4, ec:3.2.2.27	2	ec:3.5.4.4, ec:3.2.2.27	3	ec:3.5.4.4, ec:3.2.2.27
map05410	Hypertrophic cardiomyopathy (HCM)	0		0		0		1	ec:3.4.15.1	1	ec:3.4.15.1	1	ec:3.4.15.1	1	ec:3.4.15.1	0		0		0		0		0		1	ec:2.7.11.1
map05412	Arrhythmogenic right ventricular cardiomyopathy (ARVC)	0		0		0		0		0		0		0		0		0		0		0		0		0
map05414	Dilated cardiomyopathy	0		0		0		0		0		0		0		0		0		0		0		0		1	ec:2.7.11.1
map05416	Viral myocarditis	2	ko:K08738	0		0		0		2	ko:K08738	2	ko:K08738	2	ko:K08738	2	ko:K08738	1	ko:K08738	5	ko:K08738	0		0		0
map07011	Penicillins	0		0		0		0		0		0		0		0		0		0		0		0		0
map07012	Cephalosporins - parenteral agents	0		0		0		0		0		0		0		0		0		0		0		0		0
map07013	Cephalosporins - oral agents	0		0		0		0		0		0		0		0		0		0		0		0		0
map07014	Quinolones	0		0		0		0		0		0		0		0		0		0		0		0		0
map07015	Local analgesics	0		0		0		0		0		0		0		0		0		0		0		0		0
map07016	Sulfonamide derivatives - sulfa drugs	0		0		0		0		0		0		0		0		0		0		0		0		0
map07017	Sulfonamide derivatives - diuretics	0		0		0		0		0		0		0		0		0		0		0		0		0
map07018	Sulfonamide derivatives - hypoglycemic agents	0		0		0		0		0		0		0		0		0		0		0		0		0
map07019	Tetracyclines	0		0		0		0		0		0		0		0		0		0		0		0		0
map07020	Macrolides and ketolides	0		0		0		0		0		0		0		0		0		0		0		0		0
map07021	Aminoglycosides	0		0		0		0		0		0		0		0		0		0		0		0		0
map07023	Rifamycins	0		0		0		0		0		0		0		0		0		0		0		0		0
map07024	HMG-CoA reductase inhibitors	0		0		0		0		0		0		0		0		0		0		0		0		0
map07025	Quinolines	0		0		0		0		0		0		0		0		0		0		0		0		0
map07026	Antifungal agents	0		0		0		0		0		0		0		0		0		0		0		0		0
map07027	Antidepressants	0		0		0		0		0		0		0		0		0		0		0		0		0
map07028	Antipsychotics	0		0		0		0		0		0		0		0		0		0		0		0		0
map07029	Phenothiazines	0		0		0		0		0		0		0		0		0		0		0		0		0
map07030	Anxiolytics	0		0		0		0		0		0		0		0		0		0		0		0		0
map07031	Butyrophenones	0		0		0		0		0		0		0		0		0		0		0		0		0
map07032	Hypnotics	0		0		0		0		0		0		0		0		0		0		0		0		0
map07033	Anticonvulsants	0		0		0		0		0		0		0		0		0		0		0		0		0
map07034	Eicosanoids	0		0		0		0		0		0		0		0		0		0		0		0		0
map07035	Prostaglandins	0		0		0		0		0		0		0		0		0		0		0		0		0
map07036	Calcium channel blocking drugs	0		0		0		0		0		0		0		0		0		0		0		0		0
map07037	Antiarrhythmic drugs	0		0		0		0		0		0		0		0		0		0		0		0		0
map07038	Antiulcer drugs	0		0		0		0		0		0		0		0		0		0		0		0		0
map07039	Opioid analgesics	0		0		0		0		0		0		0		0		0		0		0		0		0
map07040	Antineoplastics - alkylating agents	0		0		0		0		0		0		0		0		0		0		0		0		0
map07041	Antineoplastics - antimetabolic agents	0		0		0		0		0		0		0		0		0		0		0		0		0
map07042	Antineoplastics - agents from natural products	0		0		0		0		0		0		0		0		0		0		0		0		0
map07043	Antineoplastics - hormones	0		0		0		0		0		0		0		0		0		0		0		0		0
map07044	Antivirals	0		0		0		0		0		0		0		0		0		0		0		0		0
map07045	Antineoplastics - protein kinases inhibitors	0		0		0		0		0		0		0		0		0		0		0		0		0
map07046	Immunosuppressive agents	0		0		0		0		0		0		0		0		0		0		0		0		0
map07047	Osteoporosis drugs	0		0		0		0		0		0		0		0		0		0		0		0		0
map07048	Antimigraines	0		0		0		0		0		0		0		0		0		0		0		0		0
map07049	Antithrombosis agents	0		0		0		0		0		0		0		0		0		0		0		0		0
map07050	Antirheumatics - DMARDs and biological agents	0		0		0		0		0		0		0		0		0		0		0		0		0
map07051	Antidiabetics	0		0		0		0		0		0		0		0		0		0		0		0		0
map07052	Antidyslipidemic agents	0		0		0		0		0		0		0		0		0		0		0		0		0
map07053	Anti-HIV agents	0		0		0		0		0		0		0		0		0		0		0		0		0
map07054	Antiglaucoma agents	0		0		0		0		0		0		0		0		0		0		0		0		0
map07055	Sulfonamide derivatives - overview	0		0		0		0		0		0		0		0		0		0		0		0		0
map07056	Agents for Alzheimer-type dementia	0		0		0		0		0		0		0		0		0		0		0		0		0
map07057	Antiparkinsonian agents	0		0		0		0		0		0		0		0		0		0		0		0		0
map07110	Benzoic acid family	0		0		0		0		0		0		0		0		0		0		0		0		0
map07112	1,2-Diphenyl substitution family	0		0		0		0		0		0		0		0		0		0		0		0		0
map07114	Naphthalene family	0		0		0		0		0		0		0		0		0		0		0		0		0
map07117	Benzodiazepine family	0		0		0		0		0		0		0		0		0		0		0		0		0
map07211	Serotonin receptor agonists/antagonists	0		0		0		0		0		0		0		0		0		0		0		0		0
map07212	Histamine H1 receptor antagonists	0		0		0		0		0		0		0		0		0		0		0		0		0
map07213	Dopamine receptor agonists/antagonists	0		0		0		0		0		0		0		0		0		0		0		0		0
map07214	beta-Adrenergic receptor agonists/antagonists	0		0		0		0		0		0		0		0		0		0		0		0		0
map07215	alpha-Adrenergic receptor agonists/antagonists	0		0		0		0		0		0		0		0		0		0		0		0		0
map07216	Catecholamine transferase inhibitors	0		0		0		0		0		0		0		0		0		0		0		0		0
map07217	Renin-angiotensin system inhibitors	0		0		0		0		0		0		0		0		0		0		0		0		0
map07218	HIV protease inhibitors	0		0		0		0		0		0		0		0		0		0		0		0		0
map07219	Cyclooxygenase inhibitors	0		0		0		0		0		0		0		0		0		0		0		0		0
map07220	Cholinergic and anticholinergic drugs	0		0		0		0		0		0		0		0		0		0		0		0		0
map07221	Nicotinic cholinergic receptor antagonists	0		0		0		0		0		0		0		0		0		0		0		0		0
map07222	Peroxisome proliferator-activated receptor (PPAR) agonists	0		0		0		0		0		0		0		0		0		0		0		0		0
map07223	Retinoic acid receptor (RAR) and retinoid X receptor (RXR) agonists/antagonists	0		0		0		0		0		0		0		0		0		0		0		0		0
map07224	Opioid receptor agonists/antagonists	0		0		0		0		0		0		0		0		0		0		0		0		0
map07225	Glucocorticoid and meneralocorticoid receptor agonists/antagonists	0		0		0		0		0		0		0		0		0		0		0		0		0
map07226	Progesterone, androgen and estrogen receptor agonists/antagonists	0		0		0		0		0		0		0		0		0		0		0		0		0
map07227	Histamine H2/H3 receptor agonists/antagonists	0		0		0		0		0		0		0		0		0		0		0		0		0
map07228	Eicosanoid receptor agonists/antagonists	0		0		0		0		0		0		0		0		0		0		0		0		0
map07229	Angiotensin receptor and endothelin receptor antagonists	0		0		0		0		0		0		0		0		0		0		0		0		0
map07230	GABA-A receptor agonists/antagonists	0		0		0		0		0		0		0		0		0		0		0		0		0
map07231	Sodium channel blocking drugs	0		0		0		0		0		0		0		0		0		0		0		0		0
map07232	Potassium channel blocking and opening drugs	0		0		0		0		0		0		0		0		0		0		0		0		0
map07233	Ion transporter inhibitors	0		0		0		0		0		0		0		0		0		0		0		0		0
map07234	Neurotransmitter transporter inhibitors	0		0		0		0		0		0		0		0		0		0		0		0		0
map07235	N-Metyl-D-aspartic acid receptor antagonists	0		0		0		0		0		0		0		0		0		0		0		0		0

## Sheet: Table S6
Table S6: List of selected manually inspected genes within the high-quality draft and complete bacterial genomes.
Datasets include manual BLASTp screening results (E-value treshhold 1x10-10) of selected genes.
DevG
Function	Gene	Reference sequence ID	Query sequence ID	Pident	Sequence length	Mismatch	Gapopen	qstart	qend	sstart	send	E-value	Bitscore
Alkane monooxygenase	LadA	tr|A4IU28|A4IU28_GEOTN	contig-13035000023_1307	37.33	450	263	5	2	448	3	436	5e-103	310
Alkane monooxygenase	LadA	tr|K5B7D3|K5B7D3_MYCHD	contig-6_790	30.79	445	283	9	8	437	6	440	1e-60	199
Alkane monooxygenase	LadA	tr|K5B7D3|K5B7D3_MYCHD	contig-11000022_4	31.65	436	273	10	7	425	13	440	3e-60	197
Monooxygenase, flavin-binding family	AlmA	ABQ18224.1	contig-13035000023_1339	23.88	268	162	9	254	502	101	345	2e-14	67
Monooxygenase, flavin-binding family	AlmA	AFT70326.1	contig-13035000023_1348	24.8	246	154	12	21	251	7	236	8e-15	66.6
Cytochrome P450 alkane hydroxylase	CYP153	tr|D0Q1H3|D0Q1H3_9GAMM	contig-1000031_607	26.54	324	226	7	99	412	144	465	2e-29	110
Ribonucleoside-diphosphate reductase subunit alpha	NdrA	sp|P00452|RIR1_ECOLI	contig-13035000023_199	27.3	784	463	21	155	900	21	735	1e-73	250
Ribonucleoside-diphosphate reductase subunit beta	NdrB	sp|P69924|RIR2_ECOLI	contig-13035000023_200	24.07	295	194	8	68	338	49	337	1e-19	79.3
Vitamin B12-dependent ribonucleotide reductase	NdrJ	sp|O54196|NRDJ_STRC2	contig-1000031_865	48.26	373	174	4	380	748	270	627	5e-106	350
Polyphosphate kinase	Pkk	sp|P0A7B1|PPK1_ECOLI	contig-1000031_937	35.59	680	405	14	28	688	7	672	2e-132	402
Exopolyphosphatase	Ppx	sp|P0AFL6|PPX_ECOLI	contig-6_441	26.1	318	208	9	63	378	13	305	4e-21	84
Exopolyphosphatase	Ppx	sp|P0AFL6|PPX_ECOLI	contig-1000031_936	22.8	364	232	12	18	343	6	358	7e-12	55.8
DyaG
Function	Gene	Reference sequence ID	Query sequence ID	Pident	Sequence lenght	Mismatch	Gapopen	qstart	qend	sstart	send	E-value	Bitscore
Monooxygenase, flavin-binding family	AlmA	AFT70326.1	contig-4000024_8	24.34	226	150	8	11	222	8	226	6e-14	63.9
Cytochrome P450 alkane hydroxylase	CYP153	tr|D0Q1H3|D0Q1H3_9GAMM	contig-1693000028_448	24.89	221	141	5	200	419	250	446	4e-12	58.5
Cytochrome P450 alkane hydroxylase	CYP153	tr|D0Q1H3|D0Q1H3_9GAMM	contig-41_543	30.68	176	118	3	228	401	293	466	1e-20	84.7
Ribonucleoside-diphosphate reductase subunit alpha	NdrA	sp|P00452|RIR1_ECOLI	contig-30000030_1	27.69	791	484	24	2	756	4	742	9e-78	260
Ribonucleoside-diphosphate reductase subunit beta	NdrB	sp|P69924|RIR2_ECOLI	contig-1000039_25	23.94	330	194	7	8	288	15	336	2e-20	80.9
Vitamin B12-dependent ribonucleotide reductase	NrdJ	tr|O33839|O33839_THEMT	contig-385000039_203	28.55	767	458	22	106	849	127	826	5e-71	242
Polyphosphate kinase	Pkk	sp|P0A7B1|PPK1_ECOLI	contig-21_129	37.93	696	381	16	6	669	7	683	2e-149	444
Polyphosphate kinase	Pkk	sp|P0A7B1|PPK1_ECOLI	contig-1693000028_365	31.95	698	443	11	8	691	7	686	2e-114	353
Polyphosphate kinase	Pkk	sp|P0A7B1|PPK1_ECOLI	contig-31_418	33.13	670	408	11	51	701	3	651	1e-117	364
Exopolyphosphatase	Ppx	sp|P0AFL6|PPX_ECOLI	contig-24_116	25.16	306	214	5	8	311	16	308	3e-23	89
Exopolyphosphatase	Ppx	sp|P0AFL6|PPX_ECOLI	contig-38000045_139	30.36	168	102	6	2	163	12	170	1e-11	53.5
Gp4G
Function	Gene	Reference sequence ID	Query sequence ID	Pident	Sequence lenght	Mismatch	Gapopen	qstart	qend	sstart	send	E-value	Bitscore
Ribonucleoside-diphosphate reductase subunit alpha	NdrA	sp|P00452|RIR1_ECOLI	contig-47_179	28.59	780	477	19	20	761	5	742	3e-80	267
Ribonucleoside-diphosphate reductase subunit beta	NdrB	sp|P69924|RIR2_ECOLI	contig-47_177	20.65	310	217	8	15	300	33	337	7e-13	58.9
Vitamin B12-dependent ribonucleotide reductase	NrdJ/NrdZ	sp|P9WH77|NRDZ_MYCTU	contig-1000030_99	35.87	630	334	11	18	639	123	690	3e-116	363
Anaerobic ribonucleoside-triphosphate reductase	NrdG	sp|P0A9N8|NRDG_ECOLI	contig-11705000042_208	30.2	149	93	5	77	218	4	148	1e-16	65.5
Cyanophycin synthetase	CphA	tr|Q6FCQ7|Q6FCQ7_ACIAD	contig-1000030_505	38.72	878	516	10	1	866	1	868	0	599
Cyanophycin synthetase	CphA	tr|Q6FCQ7|Q6FCQ7_ACIAD	contig-1000030_1307	26.96	293	149	12	113	360	485	757	9e-12	55.8
Putative Cyanophycinase	CphI	tr|Q6FCQ6|Q6FCQ6_ACIAD	contig-1000030_503	33.48	227	124	7	1	213	11	224	2e-24	92.8
				24.79	234	158	6	12	231	400	629	1e-12	57
Putative Cyanophycinase	CphI	tr|Q6FCQ6|Q6FCQ6_ACIAD	contig-47_49	28.24	262	153	9	23	257	16	269	4e-17	69.7
Polyphosphate kinase	Pkk	sp|P0A7B1|PPK1_ECOLI	contig-1000030_201	33.19	681	413	12	35	696	10	667	2e-123	377
DokG
Function	Gene	Reference sequence ID	Query sequence ID	Pident	Sequence lenght	Mismatch	Gapopen	qstart	qend	sstart	send	E-value	Bitscore
Ribonucleoside-diphosphate reductase subunit alpha	NdrA	sp|P00452|RIR1_ECOLI	contig-902000004_819	29.31	771	472	17	43	780	5	735	2e-84	279
Ribonucleoside-diphosphate reductase subunit beta	NdrB	sp|P69924|RIR2_ECOLI	contig-902000004_820	21.28	343	238	10	26	341	33	370	2e-16	70.1
Vitamin B12-dependent ribonucleotide reductase	NrdJ/NrdZ	sp|P9WH77|NRDZ_MYCTU	contig-1000021_43	30.47	663	327	16	33	671	120	672	5e-77	255
Cyanophycin synthetase	CphA	tr|Q6FCQ7|Q6FCQ7_ACIAD	contig-902000004_631	54.34	887	389	5	1	884	1	874	0	969
Cyanophycin synthetase	CphA	tr|Q6FCQ7|Q6FCQ7_ACIAD	contig-902000004_632	35	400	237	10	178	566	477	864	4e-51	179
Putative Cyanophycinase	CphI	tr|Q6FCQ6|Q6FCQ6_ACIAD	contig-902000004_630	31.06	235	138	8	45	256	43	276	1e-23	90.1
				27.97	236	145	7	15	231	402	631	6e-18	72.4
Putative Cyanophycinase	CphI	tr|Q6FCQ6|Q6FCQ6_ACIAD	contig-1000017_157	29.41	204	111	7	88	264	464	661	7e-11	51.2
Polyphosphate kinase	Pkk	sp|P0A7B1|PPK1_ECOLI	contig-17_67	37.33	651	384	9	11	649	1	639	2e-131	398
Exopolyphosphatase	Ppx	sp|P0AFL6|PPX_ECOLI	contig-17_68	37.2	500	293	8	13	500	13	503	4e-101	307
Bre1G
Function	Gene	Reference sequence ID	Query sequence ID	Pident	Sequence lenght	Mismatch	Gapopen	qstart	qend	sstart	send	E-value	Bitscore
Cytochrome P450 alkane hydroxylase	CYP153	tr|D0Q1H3|D0Q1H3_9GAMM	contig-4000047_277	36.6	418	228	9	14	413	69	467	4e-79	248
Vitamin B12-dependent ribonucleotide reductase	NrdJ	sp|O54196|NRDJ_STRC2	contig-33000008_169	28	375	232	11	523	874	598	957	2e-30	118
Vitamin B12-dependent ribonucleotide reductase	NrdZ	sp|P9WH77|NRDZ_MYCTU	contig-13291000008_85	28.97	580	359	15	40	590	118	673	1e-62	213
Ribonucleoside-diphosphate reductase subunit beta	NdrB	sp|P69924|RIR2_ECOLI	contig-1000032_98	20.93	301	201	7	35	300	42	340	2e-14	63.5
Cyanophycin synthetase	CphA	tr|Q6FCQ7|Q6FCQ7_ACIAD	contig-3000002_7	31.6	326	208	6	263	574	153	477	3e-36	133
Cyanophycin synthetase	CphA	tr|Q6FCQ7|Q6FCQ7_ACIAD	contig-4000047_96	34.44	90	56	2	110	198	213	300	5e-11	53.1
Polyphosphate kinase	Pkk	sp|P0A7B1|PPK1_ECOLI	contig-33000008_175	37.26	671	385	17	36	690	7	657	1e-132	402
Exopolyphosphatase	Ppx	sp|P0AFL6|PPX_ECOLI	contig-33000008_176	28.18	330	211	10	1	314	3	322	5e-20	81.6
Exopolyphosphatase	Ppx	sp|P0AFL6|PPX_ECOLI	contig-3000039_26	27.9	319	199	10	31	345	13	304	2e-21	84.7
Brevundimonas sp. Bb-A
Function	Gene	Reference sequence ID	Query sequence ID	Pident	Sequence lenght	Mismatch	Gapopen	qstart	qend	sstart	send	E-value	Bitscore
Cytochrome P450 alkane hydroxylase	CYP153	tr|D0Q1H3|D0Q1H3_9GAMM	BREV_TR8ZW5_61EG_1750	36.6	418	228	9	14	413	69	467	4e-79	248
Vitamin B12-dependent ribonucleotide reductase	NrdJ	sp|O54196|NRDJ_STRC2	BREV_YHST3P_61EG_2586	28	375	232	11	523	874	598	957	2e-30	118
Vitamin B12-dependent ribonucleotide reductase	NrdZ	sp|P9WH77|NRDZ_MYCTU	BREV_C0N435_61EG_468	28.97	580	359	15	40	590	118	673	1e-62	213
Ribonucleoside-diphosphate reductase subunit beta	NdrB	sp|P69924|RIR2_ECOLI	BREV_AKX15J_61EG_759	20.93	301	201	7	35	300	42	340	2e-14	63.5
Cyanophycin synthetase	CphA	tr|Q6FCQ7|Q6FCQ7_ACIAD	BREV_2BKMW3_61EG_1365	31.6	326	208	6	263	574	153	477	3e-36	133
Cyanophycin synthetase	CphA	tr|Q6FCQ7|Q6FCQ7_ACIAD	BREV_EYD39V_61EG_1569	34.44	90	56	2	110	198	213	300	5e-11	53.1
Polyphosphate kinase	Pkk	sp|P0A7B1|PPK1_ECOLI	BREV_TT7ZT2_61EG_2592	37.26	671	385	17	36	690	7	657	1e-132	402
Exopolyphosphatase	Ppx	sp|P0AFL6|PPX_ECOLI	BREV_CAKHV4_61EG_2593	28.18	330	211	10	1	314	3	322	5e-20	81.6
Exopolyphosphatase	Ppx	sp|P0AFL6|PPX_ECOLI	BREV_764T0Q_61EG_1455	27.9	319	199	10	31	345	13	304	2e-21	84.7
Bre2G
Function	Gene	Reference sequence ID	Query sequence ID	Pident	Sequence lenght	Mismatch	Gapopen	qstart	qend	sstart	send	E-value	Bitscore
Ribonucleoside-diphosphate reductase subunit beta	NdrB	sp|P69924|RIR2_ECOLI	contig-13000002_38	23.15	324	196	10	20	300	27	340	2e-14	63.5
Vitamin B12-dependent ribonucleotide reductase	NrdZ	sp|P9WH77|NRDZ_MYCTU	contig-13000002_45	30.05	579	354	17	38	588	118	673	1e-64	218
Vitamin B12-dependent ribonucleotide reductase	NrdJ	sp|O54196|NRDJ_STRC2	contig-2679000011_7	30.58	291	182	5	515	791	673	957	4e-33	127
Cyanophycin synthetase	CphA	tr|Q6FCQ7|Q6FCQ7_ACIAD	contig-2679000011_11	90	55	3	110	198	213	300	6e-11	53.1
Polyphosphate kinase	Pkk	sp|P0A7B1|PPK1_ECOLI	contig-2679000011_82	36.54	665	377	17	30	673	1	641	1e-129	394
Exopolyphosphatase	Ppx	sp|P0AFL6|PPX_ECOLI	contig-2679000011_81	27.39	303	198	7	12	300	10	304	9e-20	80.9
Exopolyphosphatase	Ppx	sp|P0AFL6|PPX_ECOLI	contig-13386000014_84	26.42	318	204	8	8	321	13	304	4e-18	73.9
Ter1G
Function	Gene	Reference sequence ID	Query sequence ID	Pident	Sequence lenght	Mismatch	Gapopen	qstart	qend	sstart	send	E-value	Bitscore
Vitamin B12-dependent ribonucleotide reductase	NrdJ	sp|O54196|NRDJ_STRC2	contig-13000000025_145	44.6	657	309	9	9	660	19	625	1e-176	538
				36.65	412	202	11	722	1122	598	961	8e-69	239
Vitamin B12-dependent ribonucleotide reductase	NrdZ	sp|P9WH77|NRDZ_MYCTU	contig-28_63	28.39	539	336	15	59	563	158	680	1e-54	188
Cyanophycin synthetase	CphA	tr|Q6FCQ7|Q6FCQ7_ACIAD	contig-9_134	37.83	883	514	13	1	863	1	868	0	565
Cyanophycin synthetase	CphA	tr|Q6FCQ7|Q6FCQ7_ACIAD	contig-13000000025_337	37.97	79	42	2	678	752	207	282	1e-11	56.6
Cyanophycin synthetase	CphA	tr|Q6FCQ7|Q6FCQ7_ACIAD	contig-113000034_49	23.63	364	232	12	91	421	471	821	3e-12	57.4
Putative Cyanophycinase	CphI	tr|Q6FCQ6|Q6FCQ6_ACIAD	contig-9_139	32.08	240	138	8	52	269	42	278	5e-22	85.5
				27.47	233	147	7	55	272	431	656	1e-13	60.1
Putative Cyanophycinase	CphI	tr|Q6FCQ6|Q6FCQ6_ACIAD	contig-20_67	33.53	173	107	4	113	280	100	269	1e-21	84
				25.26	190	125	5	96	274	469	652	7e-12	54.3
Polyphosphate kinase	Pkk	sp|P0A7B1|PPK1_ECOLI	contig-3000018_29	41.53	691	370	12	9	682	8	681	0	546
Ter2G
Function	Gene	Reference sequence ID	Query sequence ID	Pident	Sequence lenght	Mismatch	Gapopen	qstart	qend	sstart	send	E-value	Bitscore
Ribonucleoside-diphosphate reductase subunit alpha	NdrA	sp|P00452|RIR1_ECOLI	contig-3000019_1	30.03	646	407	17	3	618	7	637	1e-75	250
Ribonucleoside-diphosphate reductase subunit beta	NdrB	sp|P69924|RIR2_ECOLI	contig-3000019_2	24.16	298	179	8	31	284	42	336	5e-18	73.9
Vitamin B12-dependent ribonucleotide reductase	NrdJ	sp|O54196|NRDJ_STRC2	contig-75000028_8	47.92	480	232	4	1	477	161	625	7e-144	447
Cyanophycin synthetase	CphA	tr|Q6FCQ7|Q6FCQ7_ACIAD	contig-12867000026_3	37.71	883	515	13	1	863	1	868	0	566
Putative Cyanophycinase	CphI	tr|Q6FCQ6|Q6FCQ6_ACIAD	contig-12867000026_1	32.69	156	92	4	52	194	42	197	7e-15	62
Polyphosphate kinase	Pkk	sp|P0A7B1|PPK1_ECOLI	contig-15000014_13	41.63	687	374	10	9	681	8	681	0	553
Polyphosphate kinase	Pkk	sp|P0A7B1|PPK1_ECOLI	contig-2000042_2	35.39	698	404	17	5	672	6	686	8e-133	401
Exopolyphosphatase	Ppx	sp|P0AFL6|PPX_ECOLI	contig-15000014_12	24.23	326	183	14	3	294	13	308	9e-14	60.1
HydG
Function	Gene	Reference sequence ID	Query sequence ID	Pident	Sequence lenght	Mismatch	Gapopen	qstart	qend	sstart	send	E-value	Bitscore
Monooxygenase, flavin-binding family	AlmA	AFT70326.1	contig-13159000012_33	26.53	441	285	14	162	593	8	418	1e-38	141
Cytochrome P450 alkane hydroxylase	CYP153	tr|D0Q1H3|D0Q1H3_9GAMM	contig-13190000046_7	26.02	392	258	12	41	417	85	459	2e-32	119
Ribonucleoside-diphosphate reductase subunit alpha	NdrA	sp|P00452|RIR1_ECOLI	contig-454000031_2	31.36	660	404	14	161	797	17	650	2e-82	276
Ribonucleoside-diphosphate reductase subunit beta	NdrB	sp|P69924|RIR2_ECOLI	contig-454000031_1	27.74	292	187	9	105	375	49	337	2e-27	102
Ribonucleoside-diphosphate reductase subunit beta	NdrB	sp|P69924|RIR2_ECOLI	contig-16000012_1	27.56	225	142	8	5	208	113	337	2e-20	79.3
Vitamin B12-dependent ribonucleotide reductase	NrdZ	sp|P9WH77|NRDZ_MYCTU	contig-13211000019_18	33.33	390	205	9	690	1054	345	704	8e-46	167
Cyanophycin synthetase	CphA	tr|Q6FCQ7|Q6FCQ7_ACIAD	contig-233000009_44	33.92	737	445	15	5	716	1	720	2e-103	331
Cyanophycin synthetase	CphA	tr|Q6FCQ7|Q6FCQ7_ACIAD	contig-233000009_45	41.91	766	427	9	88	839	100	861	8e-178	531
Cyanophycin synthetase	CphA	tr|Q6FCQ7|Q6FCQ7_ACIAD	contig-12935000018_3	31.16	337	214	7	255	575	153	487	2e-38	140
Polyphosphate kinase	Pkk	sp|P0A7B1|PPK1_ECOLI	contig-12987000025_23	32.79	671	424	11	13	667	8	667	1e-107	335
Exopolyphosphatase	Ppx	sp|P0AFL6|PPX_ECOLI	contig-12987000025_26	37.15	498	296	8	7	493	13	504	6e-94	288
MycG
Function	Gene	Reference sequence ID	Query sequence ID	Pident	Sequence lenght	Mismatch	Gapopen	qstart	qend	sstart	send	E-value	Bitscore
Alkane 1-monooxygenase	AlkB	sp|P12691|ALKB_PSEOL	contig-1000018_122	43.91	394	199	5	14	404	11	385	2e-117	344
Alkane 1-monooxygenase	AlkB	sp|P12691|ALKB_PSEOL	contig-13063000033_929	40.44	361	212	2	10	370	12	369	9e-97	290
Alkane 1-monooxygenase	AlkB	sp|P12691|ALKB_PSEOL	contig-3000043_314	43.54	356	196	4	55	409	18	369	5e-99	298
Monooxygenase, flavin-binding family	AlmA	AFT70326.1	contig-7_17	27.63	438	280	14	3	429	4	415	7e-36
Monooxygenase, flavin-binding family	AlmA	AFT70326.1	contig-4000007_37	27.99	368	231	10	1	355	1	347	2e-33
Monooxygenase, flavin-binding family	AlmA	AFT70326.1	contig-4000007_378	24.72	449	300	13	142	576	4	428	3e-33
Monooxygenase, flavin-binding family	AlmA	AFT70326.1	contig-15000026_6	24.79	484	280	20	70	538	6	420	2e-28
Monooxygenase, flavin-binding family	AlmA	ABQ18224.1	contig-9580000030_92	26.85	257	160	11	276	520	104	344	5e-15	68.6
Monooxygenase, flavin-binding family	AlmA	AFT70326.1	contig-13063000033_170	24.2	467	285	15	7	460	7	417	6e-29	111
Monooxygenase, flavin-binding family	AlmA	AFT70326.1	contig-2000036_5	30.46	394	245	12	7	385	7	386	3e-41	147
Monooxygenase, flavin-binding family	AlmA	AFT70326.1	contig-194000039_112	45.89	475	252	3	11	482	5	477	9e-150	434
Monooxygenase, flavin-binding family	AlmA	AFT70326.1	contig-194000039_255	25.99	404	232	18	9	364	10	394	6e-19	80.1
Monooxygenase, flavin-binding family	AlmA	AFT70326.1	contig-194000039_306	27.69	455	239	21	62	495	5	390	1e-29	114
Monooxygenase, flavin-binding family	AlmA	AFT70326.1	contig-13062000041_36	33.8	213	126	5	5	208	7	213	3e-33	123
Monooxygenase, flavin-binding family	AlmA	AFT70326.1	contig-13062000041_96	28.25	400	250	12	9	389	9	390	7e-40	142
Monooxygenase, flavin-binding family	AlmA	AFT70326.1	contig-13062000041_290	24.22	446	289	15	141	569	8	421	5e-33	124
Monooxygenase, flavin-binding family	AlmA	AFT70326.1	contig-13062000041_414	25.73	478	303	17	11	457	8	464	2e-33	124
Monooxygenase, flavin-binding family	AlmA	AFT70326.1	contig-3000043_176	30.16	378	219	10	2	356	6	361	2e-44	156
Monooxygenase, flavin-binding family	AlmA	ABQ18224.1	contig-4000043_45	49.59	484	241	3	1	482	1	483	4e-178	506
Monooxygenase, flavin-binding family	AlmA	ABQ18224.1	contig-2232000045_273	49.27	481	238	5	2	478	3	481	7e-170	485
Alkane monoxygenase	LadA	tr|A4IU28|A4IU28_GEOTN	contig-13202000000_237	38.75	449	255	6	5	450	3	434	4e-115	342
Alkane monoxygenase	LadA	tr|A4IU28|A4IU28_GEOTN	contig-4000007_107	26.3	403	234	11	20	366	23	418	1e-33	122
Alkane monoxygenase	LadA	tr|K5B7D3|K5B7D3_MYCHD	contig-4000007_108	30.97	465	267	11	3	442	5	440	1e-60	199
Alkane monoxygenase	LadA	tr|A4IU28|A4IU28_GEOTN	contig-13063000033_128	27.18	206	128	7	78	261	91	296	9e-14	63.2
Alkane monoxygenase	LadA	tr|K5B7D3|K5B7D3_MYCHD	contig-194000039_308	29.93	451	278	10	3	432	7	440	6e-46	158
Alkane monoxygenase	LadA	tr|K5B7D3|K5B7D3_MYCHD	contig-13062000041_371	35.7	423	252	8	22	432	26	440	3e-74	235
Alkane monoxygenase	LadA	tr|K5B7D3|K5B7D3_MYCHD	contig-13062000041_377	31.32	447	284	9	1	432	1	439	3e-62	203
Alkane monoxygenase	LadA	tr|A4IU28|A4IU28_GEOTN	contig-13062000041_378	32.21	447	252	13	1	427	1	416	7e-57	188
Alkane monoxygenase	LadA	tr|K5B7D3|K5B7D3_MYCHD	contig-2232000045_125	41.38	435	250	4	3	434	8	440	5e-115	342
Cytochrome P450 alkane hydroxylase	CYP153	CAC37904.1	contig-13202000000_280	30.24	410	263	11	16	417	95	489	2e-49	169
Cytochrome P450 alkane hydroxylase	CYP153	CAC37904.1	contig-13202000000_316	27.72	404	276	9	18	411	97	494	3e-43	151
Cytochrome P450 alkane hydroxylase	CYP153	tr|D0Q1H3|D0Q1H3_9GAMM	contig-13202000000_475	27.38	420	250	11	22	422	84	467	2e-36	131
Cytochrome P450 alkane hydroxylase	CYP153	tr|D0Q1H3|D0Q1H3_9GAMM	contig-13202000000_495	32.58	178	105	3	241	417	295	458	4e-24	95.9
Cytochrome P450 alkane hydroxylase	CYP153	tr|D0Q1H3|D0Q1H3_9GAMM	contig-13202000000_510	27.46	397	250	13	23	397	85	465	4e-31	115
Cytochrome P450 alkane hydroxylase	CYP153	tr|D0Q1H3|D0Q1H3_9GAMM	contig-13202000000_515	25.13	386	253	6	23	394	84	447	2e-30	113
Cytochrome P450 alkane hydroxylase	CYP153	tr|D0Q1H3|D0Q1H3_9GAMM	contig-13202000000_523	31.06	396	226	13	25	389	83	462	6e-48	163
Cytochrome P450 alkane hydroxylase	CYP153	tr|D0Q1H3|D0Q1H3_9GAMM	contig-13202000000_550	37.41	139	83	3	238	375	304	439	3e-27	104
Cytochrome P450 alkane hydroxylase	CYP153	CAC37904.1	contig-4000001_34	27.27	385	267	6	26	400	112	493	2e-41	146
Cytochrome P450 alkane hydroxylase	CYP153	CAC37904.1	contig-3_67	25	384	239	8	34	389	131	493	3e-27	104
Cytochrome P450 alkane hydroxylase	CYP153	tr|D0Q1H3|D0Q1H3_9GAMM	contig-4000007_373	25.69	401	264	10	20	404	84	466	2e-27	104
Cytochrome P450 alkane hydroxylase	CYP153	tr|D0Q1H3|D0Q1H3_9GAMM	contig-4000007_379	33.15	365	226	10	70	423	105	462	1e-49	169
Cytochrome P450 alkane hydroxylase	CYP153	tr|D0Q1H3|D0Q1H3_9GAMM	contig-2000013_56	28.68	387	255	9	21	388	84	468	9e-42	146
Cytochrome P450 alkane hydroxylase	CYP153	CAC37904.1	contig-13000018_2	27.05	329	228	4	95	415	171	495	9e-36	129
Cytochrome P450 alkane hydroxylase	CYP153	tr|D0Q1H3|D0Q1H3_9GAMM	contig-13000018_40	28.24	425	269	11	2	406	56	464	9e-47	160
Cytochrome P450 alkane hydroxylase	CYP153	CAC37904.1	contig-13000018_53	31.32	431	262	13	10	424	82	494	4e-60	198
Cytochrome P450 alkane hydroxylase	CYP153	tr|D0Q1H3|D0Q1H3_9GAMM	contig-9580000030_44	27.49	371	238	10	26	376	85	444	1e-38	137
Cytochrome P450 alkane hydroxylase	CYP153	tr|D0Q1H3|D0Q1H3_9GAMM	contig-13063000033_36	26.58	395	256	10	20	393	85	466	4e-36	130
Cytochrome P450 alkane hydroxylase	CYP153	tr|D0Q1H3|D0Q1H3_9GAMM	contig-13063000033_444	30.46	174	103	5	21	191	85	243	3e-15	65.9
Cytochrome P450 alkane hydroxylase	CYP153	tr|D0Q1H3|D0Q1H3_9GAMM	contig-13063000033_450	31.22	394	243	12	30	408	85	465	6e-52	175
Cytochrome P450 alkane hydroxylase	CYP153	tr|D0Q1H3|D0Q1H3_9GAMM	contig-13063000033_458	27.23	415	266	11	3	397	68	466	6e-41	144
Cytochrome P450 alkane hydroxylase	CYP153	tr|D0Q1H3|D0Q1H3_9GAMM	contig-13063000033_460	28.12	224	120	8	225	439	276	467	2e-14	65.9
Cytochrome P450 alkane hydroxylase	CYP153	tr|D0Q1H3|D0Q1H3_9GAMM	contig-13063000033_519	26.94	386	261	8	30	397	85	467	4e-43	150
Cytochrome P450 alkane hydroxylase	CYP153	tr|D0Q1H3|D0Q1H3_9GAMM	contig-13063000033_555	30.08	399	249	9	27	410	85	468	3e-52	176
Cytochrome P450 alkane hydroxylase	CYP153	CAC37904.1	contig-13063000033_874	26.39	341	239	4	67	399	157	493	1e-34	125
Cytochrome P450 alkane hydroxylase	CYP153	tr|D0Q1H3|D0Q1H3_9GAMM	contig-2000036_196	28.82	399	254	9	36	421	88	469	3e-55	184
Cytochrome P450 alkane hydroxylase	CYP153	tr|D0Q1H3|D0Q1H3_9GAMM	contig-194000039_28	23.29	249	174	4	120	354	179	424	4e-14	64.7
Cytochrome P450 alkane hydroxylase	CYP153	tr|D0Q1H3|D0Q1H3_9GAMM	contig-194000039_218	28.57	406	267	10	19	406	67	467	6e-46	158
Cytochrome P450 alkane hydroxylase	CYP153	tr|D0Q1H3|D0Q1H3_9GAMM	contig-194000039_245	30.56	409	249	12	29	422	68	456	4e-48	165
Cytochrome P450 alkane hydroxylase	CYP153	tr|D0Q1H3|D0Q1H3_9GAMM	contig-194000039_251	32.92	401	234	12	34	418	85	466	1e-56	187
Cytochrome P450 alkane hydroxylase	CYP153	tr|D0Q1H3|D0Q1H3_9GAMM	contig-194000039_315	26.33	414	276	10	6	401	67	469	4e-41	144
Cytochrome P450 alkane hydroxylase	CYP153	CAC37904.1	contig-13062000041_28	25.47	318	211	7	95	393	172	482	2e-21	87.4
Cytochrome P450 alkane hydroxylase	CYP153	tr|D0Q1H3|D0Q1H3_9GAMM	contig-13062000041_45	29.05	389	262	7	47	427	83	465	1e-55	185
Cytochrome P450 alkane hydroxylase	CYP153	tr|D0Q1H3|D0Q1H3_9GAMM	contig-13062000041_69	22.19	338	207	12	142	465	144	439	5e-12	58.5
Cytochrome P450 alkane hydroxylase	CYP153	tr|D0Q1H3|D0Q1H3_9GAMM	contig-13062000041_70	23.28	335	207	13	137	460	144	439	8e-12	57.8
Cytochrome P450 alkane hydroxylase	CYP153	tr|D0Q1H3|D0Q1H3_9GAMM	contig-1000043_128	26.29	388	237	13	22	387	84	444	2e-21	87.4
Cytochrome P450 alkane hydroxylase	CYP153	tr|D0Q1H3|D0Q1H3_9GAMM	contig-3000043_227	27.04	392	255	9	15	389	88	465	4e-35	126
Cytochrome P450 alkane hydroxylase	CYP153	tr|D0Q1H3|D0Q1H3_9GAMM	contig-3000043_298	26.79	336	227	7	113	433	135	466	4e-33	121
Cytochrome P450 alkane hydroxylase	CYP153	tr|D0Q1H3|D0Q1H3_9GAMM	contig-2232000045_1	29.02	386	218	10	34	395	85	438	5e-42	147
Cytochrome P450 alkane hydroxylase	CYP153	tr|D0Q1H3|D0Q1H3_9GAMM	contig-2232000045_153	30.59	376	229	9	28	387	85	444	4e-48	164
Ribonucleoside-diphosphate reductase	NrdE	sp|P9WH75|RIR1_MYCTU	contig-13062000041_81	91.87	726	54	2	1	722	1	725	0	1392
Ribonucleoside-diphosphate reductase 2	NrdF	sp|P37146|RIR4_ECOLI	contig-13062000041_98	71.25	320	91	1	9	328	1	319	3e-176	487
Glutaredoxin-like protein NrdH	NrdH	sp|P0AC65|NRDH_ECOLI	contig-13062000041_79	41.98	81	47	0	1	81	1	81	1e-22	77
Cyanophycin synthetase	CphA	tr|Q6FCQ7|Q6FCQ7_ACIAD	contig-13202000000_25	24.86	346	223	12	122	439	486	822	5e-13	60.1
Cyanophycin synthetase	CphA	tr|Q6FCQ7|Q6FCQ7_ACIAD	contig-39_133	29.53	298	194	5	277	559	186	482	3e-34	127
Polyphosphate kinase	Pkk	sp|P0A7B1|PPK1_ECOLI	contig-39_60	34.8	658	404	13	40	684	4	649	9e-120	368
Exopolyphosphatase	Ppx	sp|P0AFL6|PPX_ECOLI	contig-13063000033_43	29.25	212	142	5	5	215	15	219	6e-17	70.1
Mycobacterium sp. Bb-A
Function	Gene	Reference sequence ID	Query sequence ID	Pident	Sequence lenght	Mismatch	Gapopen	qstart	qend	sstart	send	E-value	Bitscore
Alkane 1-monooxygenase	AlkB	sp|P12691|ALKB_PSEOL	Myco_484	43.54	356	196	4	55	409	18	369	5e-99	298
Alkane 1-monooxygenase	AlkB	sp|P12691|ALKB_PSEOL	Myco_1390	43.91	394	199	5	14	404	11	385	2e-117	344
Alkane 1-monooxygenase	AlkB	sp|P12691|ALKB_PSEOL	Myco_5337	40.44	361	212	2	10	370	12	369	9e-97	290
Monooxygenase, flavin-binding family	AlmA	AFT70326.1	Myco_272	24.22	446	289	15	141	569	8	421	5e-33	124
Monooxygenase, flavin-binding family	AlmA	AFT70326.1	Myco_396	25.73	478	303	17	11	457	8	464	2e-33	124
Monooxygenase, flavin-binding family	AlmA	AFT70326.1	Myco_622	30.16	378	219	10	2	356	6	361	2e-44	156
Monooxygenase, flavin-binding family	AlmA	AFT70326.1	Myco_1175	30.46	394	245	12	7	385	7	386	3e-41	147
Monooxygenase, flavin-binding family	AlmA	AFT70326.1	Myco_1294	24.79	484	280	20	70	538	6	420	2e-28	110
Monooxygenase, flavin-binding family	AlmA	AFT70326.1	Myco_1534	27.69	455	239	21	62	495	5	390	1e-29	114
Monooxygenase, flavin-binding family	AlmA	AFT70326.1	Myco_1585	25.99	404	232	18	9	364	10	394	6e-19	80.1
Monooxygenase, flavin-binding family	AlmA	AFT70326.1	Myco_1728	45.89	475	252	3	11	482	5	477	9e-150	434
Monooxygenase, flavin-binding family	AlmA	AFT70326.1	Myco_1938	33.8	213	126	5	5	208	7	213	3e-33	123
Monooxygenase, flavin-binding family	AlmA	AFT70326.1	Myco_1998	28.25	400	250	12	9	389	9	390	7e-40	142
Monooxygenase, flavin-binding family	AlmA	AFT70326.1	Myco_2255	24.72	449	300	13	142	576	4	428	3e-33	124
Monooxygenase, flavin-binding family	AlmA	AFT70326.1	Myco_2598	27.99	368	231	10	1	355	1	347	2e-33	124
Monooxygenase, flavin-binding family	AlmA	AFT70326.1	Myco_2651	27.63	438	280	14	3	429	4	415	7e-36	130
Monooxygenase, flavin-binding family	AlmA	ABQ18224.1	Myco_4278	49.27	481	238	5	2	478	3	481	7e-170	485
Monooxygenase, flavin-binding family	AlmA	AFT70326.1	Myco_4576	24.2	467	285	15	7	460	7	417	6e-29	111
Monooxygenase, flavin-binding family	AlmA	ABQ18224.1	Myco_5393	49.59	484	241	3	1	482	1	483	4e-178	506
Monooxygenase, flavin-binding family	AlmA	ABQ18224.1	Myco_5501	26.85	257	160	11	276	520	104	344	5e-15	68.6
Alkane monoxygenase	LadA	tr|K5B7D3|K5B7D3_MYCHD	Myco_353	35.7	423	252	8	22	432	26	440	3e-74	235
Alkane monoxygenase	LadA	tr|K5B7D3|K5B7D3_MYCHD	Myco_359	31.32	447	284	9	1	432	1	439	3e-62	203
Alkane monoxygenase	LadA	tr|A4IU28|A4IU28_GEOTN	Myco_360	32.21	447	252	13	1	427	1	416	7e-57	188
Alkane monoxygenase	LadA	tr|K5B7D3|K5B7D3_MYCHD	Myco_1532	29.93	451	278	10	3	432	7	440	6e-46	158
Alkane monoxygenase	LadA	tr|K5B7D3|K5B7D3_MYCHD	Myco_2527	30.97	465	267	11	3	442	5	440	1e-60	199
Alkane monoxygenase	LadA	tr|A4IU28|A4IU28_GEOTN	Myco_2528	26.3	403	234	11	20	366	23	418	1e-33	122
Alkane monoxygenase	LadA	tr|A4IU28|A4IU28_GEOTN	Myco_3671	38.75	449	255	6	5	450	3	434	4e-115	342
Alkane monoxygenase	LadA	tr|K5B7D3|K5B7D3_MYCHD	Myco_4130	41.38	435	250	4	3	434	8	440	5e-115	342
Alkane monoxygenase	LadA	tr|A4IU28|A4IU28_GEOTN	Myco_4534	27.18	206	128	7	78	261	91	296	9e-14	63.2
Alkane monoxygenase	LadA	tr|K5B7D3|K5B7D3_MYCHD	Myco_4729	22.18	275	165	11	23	257	41	306	1e-12	59.3
Alkane monoxygenase	LadA	tr|K5B7D3|K5B7D3_MYCHD	Myco_5399	25.11	223	135	5	33	226	87	306	6e-12	56.2
Cytochrome P450 alkane hydroxylase	CYP153	tr|D0Q1H3|D0Q1H3_9GAMM	Myco_500	26.79	336	227	7	113	433	135	466	4e-33	121
Cytochrome P450 alkane hydroxylase	CYP153	tr|D0Q1H3|D0Q1H3_9GAMM	Myco_571	27.04	392	255	9	15	389	88	465	4e-35	126
Cytochrome P450 alkane hydroxylase	CYP153	tr|D0Q1H3|D0Q1H3_9GAMM	Myco_984	28.82	399	254	9	36	421	88	469	3e-55	184
Cytochrome P450 alkane hydroxylase	CYP153	tr|D0Q1H3|D0Q1H3_9GAMM	Myco_1525	26.33	414	276	10	6	401	67	469	4e-41	144
Cytochrome P450 alkane hydroxylase	CYP153	tr|D0Q1H3|D0Q1H3_9GAMM	Myco_1589	32.92	401	234	12	34	418	85	466	1e-56	187
Cytochrome P450 alkane hydroxylase	CYP153	tr|D0Q1H3|D0Q1H3_9GAMM	Myco_1595	30.56	409	249	12	29	422	68	456	4e-48	165
Cytochrome P450 alkane hydroxylase	CYP153	tr|D0Q1H3|D0Q1H3_9GAMM	Myco_1622	28.57	406	267	10	19	406	67	467	6e-46	158
Cytochrome P450 alkane hydroxylase	CYP153	tr|D0Q1H3|D0Q1H3_9GAMM	Myco_1812	23.29	249	174	4	120	354	179	424	4e-14	64.7
Cytochrome P450 alkane hydroxylase	CYP153	tr|D0Q1H3|D0Q1H3_9GAMM	Myco_1847	28.68	387	255	9	21	388	84	468	9e-42	146
Cytochrome P450 alkane hydroxylase	CYP153	CAC37904.1	Myco_1930	25.47	318	211	7	95	393	172	482	2e-21	87.4
Cytochrome P450 alkane hydroxylase	CYP153	tr|D0Q1H3|D0Q1H3_9GAMM	Myco_1947	29.05	389	262	7	47	427	83	465	1e-55	185
Cytochrome P450 alkane hydroxylase	CYP153	tr|D0Q1H3|D0Q1H3_9GAMM	Myco_1971	22.19	338	207	12	142	465	144	439	5e-12	58.5
Cytochrome P450 alkane hydroxylase	CYP153	tr|D0Q1H3|D0Q1H3_9GAMM	Myco_1972	23.28	335	207	13	137	460	144	439	8e-12	57.8
Cytochrome P450 alkane hydroxylase	CYP153	tr|D0Q1H3|D0Q1H3_9GAMM	Myco_2254	33.15	365	226	10	70	423	105	462	1e-49	169
Cytochrome P450 alkane hydroxylase	CYP153	tr|D0Q1H3|D0Q1H3_9GAMM	Myco_2260	25.69	401	264	10	20	404	84	466	2e-27	104
Cytochrome P450 alkane hydroxylase	CYP153	tr|D0Q1H3|D0Q1H3_9GAMM	Myco_2949	26.29	388	237	13	22	387	84	444	2e-21	87.4
Cytochrome P450 alkane hydroxylase	CYP153	tr|D0Q1H3|D0Q1H3_9GAMM	Myco_3036	26.03	411	271	10	17	414	77	467	2e-33	122
Cytochrome P450 alkane hydroxylase	CYP153	tr|D0Q1H3|D0Q1H3_9GAMM	Myco_3074	28.24	425	269	11	2	406	56	464	9e-47	160
Cytochrome P450 alkane hydroxylase	CYP153	CAC37904.1	Myco_3087	31.32	431	262	13	10	424	82	494	4e-60	198
Cytochrome P450 alkane hydroxylase	CYP153	CAC37904.1	Myco_3232	27.27	385	267	6	26	400	112	493	2e-41	146
Cytochrome P450 alkane hydroxylase	CYP153	tr|D0Q1H3|D0Q1H3_9GAMM	Myco_3266	29.88	415	235	10	34	424	85	467	4e-49	167
Cytochrome P450 alkane hydroxylase	CYP153	CAC37904.1	Myco_3714	30.24	410	263	11	16	417	95	489	2e-49	169
Cytochrome P450 alkane hydroxylase	CYP153	CAC37904.1	Myco_3750	27.72	404	276	9	18	411	97	494	3e-43	151
Cytochrome P450 alkane hydroxylase	CYP153	tr|D0Q1H3|D0Q1H3_9GAMM	Myco_3911	27.38	420	250	11	22	422	84	467	2e-36	131
Cytochrome P450 alkane hydroxylase	CYP153	tr|D0Q1H3|D0Q1H3_9GAMM	Myco_3931	32.58	178	105	3	241	417	295	458	4e-24	95.9
Cytochrome P450 alkane hydroxylase	CYP153	tr|D0Q1H3|D0Q1H3_9GAMM	Myco_3946	27.46	397	250	13	23	397	85	465	4e-31	115
Cytochrome P450 alkane hydroxylase	CYP153	tr|D0Q1H3|D0Q1H3_9GAMM	Myco_3951	25.13	386	253	6	23	394	84	447	2e-30	113
Cytochrome P450 alkane hydroxylase	CYP153	tr|D0Q1H3|D0Q1H3_9GAMM	Myco_3959	31.06	396	226	13	25	389	83	462	6e-48	163
Cytochrome P450 alkane hydroxylase	CYP153	tr|D0Q1H3|D0Q1H3_9GAMM	Myco_3986	37.41	139	83	3	238	375	304	439	3e-27	104
Cytochrome P450 alkane hydroxylase	CYP153	tr|D0Q1H3|D0Q1H3_9GAMM	Myco_4158	30.59	376	229	9	28	387	85	444	4e-48	164
Cytochrome P450 alkane hydroxylase	CYP153	CAC37904.1	Myco_4341	25	384	239	8	34	389	131	493	3e-27	104
Cytochrome P450 alkane hydroxylase	CYP153	tr|D0Q1H3|D0Q1H3_9GAMM	Myco_4442	26.58	395	256	10	20	393	85	466	4e-36	130
Cytochrome P450 alkane hydroxylase	CYP153	tr|D0Q1H3|D0Q1H3_9GAMM	Myco_4852	30.46	174	103	5	21	191	85	243	3e-15	65.9
Cytochrome P450 alkane hydroxylase	CYP153	tr|D0Q1H3|D0Q1H3_9GAMM	Myco_4858	31.22	394	243	12	30	408	85	465	6e-52	175
Cytochrome P450 alkane hydroxylase	CYP153	tr|D0Q1H3|D0Q1H3_9GAMM	Myco_4866	27.23	415	266	11	3	397	68	466	6e-41	144
Cytochrome P450 alkane hydroxylase	CYP153	tr|D0Q1H3|D0Q1H3_9GAMM	Myco_4868	28.12	224	120	8	225	439	276	467	2e-14	65.9
Cytochrome P450 alkane hydroxylase	CYP153	tr|D0Q1H3|D0Q1H3_9GAMM	Myco_4927	26.94	386	261	8	30	397	85	467	4e-43	150
Cytochrome P450 alkane hydroxylase	CYP153	tr|D0Q1H3|D0Q1H3_9GAMM	Myco_4963	30.08	399	249	9	27	410	85	468	3e-52	176
Cytochrome P450 alkane hydroxylase	CYP153	CAC37904.1	Myco_5282	26.39	341	239	4	67	399	157	493	1e-34	125
Cytochrome P450 alkane hydroxylase	CYP153	tr|D0Q1H3|D0Q1H3_9GAMM	Myco_5453	27.49	371	238	10	26	376	85	444	1e-38	137
Ribonucleoside-diphosphate reductase	NrdE	sp|P9WH75|RIR1_MYCTU	Myco_1983	91.87	726	54	2	1	722	1	725	0	1392
Ribonucleoside-diphosphate reductase 2	NrdF	sp|P37146|RIR4_ECOLI	Myco_2000	71.25	320	91	1	9	328	1	319	3e-176	487
Glutaredoxin-like protein NrdH	NrdH	sp|P0AC65|NRDH_ECOLI	Myco_1981	41.98	81	47	0	1	81	1	81	1e-22	77
Cyanophycin synthetase	CphA	tr|Q6FCQ7|Q6FCQ7_ACIAD	Myco_2178	29.53	298	194	5	277	559	186	482	3e-34	127
Cyanophycin synthetase	CphA	tr|Q6FCQ7|Q6FCQ7_ACIAD	Myco_3458	24.86	346	223	12	122	439	486	822	5e-13	60.1
Polyphosphate kinase	Pkk	sp|P0A7B1|PPK1_ECOLI	Myco_2105	34.8	658	404	13	40	684	4	649	9e-120	368
Exopolyphosphatase	Ppx	sp|P0AFL6|PPX_ECOLI	Myco_714	22.48	298	223	4	3	300	13	302	4e-13	58.5
Exopolyphosphatase	Ppx	sp|P0AFL6|PPX_ECOLI	Myco_4449	29.25	212	142	5	5	215	15	219	6e-17	70.1
Pimelobacter sp. Bb-B
Function	Gene	Reference sequence ID	Query sequence ID	Pident	Sequence lenght	Mismatch	Gapopen	qstart	qend	sstart	send	E-value	Bitscore
Alkane 1-monooxygenase	AlkB	sp|P12691|ALKB_PSEOL	Final_131	41.03	407	207	5	14	418	10	385	3e-102	308
Alkane 1-monooxygenase	AlkB	sp|P12691|ALKB_PSEOL	Final_240	46.32	380	194	2	18	397	16	385	6e-122	358
Monooxygenase, flavin-binding family	AlmA	AFT70326.1	Final_1257	25.11	223	121	9	5	197	7	213	7e-12	57.4
Monooxygenase, flavin-binding family	AlmA	AFT70326.1	Final_2001	23.03	469	287	15	20	472	7	417	1e-27	107
Monooxygenase, flavin-binding family	AlmA	AFT70326.1	Final_2783	29.23	390	253	12	7	384	8	386	3e-35	129
Monooxygenase, flavin-binding family	AlmA	AFT70326.1	Final_3461	20.09	423	300	15	1	404	6	409	3e-12	59.3
Monooxygenase, flavin-binding family	AlmA	AFT70326.1	Final_4003	28.51	435	273	13	6	425	7	418	1e-44	157
Monooxygenase, flavin-binding family	AlmA	AFT70326.1	Final_4641	28.15	405	256	13	19	407	5	390	5e-38	137
Monooxygenase, flavin-binding family	AlmA	AFT70326.1	Final_4820	27.52	436	249	16	8	429	4	386	2e-32	121
Monooxygenase, flavin-binding family	AlmA	AFT70326.1	Final_5134	46.44	478	244	4	7	483	5	471	3e-161	463
Monooxygenase, flavin-binding family	AlmA	ABQ18224.1	Final_5333	47.68	495	254	4	18	509	3	495	4e-170	486
Monooxygenase, flavin-binding family	AlmA	AFT70326.1	Final_5334	29.76	420	233	16	137	533	6	386	8e-43	153
Monooxygenase, flavin-binding family	AlmA	AFT70326.1	Final_5406	26.73	449	281	16	4	433	1	420	7e-35	127
Alkane monoxygenase	LadA	tr|K5B7D3|K5B7D3_MYCHD	Final_2902	24.75	198	126	4	56	232	87	282	2e-12	58.2
Alkane monoxygenase	LadA	tr|K5B7D3|K5B7D3_MYCHD	Final_3451	24.63	337	201	7	76	360	90	425	5e-22	88.2
Alkane monoxygenase	LadA	tr|A4IU28|A4IU28_GEOTN	Final_4139	23.13	307	194	11	76	350	82	378	1e-12	59.7
Alkane monoxygenase	LadA	tr|A4IU28|A4IU28_GEOTN	Final_4619	25.47	369	222	10	35	369	57	406	4e-18	76.6
Alkane monoxygenase	LadA	tr|K5B7D3|K5B7D3_MYCHD	Final_4621	26.84	231	135	5	42	240	42	270	1e-14	65.9
Alkane monoxygenase	LadA	tr|A4IU28|A4IU28_GEOTN	Final_5236	32.95	440	259	10	1	428	1	416	2e-75	237
Alkane monoxygenase	LadA	tr|A4IU28|A4IU28_GEOTN	Final_5322	27.5	200	122	5	74	250	96	295	7e-14	63.5
Alkane monoxygenase	LadA	tr|A4IU28|A4IU28_GEOTN	Final_5328	32.03	459	265	12	5	445	3	432	2e-69	223
Cytochrome P450 alkane hydroxylase	CYP153	tr|D0Q1H3|D0Q1H3_9GAMM	Final_129	28.4	338	223	6	120	440	134	469	1e-35	129
Cytochrome P450 alkane hydroxylase	CYP153	tr|D0Q1H3|D0Q1H3_9GAMM	Final_213	24.74	388	270	9	20	390	85	467	1e-31	116
Cytochrome P450 alkane hydroxylase	CYP153	CAC37904.1	Final_965	26.04	407	276	10	19	410	101	497	1e-40	144
Cytochrome P450 alkane hydroxylase	CYP153	CAC37904.1	Final_2700	22.81	456	267	10	2	401	68	494	1e-21	87.8
Cytochrome P450 alkane hydroxylase	CYP153	tr|D0Q1H3|D0Q1H3_9GAMM	Final_3012	30.52	403	238	13	27	409	85	465	1e-49	169
Cytochrome P450 alkane hydroxylase	CYP153	CAC37904.1	Final_3156	67.11	453	148	1	9	460	45	497	0	635
Cytochrome P450 alkane hydroxylase	CYP153	CAC37904.1	Final_3163	26.96	408	267	12	5	391	95	492	6e-46	158
Cytochrome P450 alkane hydroxylase	CYP153	tr|D0Q1H3|D0Q1H3_9GAMM	Final_5111	28.28	145	102	2	242	385	300	443	2e-18	78.2
Cytochrome P450 alkane hydroxylase	CYP153	tr|D0Q1H3|D0Q1H3_9GAMM	Final_5188	26.72	393	254	12	5	377	66	444	7e-33	124
Cytochrome P450 alkane hydroxylase	CYP153	tr|D0Q1H3|D0Q1H3_9GAMM	Final_5232	26.53	392	259	13	26	390	79	468	2e-29	110
Cytochrome P450 alkane hydroxylase	CYP153	tr|D0Q1H3|D0Q1H3_9GAMM	Final_5532	28.39	384	233	11	18	376	78	444	4e-41	144
Cytochrome P450 alkane hydroxylase	CYP153	CAC37904.1	Final_5538	26.06	307	192	9	123	406	175	469	2e-21	88.2
Vitamin B12-dependent ribonucleotide reductase	NrdJ	sp|O54196|NRDJ_STRC2	Final_1134	70.61	973	263	7	1	962	1	961	0	1424
Ribonucleoside-diphosphate reductase subunit alpha	NdrZ	sp|P9WH77|NRDZ_MYCTU	Final_5667	29.71	764	410	20	37	785	23	674	6e-77	257
Ribonucleoside-diphosphate reductase subunit beta	NdrB	sp|P69924|RIR2_ECOLI	Final_5666	23.44	320	215	7	40	333	49	364	2e-17	73.2
Anaerobic ribonucleoside-triphosphate reductase	NrdG	sp|P0A9N8|NRDG_ECOLI	Final_1143	28.78	139	82	5	1	128	21	153	1e-15	61.6
Polyphosphate kinase	Pkk	sp|P0A7B1|PPK1_ECOLI	Final_4808	35.76	660	390	12	45	685	7	651	2e-127	388
Exopolyphosphatase	Ppx	sp|P0AFL6|PPX_ECOLI	Final_734	26.07	303	203	7	6	301	16	304	5e-19	76.3
Exopolyphosphatase	Ppx	sp|P0AFL6|PPX_ECOLI	Final_1828	30.67	150	98	3	3	151	11	155	2e-15	65.5

## Sheet: Table S7
Table S7: List of Carbohydrate-active enzymes (CAZy) encoded by the B. braunii bacterial community members.
Datasets include Carbohydrate-active enzymes (CAZy) encoded within the high-quality draft and complete bacterial genomes and serve as additional information for Figure 1b.
The gene search within the high-quality draft and complete genomes was accomplished via dbCAN2 metaserver (Zhang et al. 2018).
DevG
Gene ID	HMMER	Hotpep	DIAMOND	Signalp	#ofTools
contig-10000002_26	CE14(8-119)	N	CE14	N	2
contig-10000002_44	GH127(21-552)	GH127	GH127	N	3
contig-10000038_44	GH3(82-313)	GH3	GH3	N	3
contig-1000019_159	GH29(16-342)	GH29	GH29	N	3
contig-1000019_164	GH36(70-646)	GH36	GH36	N	3
contig-1000019_192	CE1(42-182)	N	N	N	1
contig-1000019_264	GH142(207-678)	N	GH0	N	2
contig-1000019_267	GH33(28-313)	GH33	GH33	N	3
contig-1000019_275	CE10(37-312)	N	N	N	1
contig-1000019_51	GT76(44-250)	N	N	N	1
contig-1000019_7	GH4(3-185)	GH4	GH4	N	3
contig-1000024_10	CE10(30-264)	N	N	N	1
contig-1000024_112	GT2(9-168)	N	N	N	1
contig-1000024_4	CE10(38-265)	N	N	Y(1-28)	1
contig-1000031_138	GT35(107-820)	GT35	GT35	N	3
contig-1000031_139	CBM48(124-211)+GH13_9(279-578)	GH13+CBM48	CBM48+GH13_9	N	3
contig-1000031_14	CBM9(28-252)	N	N	N	1
contig-1000031_141	GT5(4-474)	GT5	GT5	N	3
contig-1000031_143	GH13_11(171-519)	GH13+GH77	CBM48+GH13_11	N	3
contig-1000031_218	GT28(180-342)	GT28	GT28	N	3
contig-1000031_225	CE11(8-280)	CE11	CE11	N	3
contig-1000031_304	CBM67(33-178)+GH78(219-743)	GH78	GH78	N	3
contig-1000031_307	CE7(3-315)	CE7	CE7	N	3
contig-1000031_310	AA3(135-674)	N	N	N	1
contig-1000031_352	GH3(85-312)	GH3	GH3	Y(1-22)	3
contig-1000031_355	GT4(181-291)	GT4	GT4	N	3
contig-1000031_446	GT8(11-278)	N	N	N	1
contig-1000031_621	AA7(29-301)	AA7	N	N	2
contig-1000031_662	GT19(8-353)	N	GT19	N	2
contig-1000031_666	GH42(1-366)	GH42	GH42	N	3
contig-1000031_833	GT4(195-352)	N	N	N	1
contig-1000031_835	GT51(55-236)	GT51	GT51	N	3
contig-1000031_91	GT25(9-172)	N	N	N	1
contig-1000031_92	GT25(4-174)	N	N	N	1
contig-1000031_93	GT25(1-171)	N	N	N	1
contig-1000031_94	GT25(8-166)	N	N	N	1
contig-1000031_976	GT1(14-422)	GT1	GT1	N	3
contig-1000041_124	AA3(17-561)	N	N	N	1
contig-1000041_172	GH104(11-144)	N	N	N	1
contig-1000041_19	GT4(188-338)	GT4	GT4	N	3
contig-1000041_20	GT4(135-272)	GT4	N	N	2
contig-11000001_37	GH38(246-508)	GH38	GH38	N	3
contig-11000001_50	CE1(35-287)	CE1	N	Y(1-24)	2
contig-12_102	CE10(48-312)	N	N	N	1
contig-12_13	GT26(72-240)	GT26	N	N	2
contig-12_15	GT4(188-336)	N	N	N	1
contig-12_19	GH5_39(68-387)	N	GH5	Y(1-22)	2
contig-12_20	PL12_3(408-527)	PL12	PL12	N	3
contig-12_36	GH95(7-734)	GH95	GH95	N	3
contig-12_61	GH43_10(18-232)	GH43	GH43_10	N	3
contig-12_62	GH33(54-352)	GH33	GH33	N	3
contig-12_8	GT4(201-343)	N	GT4	N	2
contig-12_87	GH15(300-680)	GH15	GH15	N	3
contig-12_90	GH51(8-488)	N	GH51	N	2
contig-13035000023_1141	GH127(12-547)	GH127	GH127	N	3
contig-13035000023_1179	GH9(125-514)	GH9	GH9	N	3
contig-13035000023_1331	GH109(4-113)	N	N	N	1
contig-13035000023_1368	GH109(2-123)	N	N	N	1
contig-13035000023_1384	CE10(43-311)	N	N	N	1
contig-13035000023_141	GH23(67-166)	GH23	N	N	2
contig-13035000023_1483	GH3(31-244)	GH3	GH3	N	3
contig-13035000023_207	GH116(468-776)	GH116	GH116	N	3
contig-13035000023_235	AA7(39-457)	AA7	N	N	2
contig-13035000023_236	AA7(38-453)	AA7	N	N	2
contig-13035000023_300	CBM9(30-257)	N	CBM9	N	2
contig-13035000023_309	GH84(46-323)	GH84	GH84	N	3
contig-13035000023_32	GH103(26-324)	N	GH103	Y(1-21)	2
contig-13035000023_325	GT51(77-246)	GT51	GT51	N	3
contig-13035000023_342	CE9(6-382)	N	CE9	N	2
contig-13035000023_343	GH33(17-317)	N	N	N	1
contig-13035000023_345	GH33(24-276)	N	GH33	N	2
contig-13035000023_365	GT2(17-138)	N	N	N	1
contig-13035000023_409	AA3(3-539)	AA3	AA3	N	3
contig-13035000023_458	AA12(141-281)	AA12	N	N	2
contig-13035000023_512	GH51(2-517)	GH51	GH51	N	3
contig-13035000023_524	CE10(39-247)	N	N	N	1
contig-13035000023_558	GT51(150-324)	GT51	GT51	N	3
contig-13035000023_621	AA3(134-674)	N	N	N	1
contig-13035000023_642	GH1(5-444)	GH1	GH1	N	3
contig-13035000023_646	GH42(19-394)	GH42	GH42	N	3
contig-13035000023_683	AA4(32-231)	N	N	N	1
contig-13035000023_715	GH25(59-236)	N	N	N	1
contig-13035000023_737	GH32(83-394)	GH32	GH32	N	3
contig-13035000023_738	GH91(18-458)	GH91	GH91	N	3
contig-13035000023_768	GH43_11(4-300)	GH43	GH43_11	N	3
contig-13035000023_861	CE10(80-320)	N	N	N	1
contig-13035000023_920	GH31(482-940)	GH31	GH31	N	3
contig-14_19	GH4(2-178)	GH4	GH4	N	3
contig-14_21	GH116(459-769)	GH116	GH116	N	3
contig-3000001_10	GH36(160-419)	N	N	N	1
contig-3000001_12	CE14(4-112)	CE14	N	N	2
contig-3000001_13	GH63(35-418)	GH63	GH63	N	3
contig-3000001_15	GH63(34-413)	GH63	GH63	N	3
contig-3000001_26	GH32(16-292)	N	GH32	N	2
contig-42_103	GH20(275-621)	GH20	GH20	N	3
contig-42_46	GH109(8-123)	N	N	N	1
contig-42_55	GT60(3-262)	N	N	N	1
contig-42_99	GH4(4-184)	GH4	GH4	N	3
contig-5000022_19	GH38(6-285)	N	N	N	1
contig-5000022_20	GH38(5-286)	GH0	N	N	2
contig-5000022_8	GH105(19-355)	N	GH105	N	2
contig-6_10	GH3(64-284)	GH3	GH3	N	3
contig-6_117	GT83(16-398)	N	N	N	1
contig-6_123	GT30(51-215)	N	N	N	1
contig-6_259	GT51(117-281)	GT51	GT51	N	3
contig-6_263	GH2(8-557)	GH2	GH2	N	3
contig-6_278	GH51(11-443)	N	GH51	N	2
contig-6_331	GH2(16-708)	GH2	GH2	N	3
contig-6_367	AA3(1-540)	AA3	AA3	N	3
contig-6_430	CE9(8-370)	CE9	CE9	N	3
contig-6_443	GT94(46-324)	N	N	N	1
contig-6_462	GH29(9-341)	GH29	GH29	N	3
contig-6_464	CE4(38-170)	N	N	Y(1-23)	1
contig-6_52	GH13_23(27-376)	GH13	GH13_23	N	3
contig-6_63	GH1(2-338)	GH1	GH1	N	3
contig-6_645	GT2(11-173)	N	N	N	1
contig-6_648	GT26(74-242)	N	N	N	1
contig-6_65	GT25(2-176)	N	N	N	1
contig-6_672	GH4(5-185)	GH4	GH4	N	3
contig-6_686	CE9(7-379)	CE9	CE9	N	3
contig-6_695	GH23(550-680)	GH23	GH23	N	3
contig-6_752	GT4(203-344)	GT4	GT4	N	3
contig-6_755	CE4(90-298)	N	N	N	1
contig-6_762	GT4(183-293)	GT4	GT4	N	3
contig-6_806	GH32(32-314)	N	N	N	1
contig-6_807	GH32(9-321)	GH32	N	N	2
contig-6_851	PL5(22-314)	N	N	Y(1-23)	1
contig-6_864	GT83(11-366)	GT83	GT83	N	3
contig-6_866	GT2(9-171)	GT2	N	N	2
contig-6_88	GH13_23(51-401)	GH13	GH13_23	N	3
contig-6_94	GT2(24-189)	GT2	GT2	N	3
contig-9000041_6	AA3(28-557)	AA3+AA8	AA3	N	3
contig-9000041_7	GH38(246-513)	GH38	GH38	N	3
contig-11000001_94	N	CE4	CE4	N	2
contig-1000031_659	N	CE11	N	N	1
contig-1000024_27	N	GH0	GH0	N	2
contig-10000002_70	N	GH0	N	N	1
contig-1000041_137	N	GH16	N	N	1
contig-42_20	N	GH23	N	Y(1-31)	1
contig-1000031_202	N	AA2	AA2	N	2
contig-1000019_48	N	GT2	GT2	N	2
contig-1000031_379	N	GT2	GT2	N	2
contig-6_416	N	GT2+GT4	GT0+GT2	N	2
contig-6_861	N	GT2	GT2	Y(1-25)	2
contig-12_5	N	GT26	N	N	1
contig-6_639	N	GT26	N	N	1
contig-11000001_2	N	N	GH35	N	1
contig-11000001_62	N	N	CBM50	N	1
contig-12_11	N	N	GT0	N	1
contig-12_38	N	N	GH0	N	1
contig-9000041_2	N	N	GH36	N	1
contig-13035000023_11	N	N	GH2	Y(1-31)	1
contig-13035000023_487	N	N	GH38	N	1
contig-13035000023_634	N	N	GH20	N	1
contig-13035000023_860	N	N	GH19	N	1
contig-13035000023_1449	N	N	GT51	N	1
contig-1000031_70	N	N	CBM50	Y(1-33)	1
contig-1000031_548	N	N	GH28	N	1
contig-6_412	N	N	GT2	N	1
contig-6_594	N	N	GH23	N	1
contig-6_626	N	N	GT4	N	1
contig-6_649	N	N	GT4	N	1
contig-6_665	N	N	GH0	N	1
contig-6_726	N	N	GH13_11	N	1
DokG
Gene ID	HMMER	Hotpep	DIAMOND	Signalp	#ofTools
contig-1000017_14	GT83(12-510)	GT83	GT83	N	3
contig-1000017_15	GT2(13-174)	GT2	GT2	N	3
contig-1000017_192	GT9(78-305)	GT9	GT9	N	3
contig-1000017_360	GT51(63-226)	GT51	GT51	Y(1-41)	3
contig-1000017_379	GT51(68-230)	GT51	GT51	N	3
contig-1000017_389	GH23(211-335)	GH23	CBM50+GH23	Y(1-22)	3
contig-1000017_408	GT41(177-731)	N	GT41	N	2
contig-1000017_478	AA4(37-242)	N	N	N	1
contig-1000017_593	GT83(44-389)	GT83	GT83	N	3
contig-1000017_612	GT4(220-368)	N	GT4	N	2
contig-1000017_614	GT2(10-162)	GT2	GT2	N	3
contig-1000017_778	GT2(3-163)	N	GT2	N	2
contig-1000017_779	CE4(86-280)	N	N	N	1
contig-1000017_792	GT4(212-355)	GT4	GT4	N	3
contig-1000021_144	GT2(820-947)	GT2+GT4	GT2+GT4	Y(1-36)	3
contig-1000021_145	GT51(156-327)	GT51	GT51	N	3
contig-1000021_176	CE10(437-673)	N	N	Y(1-19)	1
contig-1000021_187	GH103(36-322)	GH103	GH103	Y(1-25)	3
contig-1000021_229	CE1(44-230)+CBM57(461-593)	N	CBM57+CE1	Y(1-23)	2
contig-1000021_244	CE10(410-637)	N	N	Y(1-20)	1
contig-1000021_283	PL9_4(53-171)	PL9	PL9_4	Y(1-20)	3
contig-1000021_350	CE10(561-816)	N	N	Y(1-30)	1
contig-1000021_377	GT4(202-347)	N	GT4	N	2
contig-1000021_456	GT2(10-128)	N	GT2	N	2
contig-1000021_464	GT2(6-128)	GT2	GT2	N	3
contig-1000021_499	GT2(5-166)	GT2	GT2	N	3
contig-1000021_558	GT76(69-258)	N	GT76	N	2
contig-1000021_559	GT2(20-183)	GT2	GT2	N	3
contig-1000021_74	CE10(428-692)	N	N	Y(1-24)	1
contig-1000021_85	CBM8(28-162)	N	N	Y(1-26)	1
contig-1000021_90	GT20(3-453)	GT20	GT20	N	3
contig-1000021_91	GH15(222-584)	GH15	GH15	N	3
contig-1000021_94	GT28(208-360)	GT28	GT28	Y(1-38)	3
contig-1000021_98	GT20(273-760)	GT20	GT20	N	3
contig-17_100	GT83(14-517)	GT83	GT83	N	3
contig-17_12	GT41(139-684)	GT41	GT41	N	3
contig-17_18	AA6(4-193)	AA6	N	N	2
contig-17_33	CE1(23-279)	N	N	N	1
contig-37_151	GT51(58-234)	GT51	GT51	N	3
contig-37_191	CE14(21-149)	N	N	N	1
contig-37_376	GH23(193-294)	GH23	GH23	Y(1-26)	3
contig-37_430	GT30(33-211)	GT30	GT30	N	3
contig-37_51	CE10(547-802)	N	N	Y(1-18)	1
contig-37_538	GT2(6-168)	GT2	GT2	N	3
contig-37_554	GT84(1336-1548)+GH94(1789-2892)	GH94+GT84	GH94+GT84	N	3
contig-37_658	CE1(43-245)	N	N	Y(1-19)	1
contig-37_678	GT4(210-349)	N	GT4	N	2
contig-37_684	CE4(100-307)	N	N	N	1
contig-37_688	GT4(193-339)	N	GT4	N	2
contig-37_689	CE4(23-129)	N	N	N	1
contig-37_691	GT2(31-152)	N	N	N	1
contig-37_692	GT2(14-159)	N	GT2	N	2
contig-45_120	CE10(496-721)	N	N	Y(1-19)	1
contig-902000004_1009	CBM8(26-177)	N	N	Y(1-24)	1
contig-902000004_115	GH5_5(32-308)	GH5	N	Y(1-30)	2
contig-902000004_244	GT4(196-339)	GT4	GT4	N	3
contig-902000004_259	GH18(43-356)	N	GH18	Y(1-22)	2
contig-902000004_346	GT19(11-367)	GT19	GT19	N	3
contig-902000004_355	GT83(16-458)	GT83	GT83	N	3
contig-902000004_361	GT1(8-403)	N	GT1	N	2
contig-902000004_511	GT2(432-601)	GH17+GT2	GH17+GT2	N	3
contig-902000004_560	AA6(3-196)	AA6	N	N	2
contig-902000004_60	CE1(114-271)	CE1	N	N	2
contig-902000004_604	AA7(38-242)	N	N	N	1
contig-902000004_618	GT2(10-140)	N	GT2	N	2
contig-902000004_642	GH23(492-625)	GH23	GH23	Y(1-30)	3
contig-902000004_646	CE10(576-809)	N	N	Y(1-27)	1
contig-902000004_647	CE10(433-657)	N	N	Y(1-18)	1
contig-902000004_684	CE11(4-275)	CE11	CE11	N	3
contig-902000004_690	GT28(187-345)	GT28	GT28	N	3
contig-902000004_721	GT83(11-500)	GT83	GT83	N	3
contig-902000004_744	GH3(54-276)	GH3	GH3	N	3
contig-902000004_787	CE10(404-631)	N	N	Y(1-31)	1
contig-902000004_857	GT2(18-117)	N	GT2	N	2
contig-902000004_919	GH27(149-331)+CBM32(428-556)+CBM32(572-701)	N	N	Y(1-38)	1
contig-902000004_925	CE10(421-654)	N	N	Y(1-38)	1
contig-902000004_960	GT4(222-357)	N	GT4	N	2
contig-902000004_961	GT4(177-331)	N	GT4	N	2
contig-902000004_962	GT4(176-330)	N	GT4	N	2
contig-902000004_973	GT4(199-346)	GT4	GT4	N	3
contig-37_534	N	CE3	N	Y(1-31)	1
contig-902000004_344	N	CE11	N	N	1
contig-37_100	N	GH23	N	Y(1-33)	1
contig-1000021_26	N	AA12	N	N	1
contig-37_519	N	AA12	AA12	Y(1-22)	2
contig-902000004_460	N	GT41	N	N	1
contig-1000017_330	N	N	GH19	N	1
contig-45_182	N	N	GH0	N	1
contig-45_191	N	N	CBM50	N	1
contig-1000021_303	N	N	GT2	N	1
contig-1000021_311	N	N	GH28	N	1
contig-1000021_379	N	N	GT2	N	1
contig-1000021_477	N	N	GH0	Y(1-22)	1
contig-1000021_486	N	N	GT1	N	1
contig-1000021_573	N	N	GT2	N	1
contig-37_153	N	N	CBM32	Y(1-21)	1
contig-37_166	N	N	CBM50+GH23	Y(1-23)	1
contig-37_582	N	N	GT2	N	1
contig-37_636	N	N	CE9	N	1
contig-37_638	N	N	CBM50	N	1
contig-37_681	N	N	GT4	N	1
contig-902000004_173	N	N	GT2	N	1
contig-902000004_194	N	N	GH0	Y(1-21)	1
contig-902000004_615	N	N	GH13_11	N	1
contig-902000004_798	N	N	CBM50	Y(1-21)	1
contig-902000004_970	N	N	GT2+GT4	N	1
contig-902000004_971	N	N	GT2	N	1
contig-17_37	N	N	CBM50	Y(1-28)	1
contig-17_124	N	N	CBM50	N	1
Gp4G
Gene ID	HMMER	Hotpep	DIAMOND	Signalp	#ofTools
contig-1000030_1040	GT4(215-337)	GT4	N	N	2
contig-1000030_125	CE1(44-248)	N	N	Y(1-29)	1
contig-1000030_128	CE1(35-259)	N	N	Y(1-20)	1
contig-1000030_1319	GT28(181-343)	GT28	N	N	2
contig-1000030_1378	GT35(278-660)	GT35	GT35	N	3
contig-1000030_1400	GT5(2-469)	GT5	GT5	N	3
contig-1000030_167	GT2(10-173)	N	N	N	1
contig-1000030_217	CE9(17-374)	N	N	N	1
contig-1000030_226	GH3(112-360)	GH3	GH3	Y(1-25)	3
contig-1000030_281	CE1(38-280)	CE0+CE1	N	Y(1-30)	2
contig-1000030_303	GT2(6-126)	N	N	N	1
contig-1000030_313	PL17(406-544)	PL17	PL17_2	Y(1-27)	3
contig-1000030_333	GH74(64-151)	N	N	Y(1-30)	1
contig-1000030_340	CE14(57-166)	N	CE14	Y(1-32)	2
contig-1000030_381	GT19(10-362)	GT19	GT19	N	3
contig-1000030_398	GH13(134-423)	N	CBM48+GH13	N	2
contig-1000030_458	GT9(85-340)	N	N	N	1
contig-1000030_461	GT28(215-368)	N	GT28	N	2
contig-1000030_58	GH97(17-709)	GH97	GH97	N	3
contig-1000030_625	GT9(69-317)	N	N	N	1
contig-1000030_627	GT51(192-367)	GT51	GT51	N	3
contig-1000030_698	GH23(311-446)	N	N	Y(1-26)	1
contig-1000030_755	CE11(3-271)	CE11	N	N	2
contig-1000030_883	GT4(219-372)	N	N	N	1
contig-1000030_889	GH3(68-294)	N	N	N	1
contig-1000030_92	GH47(32-441)	GH47	GH47	N	3
contig-11705000042_133	GH9(102-578)+CE4(624-757)	CE4+GH9	GH9	N	3
contig-11705000042_247	GH23(97-227)	N	N	N	1
contig-11705000042_273	CE10(417-631)	N	N	N	1
contig-11705000042_328	CE1(113-319)	N	N	N	1
contig-11705000042_402	CE10(305-554)	N	N	N	1
contig-11705000042_503	GH57(8-424)	GH57	GH57	N	3
contig-11705000042_508	GT9(82-320)	N	N	N	1
contig-11705000042_605	GH133(293-644)	GH133	GH133	N	3
contig-11705000042_606	GT4(180-335)	N	N	N	1
contig-11705000042_612	GT4(195-342)	GT4	GT4	N	3
contig-11705000042_625	GH23(124-246)	GH23	N	Y(1-23)	2
contig-11705000042_634	GT51(81-252)	GT51	GT51	N	3
contig-11705000042_658	CE14(12-117)	N	N	N	1
contig-11705000042_735	PL9_4(83-229)	PL9	PL9_4	Y(1-21)	3
contig-13_1105	GH23(591-715)	N	N	Y(1-26)	1
[truncated: 1,758 more rows]

## Sheet: Table S8
Table S8: List of all detected B-vitamin biosynthesis genes encoded by the B. braunii bacterial community members.
[truncated: 102 more rows]

[truncated: 1 more sheets: Table S9]
